# Supplementary material for: Advancing The Cancer Genome Atlas glioma MRI collections with expert segmentation labels and radiomic features
Source: Sci Data. 2017 Sep 5;4:170117. doi: 10.1038/sdata.2017.117 (PMC5685212; doi:10.1038/sdata.2017.117)
Supplement: Supplementary file 1 [file sdata2017117-isa1.zip]

Archive with 3 entries (3 files):
- i_Investigation.txt
- s_study_Davatzikos.txt
- a_assay_Davatzikos.txt
