# Supplementary material for: Advancing The Cancer Genome Atlas glioma MRI collections with expert segmentation labels and radiomic features
Source: Sci Data. 2017 Sep 5;4:170117. doi: 10.1038/sdata.2017.117 (PMC5685212; doi:10.1038/sdata.2017.117)
Supplement: Supplementary file 1 [file sdata2017117-isa1.zip › i_Investigation.txt]

# Investigation File generated for Scientific Data with Investigation File Authoring Tool version 0.1.0 on 28/07/2017 - This metadata file is CC0
ONTOLOGY SOURCE REFERENCE
Term Source Name	NCBITAXON	BTO	PATO	UO	OBI	ERO
Term Source File	http://data.bioontology.org/ontologies/NCBITAXON	http://data.bioontology.org/ontologies/BTO	http://data.bioontology.org/ontologies/PATO	http://data.bioontology.org/ontologies/UO	http://data.bioontology.org/ontologies/OBI	http://data.bioontology.org/ontologies/ERO
Term Source Version	2016AB	unknown	unknown	unknown	2014-08-18	2013-08-02
Term Source Description	National Center for Biotechnology Information (NCBI) Organismal Classification	BRENDA Tissue and Enzyme Source Ontology	Phenotypic Quality Ontology	Units of Measurement Ontology	Ontology for Biomedical Investigations	Eagle-I Research Resource Ontology
INVESTIGATION
Investigation Identifier
Investigation Title
Investigation Description
Investigation Submission Date
Investigation Public Release Date
INVESTIGATION PUBLICATIONS
Investigation PubMed ID
Investigation Publication DOI
Investigation Publication Author List
Investigation Publication Title
Investigation Publication Status
Investigation Publication Status Term Accession Number
Investigation Publication Status Term Source REF
INVESTIGATION CONTACTS
Investigation Person Last Name
Investigation Person Mid Initials
Investigation Person First Name
Investigation Person Address
Investigation Person Phone
Investigation Person Fax
Investigation Person Email
Investigation Person Affiliation
Investigation Person Roles
Investigation Person Roles Term Accession Number
Investigation Person Roles Term Source REF
STUDY
Study Identifier	10.1038/sdata.2017.117
Study Title	Advancing The Cancer Genome Atlas glioma MRI collections with expert segmentation labels and radiomic features
Study Submission Date	20/03/2017
Study Public Release Date	05/09/2017
Study Description	http://www.nature.com/articles/sdata2017117#abstract
Study File Name	s_study_Davatzikos.txt
Comment[Subject Keywords]	///;//;//;//;//
Comment[Manuscript Licence]	CC BY-4.0
Comment[Experimental Metadata Licence]	CC0
Comment[Supplementary Information File Name]	
Comment[Supplementary Information File Type]	x-zip-compressed
Comment[Supplementary Information File URL]	http://www.nature.com/articles/sdata2017117#supplementary-information
Comment[Data Repository]	Cancer Imaging Archive;Cancer Imaging Archive;Cancer Imaging Archive;Cancer Imaging Archive
Comment[Data Record Accession]	doi:10.7937/K9/TCIA.2017.KLXWJJ1Q;doi:10.7937/K9/TCIA.2017.GJQ7R0EF;doi:10.7937/K9/TCIA.2016.L4LTD3TK;doi:10.7937/K9/TCIA.2016.RNYFUYE9
Comment[Data Record URI]	https://doi.org/10.7937/K9/TCIA.2017.KLXWJJ1Q;https://doi.org/10.7937/K9/TCIA.2017.GJQ7R0EF;http://doi.org/10.7937/K9/TCIA.2016.L4LTD3TK;http://doi.org/10.7937/K9/TCIA.2016.RNYFUYE9
STUDY DESIGN DESCRIPTORS
Study Design Type	parallel group design	data integration objective
Study Design Type Term Accession Number	OBI:0500006	ERO:0100092
Study Design Type Term Source REF	OBI	ERO
STUDY PUBLICATIONS
Study PubMed ID	""
Study Publication DOI	doi:10.1007/978-3-319-30858-6_13
Study Publication Author List	""
Study Publication Title	""
Study Publication Status	published
Study Publication Status Term Accession Number	
Study Publication Status Term Source REF	
STUDY FACTORS
Study Factor Name	diagnosis
Study Factor Type	diagnosis
Study Factor Type Term Accession Number	OGMS:0000073
Study Factor Type Term Source REF	ERO
STUDY ASSAYS
Study Assay Measurement Type	nuclear magnetic resonance assay
Study Assay Measurement Type Term Accession Number	OBI:0000182
Study Assay Measurement Type Term Source REF	ERO
Study Assay Technology Type	MRI Scanner
Study Assay Technology Type Term Accession Number	ERO:MRI_Scanner
Study Assay Technology Type Term Source REF	ERO
Study Assay Technology Platform	""
Study Assay File Name	a_assay_Davatzikos.txt
STUDY PROTOCOLS
Study Protocol Name	Data Collection	Magnetic Resonance Imaging	Pre-processing	Segmentation labels of glioma sub-regions	Computer-aided Segmentation Approach
Study Protocol Type	selection	nuclear magnetic resonance assay	information processor function	digital curation	computational modeling technique
Study Protocol Type Term Accession Number	OBI:0001928	OBI:0000182	OBI:0000392	OBI:0302914	ERO:0001251
Study Protocol Type Term Source REF	OBI	ERO	OBI	OBI	ERO
Study Protocol Description					
Study Protocol URI	""	""	""	""	""
Study Protocol Version					
Study Protocol Parameters Name	""	instrument; manufacturer; magnetic field strength; MRI assay; repetition time; echo time; pulse sequence type; flip angle value; inversion time; number of slices	""	""	""
Study Protocol Parameters Name Term Accession Number	""	""	""	""	""
Study Protocol Parameters Name Term Source REF	""	""	""	""	""
Study Protocol Components Name	""	""	""	""	""
Study Protocol Components Type	""	""	""	""	""
Study Protocol Components Type Term Accession Number	""	""	""	""	""
Study Protocol Components Type Term Source REF	""	""	""	""	""
STUDY CONTACTS
Study Person Last Name	Bakas	Akbari	Sotiras	Bilello	Rozycki	Kirby	Freymann	Farahani	Davatzikos
Study Person First Name	Spyridon	Hamed	Aristeidis	Michel	Martin	Justin S.	John B.	Keyvan	Christos
Study Person Mid Initials									
Study Person Email	s.bakas@uphs.upenn.edu	""	""	""	""	""	""	""	Christos.Davatzikos@uphs.upenn.edu
Study Person Phone									
Study Person Fax									
Study Person Address									
Study Person Affiliation	Center for Biomedical Image Computing and Analytics (CBICA), Perelman School of Medicine, University of Pennsylvania, Richards Medical Research Laboratories, Floor 7, 3700 Hamilton Walk, Philadelphia, Pennsylvania 19104, USA	Center for Biomedical Image Computing and Analytics (CBICA), Perelman School of Medicine, University of Pennsylvania, Richards Medical Research Laboratories, Floor 7, 3700 Hamilton Walk, Philadelphia, Pennsylvania 19104, USA	Center for Biomedical Image Computing and Analytics (CBICA), Perelman School of Medicine, University of Pennsylvania, Richards Medical Research Laboratories, Floor 7, 3700 Hamilton Walk, Philadelphia, Pennsylvania 19104, USA	Center for Biomedical Image Computing and Analytics (CBICA), Perelman School of Medicine, University of Pennsylvania, Richards Medical Research Laboratories, Floor 7, 3700 Hamilton Walk, Philadelphia, Pennsylvania 19104, USA	Center for Biomedical Image Computing and Analytics (CBICA), Perelman School of Medicine, University of Pennsylvania, Richards Medical Research Laboratories, Floor 7, 3700 Hamilton Walk, Philadelphia, Pennsylvania 19104, USA	Leidos Biomedical Research, Inc., Frederick National Laboratory for Cancer Research (FNLCR), Cancer Imaging Program (CIP), 8560 Progress Drive, Frederick, Maryland 21701, USA	Leidos Biomedical Research, Inc., Frederick National Laboratory for Cancer Research (FNLCR), Cancer Imaging Program (CIP), 8560 Progress Drive, Frederick, Maryland 21701, USA	Cancer Imaging Program (CIP), National Cancer Institute (NCI), 9609 Medical Center Drive, Bethesda, Maryland 20892, USA	Center for Biomedical Image Computing and Analytics (CBICA), Perelman School of Medicine, University of Pennsylvania, Richards Medical Research Laboratories, Floor 7, 3700 Hamilton Walk, Philadelphia, Pennsylvania 19104, USA
Study Person Roles									
Study Person Roles Term Accession Number									
Study Person Roles Term Source REF									
Comment[Study Person ORCID]	0000-0001-8734-6482	0000-0001-9786-3707							
Comment[Funder]									
Comment[FundRef ID]									
Comment[Funder Term Source REF]									
Comment[Grant Identifier]									
