# Supplementary material for: Advancing The Cancer Genome Atlas glioma MRI collections with expert segmentation labels and radiomic features
Source: Sci Data. 2017 Sep 5;4:170117. doi: 10.1038/sdata.2017.117 (PMC5685212; doi:10.1038/sdata.2017.117)
Supplement: Supplementary file 1 [file sdata2017117-isa1.zip › s_study_Davatzikos.txt]

Source Name	Comment[institute ID]	Characteristics[organism]	Term Source REF	Term Accession Number	Characteristics[organism part]	Term Source REF	Term Accession Number	Characteristics[sex]	Term Source REF	Term Accession Number	Characteristics[age]	Unit	Term Source REF	Term Accession Number	Characteristics[weight]	Unit	Term Source REF	Term Accession Number	Protocol REF	Sample Name	Factor Value[diagnosis]
MD Anderson Cancer Center, Houston, TX	TCGA-02	Homo sapiens	NCBITAXON	NCBITaxon:9606	glioma cell	BTO	BTO:0000526	male	PATO	PATO:0000384	50	year	UO	UO:0000036	99.79	kilogram	UO	UO:0000009	Data Collection	TCGA-02-0003	TCGA-GBM
MD Anderson Cancer Center, Houston, TX	TCGA-02	Homo sapiens	NCBITAXON	NCBITaxon:9606	glioma cell	BTO	BTO:0000526	female	PATO	PATO:0000383	56	year	UO	UO:0000036	70.307	kilogram	UO	UO:0000009	Data Collection	TCGA-02-0006	TCGA-GBM
MD Anderson Cancer Center, Houston, TX	TCGA-02	Homo sapiens	NCBITAXON	NCBITaxon:9606	glioma cell	BTO	BTO:0000526	female	PATO	PATO:0000383	61	year	UO	UO:0000036	63.503	kilogram	UO	UO:0000009	Data Collection	TCGA-02-0009	TCGA-GBM
MD Anderson Cancer Center, Houston, TX	TCGA-02	Homo sapiens	NCBITAXON	NCBITaxon:9606	glioma cell	BTO	BTO:0000526	female	PATO	PATO:0000383	18	year	UO	UO:0000036	51.256	kilogram	UO	UO:0000009	Data Collection	TCGA-02-0011	TCGA-GBM
MD Anderson Cancer Center, Houston, TX	TCGA-02	Homo sapiens	NCBITAXON	NCBITaxon:9606	glioma cell	BTO	BTO:0000526	female	PATO	PATO:0000383	33	year	UO	UO:0000036	61.689	kilogram	UO	UO:0000009	Data Collection	TCGA-02-0027	TCGA-GBM
MD Anderson Cancer Center, Houston, TX	TCGA-02	Homo sapiens	NCBITAXON	NCBITaxon:9606	glioma cell	BTO	BTO:0000526	male	PATO	PATO:0000384	54	year	UO	UO:0000036	88.904	kilogram	UO	UO:0000009	Data Collection	TCGA-02-0033	TCGA-GBM
MD Anderson Cancer Center, Houston, TX	TCGA-02	Homo sapiens	NCBITAXON	NCBITaxon:9606	glioma cell	BTO	BTO:0000526	male	PATO	PATO:0000384	60	year	UO	UO:0000036	91.626	kilogram	UO	UO:0000009	Data Collection	TCGA-02-0034	TCGA-GBM
MD Anderson Cancer Center, Houston, TX	TCGA-02	Homo sapiens	NCBITAXON	NCBITaxon:9606	glioma cell	BTO	BTO:0000526	female	PATO	PATO:0000383	74	year	UO	UO:0000036	109.769	kilogram	UO	UO:0000009	Data Collection	TCGA-02-0037	TCGA-GBM
MD Anderson Cancer Center, Houston, TX	TCGA-02	Homo sapiens	NCBITAXON	NCBITaxon:9606	glioma cell	BTO	BTO:0000526	male	PATO	PATO:0000384	61	year	UO	UO:0000036	86.183	kilogram	UO	UO:0000009	Data Collection	TCGA-02-0046	TCGA-GBM
MD Anderson Cancer Center, Houston, TX	TCGA-02	Homo sapiens	NCBITAXON	NCBITaxon:9606	glioma cell	BTO	BTO:0000526	male	PATO	PATO:0000384	78	year	UO	UO:0000036	71.668	kilogram	UO	UO:0000009	Data Collection	TCGA-02-0047	TCGA-GBM
MD Anderson Cancer Center, Houston, TX	TCGA-02	Homo sapiens	NCBITAXON	NCBITaxon:9606	glioma cell	BTO	BTO:0000526	male	PATO	PATO:0000384	80	year	UO	UO:0000036	90.718	kilogram	UO	UO:0000009	Data Collection	TCGA-02-0048	TCGA-GBM
MD Anderson Cancer Center, Houston, TX	TCGA-02	Homo sapiens	NCBITAXON	NCBITaxon:9606	glioma cell	BTO	BTO:0000526	female	PATO	PATO:0000383	44	year	UO	UO:0000036	57.153	kilogram	UO	UO:0000009	Data Collection	TCGA-02-0054	TCGA-GBM
MD Anderson Cancer Center, Houston, TX	TCGA-02	Homo sapiens	NCBITAXON	NCBITaxon:9606	glioma cell	BTO	BTO:0000526	male	PATO	PATO:0000384	68	year	UO	UO:0000036	66.224	kilogram	UO	UO:0000009	Data Collection	TCGA-02-0059	TCGA-GBM
MD Anderson Cancer Center, Houston, TX	TCGA-02	Homo sapiens	NCBITAXON	NCBITaxon:9606	glioma cell	BTO	BTO:0000526	female	PATO	PATO:0000383	65	year	UO	UO:0000036	48.534	kilogram	UO	UO:0000009	Data Collection	TCGA-02-0060	TCGA-GBM
MD Anderson Cancer Center, Houston, TX	TCGA-02	Homo sapiens	NCBITAXON	NCBITaxon:9606	glioma cell	BTO	BTO:0000526	male	PATO	PATO:0000384	49	year	UO	UO:0000036	88.904	kilogram	UO	UO:0000009	Data Collection	TCGA-02-0064	TCGA-GBM
MD Anderson Cancer Center, Houston, TX	TCGA-02	Homo sapiens	NCBITAXON	NCBITaxon:9606	glioma cell	BTO	BTO:0000526	male	PATO	PATO:0000384	56	year	UO	UO:0000036	79.379	kilogram	UO	UO:0000009	Data Collection	TCGA-02-0068	TCGA-GBM
MD Anderson Cancer Center, Houston, TX	TCGA-02	Homo sapiens	NCBITAXON	NCBITaxon:9606	glioma cell	BTO	BTO:0000526	female	PATO	PATO:0000383	31	year	UO	UO:0000036	65.771	kilogram	UO	UO:0000009	Data Collection	TCGA-02-0069	TCGA-GBM
MD Anderson Cancer Center, Houston, TX	TCGA-02	Homo sapiens	NCBITAXON	NCBITaxon:9606	glioma cell	BTO	BTO:0000526	male	PATO	PATO:0000384	70	year	UO	UO:0000036	99.79	kilogram	UO	UO:0000009	Data Collection	TCGA-02-0070	TCGA-GBM
MD Anderson Cancer Center, Houston, TX	TCGA-02	Homo sapiens	NCBITAXON	NCBITaxon:9606	glioma cell	BTO	BTO:0000526	male	PATO	PATO:0000384	63	year	UO	UO:0000036	73.482	kilogram	UO	UO:0000009	Data Collection	TCGA-02-0075	TCGA-GBM
MD Anderson Cancer Center, Houston, TX	TCGA-02	Homo sapiens	NCBITAXON	NCBITaxon:9606	glioma cell	BTO	BTO:0000526	female	PATO	PATO:0000383	65	year	UO	UO:0000036	90.265	kilogram	UO	UO:0000009	Data Collection	TCGA-02-0085	TCGA-GBM
MD Anderson Cancer Center, Houston, TX	TCGA-02	Homo sapiens	NCBITAXON	NCBITaxon:9606	glioma cell	BTO	BTO:0000526	female	PATO	PATO:0000383	45	year	UO	UO:0000036	96.162	kilogram	UO	UO:0000009	Data Collection	TCGA-02-0086	TCGA-GBM
MD Anderson Cancer Center, Houston, TX	TCGA-02	Homo sapiens	NCBITAXON	NCBITaxon:9606	glioma cell	BTO	BTO:0000526	female	PATO	PATO:0000383	27	year	UO	UO:0000036	81.647	kilogram	UO	UO:0000009	Data Collection	TCGA-02-0087	TCGA-GBM
MD Anderson Cancer Center, Houston, TX	TCGA-02	Homo sapiens	NCBITAXON	NCBITaxon:9606	glioma cell	BTO	BTO:0000526	male	PATO	PATO:0000384	42	year	UO	UO:0000036	74.843	kilogram	UO	UO:0000009	Data Collection	TCGA-02-0102	TCGA-GBM
MD Anderson Cancer Center, Houston, TX	TCGA-02	Homo sapiens	NCBITAXON	NCBITaxon:9606	glioma cell	BTO	BTO:0000526	male	PATO	PATO:0000384	54	year	UO	UO:0000036	70.307	kilogram	UO	UO:0000009	Data Collection	TCGA-02-0106	TCGA-GBM
MD Anderson Cancer Center, Houston, TX	TCGA-02	Homo sapiens	NCBITAXON	NCBITaxon:9606	glioma cell	BTO	BTO:0000526	male	PATO	PATO:0000384	51	year	UO	UO:0000036	99.79	kilogram	UO	UO:0000009	Data Collection	TCGA-02-0116	TCGA-GBM
Henry Ford Hospital, Detroit, MI	TCGA-06	Homo sapiens	NCBITAXON	NCBITaxon:9606	glioma cell	BTO	BTO:0000526	female	PATO	PATO:0000383									Data Collection	TCGA-06-0119	TCGA-GBM
Henry Ford Hospital, Detroit, MI	TCGA-06	Homo sapiens	NCBITAXON	NCBITaxon:9606	glioma cell	BTO	BTO:0000526	female	PATO	PATO:0000383									Data Collection	TCGA-06-0122	TCGA-GBM
Henry Ford Hospital, Detroit, MI	TCGA-06	Homo sapiens	NCBITAXON	NCBITaxon:9606	glioma cell	BTO	BTO:0000526	male	PATO	PATO:0000384					77	kilogram	UO	UO:0000009	Data Collection	TCGA-06-0128	TCGA-GBM
Henry Ford Hospital, Detroit, MI	TCGA-06	Homo sapiens	NCBITAXON	NCBITaxon:9606	glioma cell	BTO	BTO:0000526	male	PATO	PATO:0000384									Data Collection	TCGA-06-0130	TCGA-GBM
Henry Ford Hospital, Detroit, MI	TCGA-06	Homo sapiens	NCBITAXON	NCBITaxon:9606	glioma cell	BTO	BTO:0000526	male	PATO	PATO:0000384									Data Collection	TCGA-06-0132	TCGA-GBM
Henry Ford Hospital, Detroit, MI	TCGA-06	Homo sapiens	NCBITAXON	NCBITaxon:9606	glioma cell	BTO	BTO:0000526	male	PATO	PATO:0000384									Data Collection	TCGA-06-0133	TCGA-GBM
Henry Ford Hospital, Detroit, MI	TCGA-06	Homo sapiens	NCBITAXON	NCBITaxon:9606	glioma cell	BTO	BTO:0000526	female	PATO	PATO:0000383									Data Collection	TCGA-06-0137	TCGA-GBM
Henry Ford Hospital, Detroit, MI	TCGA-06	Homo sapiens	NCBITAXON	NCBITaxon:9606	glioma cell	BTO	BTO:0000526	male	PATO	PATO:0000384									Data Collection	TCGA-06-0138	TCGA-GBM
Henry Ford Hospital, Detroit, MI	TCGA-06	Homo sapiens	NCBITAXON	NCBITaxon:9606	glioma cell	BTO	BTO:0000526	male	PATO	PATO:0000384									Data Collection	TCGA-06-0139	TCGA-GBM
Henry Ford Hospital, Detroit, MI	TCGA-06	Homo sapiens	NCBITAXON	NCBITaxon:9606	glioma cell	BTO	BTO:0000526	male	PATO	PATO:0000384									Data Collection	TCGA-06-0142	TCGA-GBM
Henry Ford Hospital, Detroit, MI	TCGA-06	Homo sapiens	NCBITAXON	NCBITaxon:9606	glioma cell	BTO	BTO:0000526	female	PATO	PATO:0000383	52	year	UO	UO:0000036	73.482	kilogram	UO	UO:0000009	Data Collection	TCGA-06-0145	TCGA-GBM
Henry Ford Hospital, Detroit, MI	TCGA-06	Homo sapiens	NCBITAXON	NCBITaxon:9606	glioma cell	BTO	BTO:0000526	female	PATO	PATO:0000383									Data Collection	TCGA-06-0149	TCGA-GBM
Henry Ford Hospital, Detroit, MI	TCGA-06	Homo sapiens	NCBITAXON	NCBITaxon:9606	glioma cell	BTO	BTO:0000526	male	PATO	PATO:0000384									Data Collection	TCGA-06-0154	TCGA-GBM
Henry Ford Hospital, Detroit, MI	TCGA-06	Homo sapiens	NCBITAXON	NCBITaxon:9606	glioma cell	BTO	BTO:0000526	male	PATO	PATO:0000384									Data Collection	TCGA-06-0158	TCGA-GBM
Henry Ford Hospital, Detroit, MI	TCGA-06	Homo sapiens	NCBITAXON	NCBITaxon:9606	glioma cell	BTO	BTO:0000526	female	PATO	PATO:0000383									Data Collection	TCGA-06-0162	TCGA-GBM
Henry Ford Hospital, Detroit, MI	TCGA-06	Homo sapiens	NCBITAXON	NCBITaxon:9606	glioma cell	BTO	BTO:0000526	male	PATO	PATO:0000384									Data Collection	TCGA-06-0164	TCGA-GBM
Henry Ford Hospital, Detroit, MI	TCGA-06	Homo sapiens	NCBITAXON	NCBITaxon:9606	glioma cell	BTO	BTO:0000526	male	PATO	PATO:0000384									Data Collection	TCGA-06-0166	TCGA-GBM
Henry Ford Hospital, Detroit, MI	TCGA-06	Homo sapiens	NCBITAXON	NCBITaxon:9606	glioma cell	BTO	BTO:0000526	female	PATO	PATO:0000383									Data Collection	TCGA-06-0168	TCGA-GBM
Henry Ford Hospital, Detroit, MI	TCGA-06	Homo sapiens	NCBITAXON	NCBITaxon:9606	glioma cell	BTO	BTO:0000526	male	PATO	PATO:0000384									Data Collection	TCGA-06-0175	TCGA-GBM
Henry Ford Hospital, Detroit, MI	TCGA-06	Homo sapiens	NCBITAXON	NCBITaxon:9606	glioma cell	BTO	BTO:0000526	male	PATO	PATO:0000384									Data Collection	TCGA-06-0176	TCGA-GBM
Henry Ford Hospital, Detroit, MI	TCGA-06	Homo sapiens	NCBITAXON	NCBITaxon:9606	glioma cell	BTO	BTO:0000526	male	PATO	PATO:0000384									Data Collection	TCGA-06-0177	TCGA-GBM
Henry Ford Hospital, Detroit, MI	TCGA-06	Homo sapiens	NCBITAXON	NCBITaxon:9606	glioma cell	BTO	BTO:0000526	male	PATO	PATO:0000384									Data Collection	TCGA-06-0179	TCGA-GBM
Henry Ford Hospital, Detroit, MI	TCGA-06	Homo sapiens	NCBITAXON	NCBITaxon:9606	glioma cell	BTO	BTO:0000526	male	PATO	PATO:0000384	76	year	UO	UO:0000036	83.915	kilogram	UO	UO:0000009	Data Collection	TCGA-06-0182	TCGA-GBM
Henry Ford Hospital, Detroit, MI	TCGA-06	Homo sapiens	NCBITAXON	NCBITaxon:9606	glioma cell	BTO	BTO:0000526	male	PATO	PATO:0000384									Data Collection	TCGA-06-0184	TCGA-GBM
Henry Ford Hospital, Detroit, MI	TCGA-06	Homo sapiens	NCBITAXON	NCBITaxon:9606	glioma cell	BTO	BTO:0000526	male	PATO	PATO:0000384									Data Collection	TCGA-06-0185	TCGA-GBM
Henry Ford Hospital, Detroit, MI	TCGA-06	Homo sapiens	NCBITAXON	NCBITaxon:9606	glioma cell	BTO	BTO:0000526	male	PATO	PATO:0000384									Data Collection	TCGA-06-0187	TCGA-GBM
Henry Ford Hospital, Detroit, MI	TCGA-06	Homo sapiens	NCBITAXON	NCBITaxon:9606	glioma cell	BTO	BTO:0000526	male	PATO	PATO:0000384									Data Collection	TCGA-06-0188	TCGA-GBM
Henry Ford Hospital, Detroit, MI	TCGA-06	Homo sapiens	NCBITAXON	NCBITaxon:9606	glioma cell	BTO	BTO:0000526	male	PATO	PATO:0000384	55	year	UO	UO:0000036	97.522	kilogram	UO	UO:0000009	Data Collection	TCGA-06-0189	TCGA-GBM
Henry Ford Hospital, Detroit, MI	TCGA-06	Homo sapiens	NCBITAXON	NCBITaxon:9606	glioma cell	BTO	BTO:0000526	male	PATO	PATO:0000384									Data Collection	TCGA-06-0190	TCGA-GBM
Henry Ford Hospital, Detroit, MI	TCGA-06	Homo sapiens	NCBITAXON	NCBITaxon:9606	glioma cell	BTO	BTO:0000526	male	PATO	PATO:0000384									Data Collection	TCGA-06-0192	TCGA-GBM
Henry Ford Hospital, Detroit, MI	TCGA-06	Homo sapiens	NCBITAXON	NCBITaxon:9606	glioma cell	BTO	BTO:0000526	female	PATO	PATO:0000383									Data Collection	TCGA-06-0213	TCGA-GBM
Henry Ford Hospital, Detroit, MI	TCGA-06	Homo sapiens	NCBITAXON	NCBITaxon:9606	glioma cell	BTO	BTO:0000526	male	PATO	PATO:0000384	46	year	UO	UO:0000036	68.039	kilogram	UO	UO:0000009	Data Collection	TCGA-06-0238	TCGA-GBM
Henry Ford Hospital, Detroit, MI	TCGA-06	Homo sapiens	NCBITAXON	NCBITaxon:9606	glioma cell	BTO	BTO:0000526	male	PATO	PATO:0000384									Data Collection	TCGA-06-0240	TCGA-GBM
Henry Ford Hospital, Detroit, MI	TCGA-06	Homo sapiens	NCBITAXON	NCBITaxon:9606	glioma cell	BTO	BTO:0000526	female	PATO	PATO:0000383									Data Collection	TCGA-06-0241	TCGA-GBM
Henry Ford Hospital, Detroit, MI	TCGA-06	Homo sapiens	NCBITAXON	NCBITaxon:9606	glioma cell	BTO	BTO:0000526	male	PATO	PATO:0000384									Data Collection	TCGA-06-0644	TCGA-GBM
Henry Ford Hospital, Detroit, MI	TCGA-06	Homo sapiens	NCBITAXON	NCBITaxon:9606	glioma cell	BTO	BTO:0000526	male	PATO	PATO:0000384									Data Collection	TCGA-06-0646	TCGA-GBM
Henry Ford Hospital, Detroit, MI	TCGA-06	Homo sapiens	NCBITAXON	NCBITaxon:9606	glioma cell	BTO	BTO:0000526	male	PATO	PATO:0000384									Data Collection	TCGA-06-0648	TCGA-GBM
Henry Ford Hospital, Detroit, MI	TCGA-06	Homo sapiens	NCBITAXON	NCBITaxon:9606	glioma cell	BTO	BTO:0000526	female	PATO	PATO:0000383									Data Collection	TCGA-06-0649	TCGA-GBM
Henry Ford Hospital, Detroit, MI	TCGA-06	Homo sapiens	NCBITAXON	NCBITaxon:9606	glioma cell	BTO	BTO:0000526	male	PATO	PATO:0000384									Data Collection	TCGA-06-1084	TCGA-GBM
Henry Ford Hospital, Detroit, MI	TCGA-06	Homo sapiens	NCBITAXON	NCBITaxon:9606	glioma cell	BTO	BTO:0000526	male	PATO	PATO:0000384									Data Collection	TCGA-06-1802	TCGA-GBM
Henry Ford Hospital, Detroit, MI	TCGA-06	Homo sapiens	NCBITAXON	NCBITaxon:9606	glioma cell	BTO	BTO:0000526	female	PATO	PATO:0000383	21	year	UO	UO:0000036	68.492	kilogram	UO	UO:0000009	Data Collection	TCGA-06-2570	TCGA-GBM
Henry Ford Hospital, Detroit, MI	TCGA-06	Homo sapiens	NCBITAXON	NCBITaxon:9606	glioma cell	BTO	BTO:0000526	female	PATO	PATO:0000383									Data Collection	TCGA-06-5408	TCGA-GBM
Henry Ford Hospital, Detroit, MI	TCGA-06	Homo sapiens	NCBITAXON	NCBITaxon:9606	glioma cell	BTO	BTO:0000526	female	PATO	PATO:0000383									Data Collection	TCGA-06-5412	TCGA-GBM
Henry Ford Hospital, Detroit, MI	TCGA-06	Homo sapiens	NCBITAXON	NCBITaxon:9606	glioma cell	BTO	BTO:0000526	male	PATO	PATO:0000384									Data Collection	TCGA-06-5413	TCGA-GBM
Henry Ford Hospital, Detroit, MI	TCGA-06	Homo sapiens	NCBITAXON	NCBITaxon:9606	glioma cell	BTO	BTO:0000526	female	PATO	PATO:0000383	45	year	UO	UO:0000036	47.627	kilogram	UO	UO:0000009	Data Collection	TCGA-06-5417	TCGA-GBM
Henry Ford Hospital, Detroit, MI	TCGA-06	Homo sapiens	NCBITAXON	NCBITaxon:9606	glioma cell	BTO	BTO:0000526	female	PATO	PATO:0000383	49	year	UO	UO:0000036	68.039	kilogram	UO	UO:0000009	Data Collection	TCGA-06-6389	TCGA-GBM
University of California, San Francisco, CA	TCGA-08	Homo sapiens	NCBITAXON	NCBITaxon:9606	glioma cell	BTO	BTO:0000526	male	PATO	PATO:0000384	32	year	UO	UO:0000036	95.254	kilogram	UO	UO:0000009	Data Collection	TCGA-08-0350	TCGA-GBM
University of California, San Francisco, CA	TCGA-08	Homo sapiens	NCBITAXON	NCBITaxon:9606	glioma cell	BTO	BTO:0000526	male	PATO	PATO:0000384	79	year	UO	UO:0000036	90.718	kilogram	UO	UO:0000009	Data Collection	TCGA-08-0352	TCGA-GBM
University of California, San Francisco, CA	TCGA-08	Homo sapiens	NCBITAXON	NCBITaxon:9606	glioma cell	BTO	BTO:0000526	male	PATO	PATO:0000384	58	year	UO	UO:0000036	71.668	kilogram	UO	UO:0000009	Data Collection	TCGA-08-0353	TCGA-GBM
University of California, San Francisco, CA	TCGA-08	Homo sapiens	NCBITAXON	NCBITaxon:9606	glioma cell	BTO	BTO:0000526	female	PATO	PATO:0000383	52	year	UO	UO:0000036	84.822	kilogram	UO	UO:0000009	Data Collection	TCGA-08-0354	TCGA-GBM
University of California, San Francisco, CA	TCGA-08	Homo sapiens	NCBITAXON	NCBITaxon:9606	glioma cell	BTO	BTO:0000526	female	PATO	PATO:0000383	30	year	UO	UO:0000036	61.235	kilogram	UO	UO:0000009	Data Collection	TCGA-08-0355	TCGA-GBM
University of California, San Francisco, CA	TCGA-08	Homo sapiens	NCBITAXON	NCBITaxon:9606	glioma cell	BTO	BTO:0000526	female	PATO	PATO:0000383	59	year	UO	UO:0000036	104.326	kilogram	UO	UO:0000009	Data Collection	TCGA-08-0356	TCGA-GBM
University of California, San Francisco, CA	TCGA-08	Homo sapiens	NCBITAXON	NCBITaxon:9606	glioma cell	BTO	BTO:0000526	male	PATO	PATO:0000384	49	year	UO	UO:0000036	81.647	kilogram	UO	UO:0000009	Data Collection	TCGA-08-0357	TCGA-GBM
University of California, San Francisco, CA	TCGA-08	Homo sapiens	NCBITAXON	NCBITaxon:9606	glioma cell	BTO	BTO:0000526	male	PATO	PATO:0000384	50	year	UO	UO:0000036	83.915	kilogram	UO	UO:0000009	Data Collection	TCGA-08-0358	TCGA-GBM
University of California, San Francisco, CA	TCGA-08	Homo sapiens	NCBITAXON	NCBITaxon:9606	glioma cell	BTO	BTO:0000526	female	PATO	PATO:0000383	59	year	UO	UO:0000036	83.915	kilogram	UO	UO:0000009	Data Collection	TCGA-08-0359	TCGA-GBM
University of California, San Francisco, CA	TCGA-08	Homo sapiens	NCBITAXON	NCBITaxon:9606	glioma cell	BTO	BTO:0000526	male	PATO	PATO:0000384	76	year	UO	UO:0000036	72.575	kilogram	UO	UO:0000009	Data Collection	TCGA-08-0360	TCGA-GBM
University of California, San Francisco, CA	TCGA-08	Homo sapiens	NCBITAXON	NCBITaxon:9606	glioma cell	BTO	BTO:0000526	male	PATO	PATO:0000384	71	year	UO	UO:0000036	70.307	kilogram	UO	UO:0000009	Data Collection	TCGA-08-0385	TCGA-GBM
University of California, San Francisco, CA	TCGA-08	Homo sapiens	NCBITAXON	NCBITaxon:9606	glioma cell	BTO	BTO:0000526	male	PATO	PATO:0000384	59	year	UO	UO:0000036	70.307	kilogram	UO	UO:0000009	Data Collection	TCGA-08-0389	TCGA-GBM
University of California, San Francisco, CA	TCGA-08	Homo sapiens	NCBITAXON	NCBITaxon:9606	glioma cell	BTO	BTO:0000526	male	PATO	PATO:0000384	69	year	UO	UO:0000036	74.843	kilogram	UO	UO:0000009	Data Collection	TCGA-08-0390	TCGA-GBM
University of California, San Francisco, CA	TCGA-08	Homo sapiens	NCBITAXON	NCBITaxon:9606	glioma cell	BTO	BTO:0000526	male	PATO	PATO:0000384	60	year	UO	UO:0000036	81.647	kilogram	UO	UO:0000009	Data Collection	TCGA-08-0392	TCGA-GBM
University of California, San Francisco, CA	TCGA-08	Homo sapiens	NCBITAXON	NCBITaxon:9606	glioma cell	BTO	BTO:0000526	male	PATO	PATO:0000384	63	year	UO	UO:0000036	77.111	kilogram	UO	UO:0000009	Data Collection	TCGA-08-0509	TCGA-GBM
University of California, San Francisco, CA	TCGA-08	Homo sapiens	NCBITAXON	NCBITaxon:9606	glioma cell	BTO	BTO:0000526	male	PATO	PATO:0000384	75	year	UO	UO:0000036	92.986	kilogram	UO	UO:0000009	Data Collection	TCGA-08-0510	TCGA-GBM
University of California, San Francisco, CA	TCGA-08	Homo sapiens	NCBITAXON	NCBITaxon:9606	glioma cell	BTO	BTO:0000526	male	PATO	PATO:0000384	48	year	UO	UO:0000036	72.575	kilogram	UO	UO:0000009	Data Collection	TCGA-08-0512	TCGA-GBM
University of California, San Francisco, CA	TCGA-08	Homo sapiens	NCBITAXON	NCBITaxon:9606	glioma cell	BTO	BTO:0000526	male	PATO	PATO:0000384	70	year	UO	UO:0000036	70.307	kilogram	UO	UO:0000009	Data Collection	TCGA-08-0520	TCGA-GBM
University of California, San Francisco, CA	TCGA-08	Homo sapiens	NCBITAXON	NCBITaxon:9606	glioma cell	BTO	BTO:0000526	male	PATO	PATO:0000384	17	year	UO	UO:0000036	68.039	kilogram	UO	UO:0000009	Data Collection	TCGA-08-0521	TCGA-GBM
University of California, San Francisco, CA	TCGA-08	Homo sapiens	NCBITAXON	NCBITaxon:9606	glioma cell	BTO	BTO:0000526	male	PATO	PATO:0000384	61	year	UO	UO:0000036	72.575	kilogram	UO	UO:0000009	Data Collection	TCGA-08-0522	TCGA-GBM
University of California, San Francisco, CA	TCGA-08	Homo sapiens	NCBITAXON	NCBITaxon:9606	glioma cell	BTO	BTO:0000526	female	PATO	PATO:0000383	17	year	UO	UO:0000036	52.163	kilogram	UO	UO:0000009	Data Collection	TCGA-08-0524	TCGA-GBM
University of California, San Francisco, CA	TCGA-08	Homo sapiens	NCBITAXON	NCBITaxon:9606	glioma cell	BTO	BTO:0000526	female	PATO	PATO:0000383	56	year	UO	UO:0000036	72.575	kilogram	UO	UO:0000009	Data Collection	TCGA-08-0529	TCGA-GBM
Duke University School of Medicine, Durham, NC	TCGA-12	Homo sapiens	NCBITAXON	NCBITaxon:9606	glioma cell	BTO	BTO:0000526	female	PATO	PATO:0000383	36	year	UO	UO:0000036	68.1	kilogram	UO	UO:0000009	Data Collection	TCGA-12-0616	TCGA-GBM
Duke University School of Medicine, Durham, NC	TCGA-12	Homo sapiens	NCBITAXON	NCBITaxon:9606	glioma cell	BTO	BTO:0000526	male	PATO	PATO:0000384	52	year	UO	UO:0000036	96.162	kilogram	UO	UO:0000009	Data Collection	TCGA-12-0776	TCGA-GBM
Duke University School of Medicine, Durham, NC	TCGA-12	Homo sapiens	NCBITAXON	NCBITaxon:9606	glioma cell	BTO	BTO:0000526	male	PATO	PATO:0000384	75	year	UO	UO:0000036	90	kilogram	UO	UO:0000009	Data Collection	TCGA-12-0829	TCGA-GBM
Duke University School of Medicine, Durham, NC	TCGA-12	Homo sapiens	NCBITAXON	NCBITaxon:9606	glioma cell	BTO	BTO:0000526	female	PATO	PATO:0000383	66	year	UO	UO:0000036	54.431	kilogram	UO	UO:0000009	Data Collection	TCGA-12-1093	TCGA-GBM
Duke University School of Medicine, Durham, NC	TCGA-12	Homo sapiens	NCBITAXON	NCBITaxon:9606	glioma cell	BTO	BTO:0000526	male	PATO	PATO:0000384	56	year	UO	UO:0000036	136.078	kilogram	UO	UO:0000009	Data Collection	TCGA-12-1094	TCGA-GBM
Duke University School of Medicine, Durham, NC	TCGA-12	Homo sapiens	NCBITAXON	NCBITaxon:9606	glioma cell	BTO	BTO:0000526	female	PATO	PATO:0000383	75	year	UO	UO:0000036	77.18	kilogram	UO	UO:0000009	Data Collection	TCGA-12-1098	TCGA-GBM
Duke University School of Medicine, Durham, NC	TCGA-12	Homo sapiens	NCBITAXON	NCBITaxon:9606	glioma cell	BTO	BTO:0000526	female	PATO	PATO:0000383	75	year	UO	UO:0000036	81.72	kilogram	UO	UO:0000009	Data Collection	TCGA-12-1598	TCGA-GBM
Duke University School of Medicine, Durham, NC	TCGA-12	Homo sapiens	NCBITAXON	NCBITaxon:9606	glioma cell	BTO	BTO:0000526	male	PATO	PATO:0000384	71	year	UO	UO:0000036	90.71848554	kilogram	UO	UO:0000009	Data Collection	TCGA-12-1601	TCGA-GBM
Duke University School of Medicine, Durham, NC	TCGA-12	Homo sapiens	NCBITAXON	NCBITaxon:9606	glioma cell	BTO	BTO:0000526	male	PATO	PATO:0000384	58	year	UO	UO:0000036					Data Collection	TCGA-12-1602	TCGA-GBM
Duke University School of Medicine, Durham, NC	TCGA-12	Homo sapiens	NCBITAXON	NCBITaxon:9606	glioma cell	BTO	BTO:0000526	male	PATO	PATO:0000384	46	year	UO	UO:0000036	102.058	kilogram	UO	UO:0000009	Data Collection	TCGA-12-3650	TCGA-GBM
Emory University, Atlanta, GA	TCGA-14	Homo sapiens	NCBITAXON	NCBITaxon:9606	glioma cell	BTO	BTO:0000526	male	PATO	PATO:0000384					80	kilogram	UO	UO:0000009	Data Collection	TCGA-14-0789	TCGA-GBM
Emory University, Atlanta, GA	TCGA-14	Homo sapiens	NCBITAXON	NCBITaxon:9606	glioma cell	BTO	BTO:0000526	male	PATO	PATO:0000384					80	kilogram	UO	UO:0000009	Data Collection	TCGA-14-1456	TCGA-GBM
Emory University, Atlanta, GA	TCGA-14	Homo sapiens	NCBITAXON	NCBITaxon:9606	glioma cell	BTO	BTO:0000526	male	PATO	PATO:0000384					90	kilogram	UO	UO:0000009	Data Collection	TCGA-14-1794	TCGA-GBM
Emory University, Atlanta, GA	TCGA-14	Homo sapiens	NCBITAXON	NCBITaxon:9606	glioma cell	BTO	BTO:0000526	male	PATO	PATO:0000384	70	year	UO	UO:0000036	76.65712028	kilogram	UO	UO:0000009	Data Collection	TCGA-14-1825	TCGA-GBM
Emory University, Atlanta, GA	TCGA-14	Homo sapiens	NCBITAXON	NCBITaxon:9606	glioma cell	BTO	BTO:0000526	male	PATO	PATO:0000384	57	year	UO	UO:0000036	86.18256126	kilogram	UO	UO:0000009	Data Collection	TCGA-14-1829	TCGA-GBM
Emory University, Atlanta, GA	TCGA-14	Homo sapiens	NCBITAXON	NCBITaxon:9606	glioma cell	BTO	BTO:0000526	female	PATO	PATO:0000383	38	year	UO	UO:0000036	58.9670156	kilogram	UO	UO:0000009	Data Collection	TCGA-14-3477	TCGA-GBM
CWRU School of Medicine, Cleveland, OH	TCGA-19	Homo sapiens	NCBITAXON	NCBITaxon:9606	glioma cell	BTO	BTO:0000526	male	PATO	PATO:0000384	61	year	UO	UO:0000036	77.18	kilogram	UO	UO:0000009	Data Collection	TCGA-19-0963	TCGA-GBM
CWRU School of Medicine, Cleveland, OH	TCGA-19	Homo sapiens	NCBITAXON	NCBITaxon:9606	glioma cell	BTO	BTO:0000526	female	PATO	PATO:0000383	63	year	UO	UO:0000036	113.5	kilogram	UO	UO:0000009	Data Collection	TCGA-19-1390	TCGA-GBM
CWRU School of Medicine, Cleveland, OH	TCGA-19	Homo sapiens	NCBITAXON	NCBITaxon:9606	glioma cell	BTO	BTO:0000526	female	PATO	PATO:0000383	69	year	UO	UO:0000036	79.83226728	kilogram	UO	UO:0000009	Data Collection	TCGA-19-1789	TCGA-GBM
CWRU School of Medicine, Cleveland, OH	TCGA-19	Homo sapiens	NCBITAXON	NCBITaxon:9606	glioma cell	BTO	BTO:0000526	male	PATO	PATO:0000384	51	year	UO	UO:0000036	90.71848554	kilogram	UO	UO:0000009	Data Collection	TCGA-19-2624	TCGA-GBM
CWRU School of Medicine, Cleveland, OH	TCGA-19	Homo sapiens	NCBITAXON	NCBITaxon:9606	glioma cell	BTO	BTO:0000526	female	PATO	PATO:0000383	74	year	UO	UO:0000036	102.0582962	kilogram	UO	UO:0000009	Data Collection	TCGA-19-2631	TCGA-GBM
CWRU School of Medicine, Cleveland, OH	TCGA-19	Homo sapiens	NCBITAXON	NCBITaxon:9606	glioma cell	BTO	BTO:0000526	male	PATO	PATO:0000384	76	year	UO	UO:0000036	93.89363253	kilogram	UO	UO:0000009	Data Collection	TCGA-19-5951	TCGA-GBM
CWRU School of Medicine, Cleveland, OH	TCGA-19	Homo sapiens	NCBITAXON	NCBITaxon:9606	glioma cell	BTO	BTO:0000526	female	PATO	PATO:0000383	72	year	UO	UO:0000036	77.11071271	kilogram	UO	UO:0000009	Data Collection	TCGA-19-5954	TCGA-GBM
CWRU School of Medicine, Cleveland, OH	TCGA-19	Homo sapiens	NCBITAXON	NCBITaxon:9606	glioma cell	BTO	BTO:0000526	male	PATO	PATO:0000384	56	year	UO	UO:0000036	77.11071271	kilogram	UO	UO:0000009	Data Collection	TCGA-19-5958	TCGA-GBM
CWRU School of Medicine, Cleveland, OH	TCGA-19	Homo sapiens	NCBITAXON	NCBITaxon:9606	glioma cell	BTO	BTO:0000526	male	PATO	PATO:0000384	56	year	UO	UO:0000036	72.57478843	kilogram	UO	UO:0000009	Data Collection	TCGA-19-5960	TCGA-GBM
Fondazione IRCCS Instituto Neuroligico C. Besta, Milan Italy	TCGA-27	Homo sapiens	NCBITAXON	NCBITaxon:9606	glioma cell	BTO	BTO:0000526	male	PATO	PATO:0000384	57	year	UO	UO:0000036	65	kilogram	UO	UO:0000009	Data Collection	TCGA-27-1834	TCGA-GBM
Fondazione IRCCS Instituto Neuroligico C. Besta, Milan Italy	TCGA-27	Homo sapiens	NCBITAXON	NCBITaxon:9606	glioma cell	BTO	BTO:0000526	male	PATO	PATO:0000384					75	kilogram	UO	UO:0000009	Data Collection	TCGA-27-1838	TCGA-GBM
Fondazione IRCCS Instituto Neuroligico C. Besta, Milan Italy	TCGA-27	Homo sapiens	NCBITAXON	NCBITaxon:9606	glioma cell	BTO	BTO:0000526	male	PATO	PATO:0000384					77	kilogram	UO	UO:0000009	Data Collection	TCGA-27-2526	TCGA-GBM
Thomas Jefferson University, Philadelphia, PA	TCGA-76	Homo sapiens	NCBITAXON	NCBITaxon:9606	glioma cell	BTO	BTO:0000526	female	PATO	PATO:0000383	50	year	UO	UO:0000036	77	kilogram	UO	UO:0000009	Data Collection	TCGA-76-4932	TCGA-GBM
Thomas Jefferson University, Philadelphia, PA	TCGA-76	Homo sapiens	NCBITAXON	NCBITaxon:9606	glioma cell	BTO	BTO:0000526	female	PATO	PATO:0000383					100	kilogram	UO	UO:0000009	Data Collection	TCGA-76-4934	TCGA-GBM
Thomas Jefferson University, Philadelphia, PA	TCGA-76	Homo sapiens	NCBITAXON	NCBITaxon:9606	glioma cell	BTO	BTO:0000526	female	PATO	PATO:0000383					65	kilogram	UO	UO:0000009	Data Collection	TCGA-76-4935	TCGA-GBM
Thomas Jefferson University, Philadelphia, PA	TCGA-76	Homo sapiens	NCBITAXON	NCBITaxon:9606	glioma cell	BTO	BTO:0000526	male	PATO	PATO:0000384	57	year	UO	UO:0000036	136	kilogram	UO	UO:0000009	Data Collection	TCGA-76-6191	TCGA-GBM
Thomas Jefferson University, Philadelphia, PA	TCGA-76	Homo sapiens	NCBITAXON	NCBITaxon:9606	glioma cell	BTO	BTO:0000526	male	PATO	PATO:0000384	78	year	UO	UO:0000036	86	kilogram	UO	UO:0000009	Data Collection	TCGA-76-6193	TCGA-GBM
Thomas Jefferson University, Philadelphia, PA	TCGA-76	Homo sapiens	NCBITAXON	NCBITaxon:9606	glioma cell	BTO	BTO:0000526	male	PATO	PATO:0000384					79	kilogram	UO	UO:0000009	Data Collection	TCGA-76-6280	TCGA-GBM
Thomas Jefferson University, Philadelphia, PA	TCGA-76	Homo sapiens	NCBITAXON	NCBITaxon:9606	glioma cell	BTO	BTO:0000526	male	PATO	PATO:0000384	63	year	UO	UO:0000036	91	kilogram	UO	UO:0000009	Data Collection	TCGA-76-6282	TCGA-GBM
Thomas Jefferson University, Philadelphia, PA	TCGA-76	Homo sapiens	NCBITAXON	NCBITaxon:9606	glioma cell	BTO	BTO:0000526	female	PATO	PATO:0000383	64	year	UO	UO:0000036	136	kilogram	UO	UO:0000009	Data Collection	TCGA-76-6285	TCGA-GBM
Thomas Jefferson University, Philadelphia, PA	TCGA-76	Homo sapiens	NCBITAXON	NCBITaxon:9606	glioma cell	BTO	BTO:0000526	male	PATO	PATO:0000384					68	kilogram	UO	UO:0000009	Data Collection	TCGA-76-6656	TCGA-GBM
Thomas Jefferson University, Philadelphia, PA	TCGA-76	Homo sapiens	NCBITAXON	NCBITaxon:9606	glioma cell	BTO	BTO:0000526	male	PATO	PATO:0000384					90	kilogram	UO	UO:0000009	Data Collection	TCGA-76-6657	TCGA-GBM
Thomas Jefferson University, Philadelphia, PA	TCGA-76	Homo sapiens	NCBITAXON	NCBITaxon:9606	glioma cell	BTO	BTO:0000526	male	PATO	PATO:0000384					70	kilogram	UO	UO:0000009	Data Collection	TCGA-76-6661	TCGA-GBM
Thomas Jefferson University, Philadelphia, PA	TCGA-76	Homo sapiens	NCBITAXON	NCBITaxon:9606	glioma cell	BTO	BTO:0000526	male	PATO	PATO:0000384					95	kilogram	UO	UO:0000009	Data Collection	TCGA-76-6662	TCGA-GBM
Thomas Jefferson University, Philadelphia, PA	TCGA-76	Homo sapiens	NCBITAXON	NCBITaxon:9606	glioma cell	BTO	BTO:0000526	female	PATO	PATO:0000383					74	kilogram	UO	UO:0000009	Data Collection	TCGA-76-6663	TCGA-GBM
Thomas Jefferson University, Philadelphia, PA	TCGA-76	Homo sapiens	NCBITAXON	NCBITaxon:9606	glioma cell	BTO	BTO:0000526	female	PATO	PATO:0000383					47	kilogram	UO	UO:0000009	Data Collection	TCGA-76-6664	TCGA-GBM
Thomas Jefferson University, Philadelphia, PA	TCGA-CS	Homo sapiens	NCBITAXON	NCBITaxon:9606	glioma cell	BTO	BTO:0000526	male	PATO	PATO:0000384	67	year	UO	UO:0000036	86.183	kilogram	UO	UO:0000009	Data Collection	TCGA-CS-4941	TCGA-LGG
Thomas Jefferson University, Philadelphia, PA	TCGA-CS	Homo sapiens	NCBITAXON	NCBITaxon:9606	glioma cell	BTO	BTO:0000526	female	PATO	PATO:0000383					15	kilogram	UO	UO:0000009	Data Collection	TCGA-CS-4942	TCGA-LGG
Thomas Jefferson University, Philadelphia, PA	TCGA-CS	Homo sapiens	NCBITAXON	NCBITaxon:9606	glioma cell	BTO	BTO:0000526	male	PATO	PATO:0000384	37	year	UO	UO:0000036	91	kilogram	UO	UO:0000009	Data Collection	TCGA-CS-4943	TCGA-LGG
Thomas Jefferson University, Philadelphia, PA	TCGA-CS	Homo sapiens	NCBITAXON	NCBITaxon:9606	glioma cell	BTO	BTO:0000526	male	PATO	PATO:0000384	50	year	UO	UO:0000036	77	kilogram	UO	UO:0000009	Data Collection	TCGA-CS-4944	TCGA-LGG
Thomas Jefferson University, Philadelphia, PA	TCGA-CS	Homo sapiens	NCBITAXON	NCBITaxon:9606	glioma cell	BTO	BTO:0000526	male	PATO	PATO:0000384	39	year	UO	UO:0000036	100	kilogram	UO	UO:0000009	Data Collection	TCGA-CS-5393	TCGA-LGG
Thomas Jefferson University, Philadelphia, PA	TCGA-CS	Homo sapiens	NCBITAXON	NCBITaxon:9606	glioma cell	BTO	BTO:0000526	male	PATO	PATO:0000384	43	year	UO	UO:0000036	91	kilogram	UO	UO:0000009	Data Collection	TCGA-CS-5395	TCGA-LGG
Thomas Jefferson University, Philadelphia, PA	TCGA-CS	Homo sapiens	NCBITAXON	NCBITaxon:9606	glioma cell	BTO	BTO:0000526	female	PATO	PATO:0000383					81	kilogram	UO	UO:0000009	Data Collection	TCGA-CS-5396	TCGA-LGG
Thomas Jefferson University, Philadelphia, PA	TCGA-CS	Homo sapiens	NCBITAXON	NCBITaxon:9606	glioma cell	BTO	BTO:0000526	female	PATO	PATO:0000383					49	kilogram	UO	UO:0000009	Data Collection	TCGA-CS-5397	TCGA-LGG
Thomas Jefferson University, Philadelphia, PA	TCGA-CS	Homo sapiens	NCBITAXON	NCBITaxon:9606	glioma cell	BTO	BTO:0000526	male	PATO	PATO:0000384					85	kilogram	UO	UO:0000009	Data Collection	TCGA-CS-6186	TCGA-LGG
Thomas Jefferson University, Philadelphia, PA	TCGA-CS	Homo sapiens	NCBITAXON	NCBITaxon:9606	glioma cell	BTO	BTO:0000526	male	PATO	PATO:0000384					113	kilogram	UO	UO:0000009	Data Collection	TCGA-CS-6188	TCGA-LGG
Thomas Jefferson University, Philadelphia, PA	TCGA-CS	Homo sapiens	NCBITAXON	NCBITaxon:9606	glioma cell	BTO	BTO:0000526	male	PATO	PATO:0000384	31	year	UO	UO:0000036	113	kilogram	UO	UO:0000009	Data Collection	TCGA-CS-6290	TCGA-LGG
Thomas Jefferson University, Philadelphia, PA	TCGA-CS	Homo sapiens	NCBITAXON	NCBITaxon:9606	glioma cell	BTO	BTO:0000526	female	PATO	PATO:0000383					68	kilogram	UO	UO:0000009	Data Collection	TCGA-CS-6665	TCGA-LGG
Thomas Jefferson University, Philadelphia, PA	TCGA-CS	Homo sapiens	NCBITAXON	NCBITaxon:9606	glioma cell	BTO	BTO:0000526	male	PATO	PATO:0000384					83	kilogram	UO	UO:0000009	Data Collection	TCGA-CS-6666	TCGA-LGG
Thomas Jefferson University, Philadelphia, PA	TCGA-CS	Homo sapiens	NCBITAXON	NCBITaxon:9606	glioma cell	BTO	BTO:0000526	female	PATO	PATO:0000383	39	year	UO	UO:0000036	58.967	kilogram	UO	UO:0000009	Data Collection	TCGA-CS-6667	TCGA-LGG
Thomas Jefferson University, Philadelphia, PA	TCGA-CS	Homo sapiens	NCBITAXON	NCBITaxon:9606	glioma cell	BTO	BTO:0000526	female	PATO	PATO:0000383					83	kilogram	UO	UO:0000009	Data Collection	TCGA-CS-6668	TCGA-LGG
Thomas Jefferson University, Philadelphia, PA	TCGA-CS	Homo sapiens	NCBITAXON	NCBITaxon:9606	glioma cell	BTO	BTO:0000526	female	PATO	PATO:0000383					68	kilogram	UO	UO:0000009	Data Collection	TCGA-CS-6669	TCGA-LGG
Henry Ford Hospital, Detroit, MI	TCGA-DU	Homo sapiens	NCBITAXON	NCBITaxon:9606	glioma cell	BTO	BTO:0000526				48	year	UO	UO:0000036	90.718	kilogram	UO	UO:0000009	Data Collection	TCGA-DU-5849	TCGA-LGG
Henry Ford Hospital, Detroit, MI	TCGA-DU	Homo sapiens	NCBITAXON	NCBITaxon:9606	glioma cell	BTO	BTO:0000526	female	PATO	PATO:0000383	40	year	UO	UO:0000036	72.575	kilogram	UO	UO:0000009	Data Collection	TCGA-DU-5851	TCGA-LGG
Henry Ford Hospital, Detroit, MI	TCGA-DU	Homo sapiens	NCBITAXON	NCBITaxon:9606	glioma cell	BTO	BTO:0000526	female	PATO	PATO:0000383	61	year	UO	UO:0000036	85.275	kilogram	UO	UO:0000009	Data Collection	TCGA-DU-5852	TCGA-LGG
Henry Ford Hospital, Detroit, MI	TCGA-DU	Homo sapiens	NCBITAXON	NCBITaxon:9606	glioma cell	BTO	BTO:0000526	male	PATO	PATO:0000384	29	year	UO	UO:0000036	90.265	kilogram	UO	UO:0000009	Data Collection	TCGA-DU-5853	TCGA-LGG
Henry Ford Hospital, Detroit, MI	TCGA-DU	Homo sapiens	NCBITAXON	NCBITaxon:9606	glioma cell	BTO	BTO:0000526	female	PATO	PATO:0000383	57	year	UO	UO:0000036	86	kilogram	UO	UO:0000009	Data Collection	TCGA-DU-5854	TCGA-LGG
Henry Ford Hospital, Detroit, MI	TCGA-DU	Homo sapiens	NCBITAXON	NCBITaxon:9606	glioma cell	BTO	BTO:0000526	female	PATO	PATO:0000383					80	kilogram	UO	UO:0000009	Data Collection	TCGA-DU-5855	TCGA-LGG
Henry Ford Hospital, Detroit, MI	TCGA-DU	Homo sapiens	NCBITAXON	NCBITaxon:9606	glioma cell	BTO	BTO:0000526	female	PATO	PATO:0000383	37	year	UO	UO:0000036	86.183	kilogram	UO	UO:0000009	Data Collection	TCGA-DU-5871	TCGA-LGG
Henry Ford Hospital, Detroit, MI	TCGA-DU	Homo sapiens	NCBITAXON	NCBITaxon:9606	glioma cell	BTO	BTO:0000526	female	PATO	PATO:0000383	43	year	UO	UO:0000036	102.965	kilogram	UO	UO:0000009	Data Collection	TCGA-DU-5872	TCGA-LGG
Henry Ford Hospital, Detroit, MI	TCGA-DU	Homo sapiens	NCBITAXON	NCBITaxon:9606	glioma cell	BTO	BTO:0000526	female	PATO	PATO:0000383	62	year	UO	UO:0000036	72.575	kilogram	UO	UO:0000009	Data Collection	TCGA-DU-5874	TCGA-LGG
Henry Ford Hospital, Detroit, MI	TCGA-DU	Homo sapiens	NCBITAXON	NCBITaxon:9606	glioma cell	BTO	BTO:0000526	male	PATO	PATO:0000384					92	kilogram	UO	UO:0000009	Data Collection	TCGA-DU-6397	TCGA-LGG
Henry Ford Hospital, Detroit, MI	TCGA-DU	Homo sapiens	NCBITAXON	NCBITaxon:9606	glioma cell	BTO	BTO:0000526	male	PATO	PATO:0000384					81	kilogram	UO	UO:0000009	Data Collection	TCGA-DU-6399	TCGA-LGG
Henry Ford Hospital, Detroit, MI	TCGA-DU	Homo sapiens	NCBITAXON	NCBITaxon:9606	glioma cell	BTO	BTO:0000526	female	PATO	PATO:0000383					90	kilogram	UO	UO:0000009	Data Collection	TCGA-DU-6400	TCGA-LGG
Henry Ford Hospital, Detroit, MI	TCGA-DU	Homo sapiens	NCBITAXON	NCBITaxon:9606	glioma cell	BTO	BTO:0000526	female	PATO	PATO:0000383					105	kilogram	UO	UO:0000009	Data Collection	TCGA-DU-6401	TCGA-LGG
Henry Ford Hospital, Detroit, MI	TCGA-DU	Homo sapiens	NCBITAXON	NCBITaxon:9606	glioma cell	BTO	BTO:0000526	female	PATO	PATO:0000383					72	kilogram	UO	UO:0000009	Data Collection	TCGA-DU-6404	TCGA-LGG
Henry Ford Hospital, Detroit, MI	TCGA-DU	Homo sapiens	NCBITAXON	NCBITaxon:9606	glioma cell	BTO	BTO:0000526	female	PATO	PATO:0000383					74	kilogram	UO	UO:0000009	Data Collection	TCGA-DU-6405	TCGA-LGG
Henry Ford Hospital, Detroit, MI	TCGA-DU	Homo sapiens	NCBITAXON	NCBITaxon:9606	glioma cell	BTO	BTO:0000526	female	PATO	PATO:0000383	35	year	UO	UO:0000036	75.296	kilogram	UO	UO:0000009	Data Collection	TCGA-DU-6407	TCGA-LGG
Henry Ford Hospital, Detroit, MI	TCGA-DU	Homo sapiens	NCBITAXON	NCBITaxon:9606	glioma cell	BTO	BTO:0000526	female	PATO	PATO:0000383					68	kilogram	UO	UO:0000009	Data Collection	TCGA-DU-6408	TCGA-LGG
Henry Ford Hospital, Detroit, MI	TCGA-DU	Homo sapiens	NCBITAXON	NCBITaxon:9606	glioma cell	BTO	BTO:0000526	male	PATO	PATO:0000384	56	year	UO	UO:0000036	81.647	kilogram	UO	UO:0000009	Data Collection	TCGA-DU-6410	TCGA-LGG
Henry Ford Hospital, Detroit, MI	TCGA-DU	Homo sapiens	NCBITAXON	NCBITaxon:9606	glioma cell	BTO	BTO:0000526				25	year	UO	UO:0000036	72.575	kilogram	UO	UO:0000009	Data Collection	TCGA-DU-6542	TCGA-LGG
Henry Ford Hospital, Detroit, MI	TCGA-DU	Homo sapiens	NCBITAXON	NCBITaxon:9606	glioma cell	BTO	BTO:0000526	female	PATO	PATO:0000383					67	kilogram	UO	UO:0000009	Data Collection	TCGA-DU-7008	TCGA-LGG
Henry Ford Hospital, Detroit, MI	TCGA-DU	Homo sapiens	NCBITAXON	NCBITaxon:9606	glioma cell	BTO	BTO:0000526	female	PATO	PATO:0000383	58	year	UO	UO:0000036	131.542	kilogram	UO	UO:0000009	Data Collection	TCGA-DU-7010	TCGA-LGG
Henry Ford Hospital, Detroit, MI	TCGA-DU	Homo sapiens	NCBITAXON	NCBITaxon:9606	glioma cell	BTO	BTO:0000526	male	PATO	PATO:0000384					135	kilogram	UO	UO:0000009	Data Collection	TCGA-DU-7014	TCGA-LGG
Henry Ford Hospital, Detroit, MI	TCGA-DU	Homo sapiens	NCBITAXON	NCBITaxon:9606	glioma cell	BTO	BTO:0000526	female	PATO	PATO:0000383	41	year	UO	UO:0000036	90.718	kilogram	UO	UO:0000009	Data Collection	TCGA-DU-7015	TCGA-LGG
Henry Ford Hospital, Detroit, MI	TCGA-DU	Homo sapiens	NCBITAXON	NCBITaxon:9606	glioma cell	BTO	BTO:0000526	female	PATO	PATO:0000383	57	year	UO	UO:0000036	59.874	kilogram	UO	UO:0000009	Data Collection	TCGA-DU-7018	TCGA-LGG
Henry Ford Hospital, Detroit, MI	TCGA-DU	Homo sapiens	NCBITAXON	NCBITaxon:9606	glioma cell	BTO	BTO:0000526	male	PATO	PATO:0000384	39	year	UO	UO:0000036	83.915	kilogram	UO	UO:0000009	Data Collection	TCGA-DU-7019	TCGA-LGG
Henry Ford Hospital, Detroit, MI	TCGA-DU	Homo sapiens	NCBITAXON	NCBITaxon:9606	glioma cell	BTO	BTO:0000526	female	PATO	PATO:0000383	53	year	UO	UO:0000036	77.111	kilogram	UO	UO:0000009	Data Collection	TCGA-DU-7294	TCGA-LGG
Henry Ford Hospital, Detroit, MI	TCGA-DU	Homo sapiens	NCBITAXON	NCBITaxon:9606	glioma cell	BTO	BTO:0000526	female	PATO	PATO:0000383	38	year	UO	UO:0000036	95.254	kilogram	UO	UO:0000009	Data Collection	TCGA-DU-7298	TCGA-LGG
Henry Ford Hospital, Detroit, MI	TCGA-DU	Homo sapiens	NCBITAXON	NCBITaxon:9606	glioma cell	BTO	BTO:0000526	male	PATO	PATO:0000384	33	year	UO	UO:0000036	95.708	kilogram	UO	UO:0000009	Data Collection	TCGA-DU-7299	TCGA-LGG
Henry Ford Hospital, Detroit, MI	TCGA-DU	Homo sapiens	NCBITAXON	NCBITaxon:9606	glioma cell	BTO	BTO:0000526	female	PATO	PATO:0000383	53	year	UO	UO:0000036	61.235	kilogram	UO	UO:0000009	Data Collection	TCGA-DU-7300	TCGA-LGG
Henry Ford Hospital, Detroit, MI	TCGA-DU	Homo sapiens	NCBITAXON	NCBITaxon:9606	glioma cell	BTO	BTO:0000526	male	PATO	PATO:0000384	53	year	UO	UO:0000036	102.058	kilogram	UO	UO:0000009	Data Collection	TCGA-DU-7301	TCGA-LGG
Henry Ford Hospital, Detroit, MI	TCGA-DU	Homo sapiens	NCBITAXON	NCBITaxon:9606	glioma cell	BTO	BTO:0000526	female	PATO	PATO:0000383	48	year	UO	UO:0000036	86.183	kilogram	UO	UO:0000009	Data Collection	TCGA-DU-7302	TCGA-LGG
Henry Ford Hospital, Detroit, MI	TCGA-DU	Homo sapiens	NCBITAXON	NCBITaxon:9606	glioma cell	BTO	BTO:0000526	male	PATO	PATO:0000384	43	year	UO	UO:0000036	77.111	kilogram	UO	UO:0000009	Data Collection	TCGA-DU-7304	TCGA-LGG
Henry Ford Hospital, Detroit, MI	TCGA-DU	Homo sapiens	NCBITAXON	NCBITaxon:9606	glioma cell	BTO	BTO:0000526				67	year	UO	UO:0000036	88.451	kilogram	UO	UO:0000009	Data Collection	TCGA-DU-7306	TCGA-LGG
Henry Ford Hospital, Detroit, MI	TCGA-DU	Homo sapiens	NCBITAXON	NCBITaxon:9606	glioma cell	BTO	BTO:0000526	female	PATO	PATO:0000383	41	year	UO	UO:0000036	76.657	kilogram	UO	UO:0000009	Data Collection	TCGA-DU-7309	TCGA-LGG
Henry Ford Hospital, Detroit, MI	TCGA-DU	Homo sapiens	NCBITAXON	NCBITaxon:9606	glioma cell	BTO	BTO:0000526	female	PATO	PATO:0000383	61	year	UO	UO:0000036	56.699	kilogram	UO	UO:0000009	Data Collection	TCGA-DU-8162	TCGA-LGG
Henry Ford Hospital, Detroit, MI	TCGA-DU	Homo sapiens	NCBITAXON	NCBITaxon:9606	glioma cell	BTO	BTO:0000526	male	PATO	PATO:0000384	51	year	UO	UO:0000036	99.79	kilogram	UO	UO:0000009	Data Collection	TCGA-DU-8164	TCGA-LGG
Henry Ford Hospital, Detroit, MI	TCGA-DU	Homo sapiens	NCBITAXON	NCBITaxon:9606	glioma cell	BTO	BTO:0000526	female	PATO	PATO:0000383	60	year	UO	UO:0000036	58.967	kilogram	UO	UO:0000009	Data Collection	TCGA-DU-8165	TCGA-LGG
Henry Ford Hospital, Detroit, MI	TCGA-DU	Homo sapiens	NCBITAXON	NCBITaxon:9606	glioma cell	BTO	BTO:0000526				29	year	UO	UO:0000036	61.235	kilogram	UO	UO:0000009	Data Collection	TCGA-DU-8166	TCGA-LGG
Henry Ford Hospital, Detroit, MI	TCGA-DU	Homo sapiens	NCBITAXON	NCBITaxon:9606	glioma cell	BTO	BTO:0000526	female	PATO	PATO:0000383	69	year	UO	UO:0000036	74.843	kilogram	UO	UO:0000009	Data Collection	TCGA-DU-8167	TCGA-LGG
Henry Ford Hospital, Detroit, MI	TCGA-DU	Homo sapiens	NCBITAXON	NCBITaxon:9606	glioma cell	BTO	BTO:0000526	female	PATO	PATO:0000383	55	year	UO	UO:0000036	47.627	kilogram	UO	UO:0000009	Data Collection	TCGA-DU-8168	TCGA-LGG
Henry Ford Hospital, Detroit, MI	TCGA-DU	Homo sapiens	NCBITAXON	NCBITaxon:9606	glioma cell	BTO	BTO:0000526	male	PATO	PATO:0000384	33	year	UO	UO:0000036	106.594	kilogram	UO	UO:0000009	Data Collection	TCGA-DU-A5TP	TCGA-LGG
Henry Ford Hospital, Detroit, MI	TCGA-DU	Homo sapiens	NCBITAXON	NCBITaxon:9606	glioma cell	BTO	BTO:0000526	male	PATO	PATO:0000384	51	year	UO	UO:0000036	90.718	kilogram	UO	UO:0000009	Data Collection	TCGA-DU-A5TR	TCGA-LGG
Henry Ford Hospital, Detroit, MI	TCGA-DU	Homo sapiens	NCBITAXON	NCBITaxon:9606	glioma cell	BTO	BTO:0000526	male	PATO	PATO:0000384	42	year	UO	UO:0000036	90.718	kilogram	UO	UO:0000009	Data Collection	TCGA-DU-A5TS	TCGA-LGG
Henry Ford Hospital, Detroit, MI	TCGA-DU	Homo sapiens	NCBITAXON	NCBITaxon:9606	glioma cell	BTO	BTO:0000526	male	PATO	PATO:0000384					85	kilogram	UO	UO:0000009	Data Collection	TCGA-DU-A5TT	TCGA-LGG
Henry Ford Hospital, Detroit, MI	TCGA-DU	Homo sapiens	NCBITAXON	NCBITaxon:9606	glioma cell	BTO	BTO:0000526	female	PATO	PATO:0000383	62	year	UO	UO:0000036	158.76	kilogram	UO	UO:0000009	Data Collection	TCGA-DU-A5TU	TCGA-LGG
Henry Ford Hospital, Detroit, MI	TCGA-DU	Homo sapiens	NCBITAXON	NCBITaxon:9606	glioma cell	BTO	BTO:0000526	female	PATO	PATO:0000383					73	kilogram	UO	UO:0000009	Data Collection	TCGA-DU-A5TW	TCGA-LGG
Henry Ford Hospital, Detroit, MI	TCGA-DU	Homo sapiens	NCBITAXON	NCBITaxon:9606	glioma cell	BTO	BTO:0000526	female	PATO	PATO:0000383	46	year	UO	UO:0000036	58.967	kilogram	UO	UO:0000009	Data Collection	TCGA-DU-A5TY	TCGA-LGG
Henry Ford Hospital, Detroit, MI	TCGA-DU	Homo sapiens	NCBITAXON	NCBITaxon:9606	glioma cell	BTO	BTO:0000526	female	PATO	PATO:0000383					136	kilogram	UO	UO:0000009	Data Collection	TCGA-DU-A6S2	TCGA-LGG
Henry Ford Hospital, Detroit, MI	TCGA-DU	Homo sapiens	NCBITAXON	NCBITaxon:9606	glioma cell	BTO	BTO:0000526	male	PATO	PATO:0000384					170	kilogram	UO	UO:0000009	Data Collection	TCGA-DU-A6S3	TCGA-LGG
Henry Ford Hospital, Detroit, MI	TCGA-DU	Homo sapiens	NCBITAXON	NCBITaxon:9606	glioma cell	BTO	BTO:0000526	female	PATO	PATO:0000383	35	year	UO	UO:0000036	56.699	kilogram	UO	UO:0000009	Data Collection	TCGA-DU-A6S6	TCGA-LGG
Henry Ford Hospital, Detroit, MI	TCGA-DU	Homo sapiens	NCBITAXON	NCBITaxon:9606	glioma cell	BTO	BTO:0000526	female	PATO	PATO:0000383					57	kilogram	UO	UO:0000009	Data Collection	TCGA-DU-A6S7	TCGA-LGG
Henry Ford Hospital, Detroit, MI	TCGA-DU	Homo sapiens	NCBITAXON	NCBITaxon:9606	glioma cell	BTO	BTO:0000526	female	PATO	PATO:0000383					82	kilogram	UO	UO:0000009	Data Collection	TCGA-DU-A6S8	TCGA-LGG
University of North Carolina, Chapel Hill, NC	TCGA-EZ	Homo sapiens	NCBITAXON	NCBITaxon:9606	glioma cell	BTO	BTO:0000526	male	PATO	PATO:0000384	26	year	UO	UO:0000036	97.06877953	kilogram	UO	UO:0000009	Data Collection	TCGA-EZ-7265A	TCGA-LGG
Case Western Reserve University, Cleveland, OH	TCGA-FG	Homo sapiens	NCBITAXON	NCBITaxon:9606	glioma cell	BTO	BTO:0000526	male	PATO	PATO:0000384	62	year	UO	UO:0000036	90.71848554	kilogram	UO	UO:0000009	Data Collection	TCGA-FG-5964	TCGA-LGG
Case Western Reserve University, Cleveland, OH	TCGA-FG	Homo sapiens	NCBITAXON	NCBITaxon:9606	glioma cell	BTO	BTO:0000526	female	PATO	PATO:0000383	59	year	UO	UO:0000036	99.79033409	kilogram	UO	UO:0000009	Data Collection	TCGA-FG-6688	TCGA-LGG
Case Western Reserve University, Cleveland, OH	TCGA-FG	Homo sapiens	NCBITAXON	NCBITaxon:9606	glioma cell	BTO	BTO:0000526	male	PATO	PATO:0000384	30	year	UO	UO:0000036	83.91459912	kilogram	UO	UO:0000009	Data Collection	TCGA-FG-6689	TCGA-LGG
Case Western Reserve University, Cleveland, OH	TCGA-FG	Homo sapiens	NCBITAXON	NCBITaxon:9606	glioma cell	BTO	BTO:0000526	female	PATO	PATO:0000383	23	year	UO	UO:0000036	81.64663699	kilogram	UO	UO:0000009	Data Collection	TCGA-FG-6691	TCGA-LGG
Case Western Reserve University, Cleveland, OH	TCGA-FG	Homo sapiens	NCBITAXON	NCBITaxon:9606	glioma cell	BTO	BTO:0000526	male	PATO	PATO:0000384	63	year	UO	UO:0000036	65.31730959	kilogram	UO	UO:0000009	Data Collection	TCGA-FG-6692	TCGA-LGG
Case Western Reserve University, Cleveland, OH	TCGA-FG	Homo sapiens	NCBITAXON	NCBITaxon:9606	glioma cell	BTO	BTO:0000526	male	PATO	PATO:0000384	28	year	UO	UO:0000036	83.91459912	kilogram	UO	UO:0000009	Data Collection	TCGA-FG-7634	TCGA-LGG
Case Western Reserve University, Cleveland, OH	TCGA-FG	Homo sapiens	NCBITAXON	NCBITaxon:9606	glioma cell	BTO	BTO:0000526												Data Collection	TCGA-FG-7643	TCGA-LGG
Case Western Reserve University, Cleveland, OH	TCGA-FG	Homo sapiens	NCBITAXON	NCBITaxon:9606	glioma cell	BTO	BTO:0000526	female	PATO	PATO:0000383	27	year	UO	UO:0000036	61.68857017	kilogram	UO	UO:0000009	Data Collection	TCGA-FG-A4MT	TCGA-LGG
Case Western Reserve University, Cleveland, OH	TCGA-FG	Homo sapiens	NCBITAXON	NCBITaxon:9606	glioma cell	BTO	BTO:0000526	male	PATO	PATO:0000384	60	year	UO	UO:0000036	79.37867485	kilogram	UO	UO:0000009	Data Collection	TCGA-FG-A6IZ	TCGA-LGG
Case Western Reserve University, Cleveland, OH	TCGA-FG	Homo sapiens	NCBITAXON	NCBITaxon:9606	glioma cell	BTO	BTO:0000526	female	PATO	PATO:0000383	74	year	UO	UO:0000036	79.37867485	kilogram	UO	UO:0000009	Data Collection	TCGA-FG-A713	TCGA-LGG
St. Joseph Hospital / Medical Center, Phoenix, AZ	TCGA-HT	Homo sapiens	NCBITAXON	NCBITaxon:9606	glioma cell	BTO	BTO:0000526	male	PATO	PATO:0000384	28	year	UO	UO:0000036	68.039	kilogram	UO	UO:0000009	Data Collection	TCGA-HT-7473	TCGA-LGG
St. Joseph Hospital / Medical Center, Phoenix, AZ	TCGA-HT	Homo sapiens	NCBITAXON	NCBITaxon:9606	glioma cell	BTO	BTO:0000526	male	PATO	PATO:0000384	67	year	UO	UO:0000036	106	kilogram	UO	UO:0000009	Data Collection	TCGA-HT-7475	TCGA-LGG
St. Joseph Hospital / Medical Center, Phoenix, AZ	TCGA-HT	Homo sapiens	NCBITAXON	NCBITaxon:9606	glioma cell	BTO	BTO:0000526	male	PATO	PATO:0000384	21	year	UO	UO:0000036	68.039	kilogram	UO	UO:0000009	Data Collection	TCGA-HT-7602	TCGA-LGG
St. Joseph Hospital / Medical Center, Phoenix, AZ	TCGA-HT	Homo sapiens	NCBITAXON	NCBITaxon:9606	glioma cell	BTO	BTO:0000526	male	PATO	PATO:0000384	75	year	UO	UO:0000036	106.594	kilogram	UO	UO:0000009	Data Collection	TCGA-HT-7616	TCGA-LGG
St. Joseph Hospital / Medical Center, Phoenix, AZ	TCGA-HT	Homo sapiens	NCBITAXON	NCBITaxon:9606	glioma cell	BTO	BTO:0000526	female	PATO	PATO:0000383	32	year	UO	UO:0000036	61.235	kilogram	UO	UO:0000009	Data Collection	TCGA-HT-7680	TCGA-LGG
St. Joseph Hospital / Medical Center, Phoenix, AZ	TCGA-HT	Homo sapiens	NCBITAXON	NCBITaxon:9606	glioma cell	BTO	BTO:0000526	male	PATO	PATO:0000384	58	year	UO	UO:0000036	90.718	kilogram	UO	UO:0000009	Data Collection	TCGA-HT-7684	TCGA-LGG
St. Joseph Hospital / Medical Center, Phoenix, AZ	TCGA-HT	Homo sapiens	NCBITAXON	NCBITaxon:9606	glioma cell	BTO	BTO:0000526	female	PATO	PATO:0000383	29	year	UO	UO:0000036	64.41	kilogram	UO	UO:0000009	Data Collection	TCGA-HT-7686	TCGA-LGG
St. Joseph Hospital / Medical Center, Phoenix, AZ	TCGA-HT	Homo sapiens	NCBITAXON	NCBITaxon:9606	glioma cell	BTO	BTO:0000526	male	PATO	PATO:0000384	29	year	UO	UO:0000036	113.398	kilogram	UO	UO:0000009	Data Collection	TCGA-HT-7690	TCGA-LGG
St. Joseph Hospital / Medical Center, Phoenix, AZ	TCGA-HT	Homo sapiens	NCBITAXON	NCBITaxon:9606	glioma cell	BTO	BTO:0000526	male	PATO	PATO:0000384	43	year	UO	UO:0000036	70.307	kilogram	UO	UO:0000009	Data Collection	TCGA-HT-7692	TCGA-LGG
St. Joseph Hospital / Medical Center, Phoenix, AZ	TCGA-HT	Homo sapiens	NCBITAXON	NCBITaxon:9606	glioma cell	BTO	BTO:0000526	female	PATO	PATO:0000383	51	year	UO	UO:0000036	83.915	kilogram	UO	UO:0000009	Data Collection	TCGA-HT-7693	TCGA-LGG
St. Joseph Hospital / Medical Center, Phoenix, AZ	TCGA-HT	Homo sapiens	NCBITAXON	NCBITaxon:9606	glioma cell	BTO	BTO:0000526	male	PATO	PATO:0000384	60	year	UO	UO:0000036	107	kilogram	UO	UO:0000009	Data Collection	TCGA-HT-7694	TCGA-LGG
St. Joseph Hospital / Medical Center, Phoenix, AZ	TCGA-HT	Homo sapiens	NCBITAXON	NCBITaxon:9606	glioma cell	BTO	BTO:0000526	male	PATO	PATO:0000384	39	year	UO	UO:0000036	94.347	kilogram	UO	UO:0000009	Data Collection	TCGA-HT-7855	TCGA-LGG
St. Joseph Hospital / Medical Center, Phoenix, AZ	TCGA-HT	Homo sapiens	NCBITAXON	NCBITaxon:9606	glioma cell	BTO	BTO:0000526	male	PATO	PATO:0000384	35	year	UO	UO:0000036	92.079	kilogram	UO	UO:0000009	Data Collection	TCGA-HT-7856	TCGA-LGG
St. Joseph Hospital / Medical Center, Phoenix, AZ	TCGA-HT	Homo sapiens	NCBITAXON	NCBITaxon:9606	glioma cell	BTO	BTO:0000526	female	PATO	PATO:0000383	60	year	UO	UO:0000036	68	kilogram	UO	UO:0000009	Data Collection	TCGA-HT-7860	TCGA-LGG
St. Joseph Hospital / Medical Center, Phoenix, AZ	TCGA-HT	Homo sapiens	NCBITAXON	NCBITaxon:9606	glioma cell	BTO	BTO:0000526	female	PATO	PATO:0000383	47	year	UO	UO:0000036	62	kilogram	UO	UO:0000009	Data Collection	TCGA-HT-7874	TCGA-LGG
St. Joseph Hospital / Medical Center, Phoenix, AZ	TCGA-HT	Homo sapiens	NCBITAXON	NCBITaxon:9606	glioma cell	BTO	BTO:0000526	male	PATO	PATO:0000384	31	year	UO	UO:0000036	74.843	kilogram	UO	UO:0000009	Data Collection	TCGA-HT-7879	TCGA-LGG
St. Joseph Hospital / Medical Center, Phoenix, AZ	TCGA-HT	Homo sapiens	NCBITAXON	NCBITaxon:9606	glioma cell	BTO	BTO:0000526	male	PATO	PATO:0000384	66	year	UO	UO:0000036	67.132	kilogram	UO	UO:0000009	Data Collection	TCGA-HT-7882	TCGA-LGG
St. Joseph Hospital / Medical Center, Phoenix, AZ	TCGA-HT	Homo sapiens	NCBITAXON	NCBITaxon:9606	glioma cell	BTO	BTO:0000526	female	PATO	PATO:0000383	44	year	UO	UO:0000036	68.039	kilogram	UO	UO:0000009	Data Collection	TCGA-HT-7884	TCGA-LGG
St. Joseph Hospital / Medical Center, Phoenix, AZ	TCGA-HT	Homo sapiens	NCBITAXON	NCBITaxon:9606	glioma cell	BTO	BTO:0000526	female	PATO	PATO:0000383	40	year	UO	UO:0000036	92.986	kilogram	UO	UO:0000009	Data Collection	TCGA-HT-8018	TCGA-LGG
St. Joseph Hospital / Medical Center, Phoenix, AZ	TCGA-HT	Homo sapiens	NCBITAXON	NCBITaxon:9606	glioma cell	BTO	BTO:0000526	male	PATO	PATO:0000384	54	year	UO	UO:0000036	149.685	kilogram	UO	UO:0000009	Data Collection	TCGA-HT-8105	TCGA-LGG
St. Joseph Hospital / Medical Center, Phoenix, AZ	TCGA-HT	Homo sapiens	NCBITAXON	NCBITaxon:9606	glioma cell	BTO	BTO:0000526	male	PATO	PATO:0000384	53	year	UO	UO:0000036	79.379	kilogram	UO	UO:0000009	Data Collection	TCGA-HT-8106	TCGA-LGG
St. Joseph Hospital / Medical Center, Phoenix, AZ	TCGA-HT	Homo sapiens	NCBITAXON	NCBITaxon:9606	glioma cell	BTO	BTO:0000526	male	PATO	PATO:0000384	62	year	UO	UO:0000036	86	kilogram	UO	UO:0000009	Data Collection	TCGA-HT-8107	TCGA-LGG
St. Joseph Hospital / Medical Center, Phoenix, AZ	TCGA-HT	Homo sapiens	NCBITAXON	NCBITaxon:9606	glioma cell	BTO	BTO:0000526	male	PATO	PATO:0000384	32	year	UO	UO:0000036	89.811	kilogram	UO	UO:0000009	Data Collection	TCGA-HT-8111	TCGA-LGG
St. Joseph Hospital / Medical Center, Phoenix, AZ	TCGA-HT	Homo sapiens	NCBITAXON	NCBITaxon:9606	glioma cell	BTO	BTO:0000526	female	PATO	PATO:0000383	49	year	UO	UO:0000036	79.379	kilogram	UO	UO:0000009	Data Collection	TCGA-HT-8113	TCGA-LGG
St. Joseph Hospital / Medical Center, Phoenix, AZ	TCGA-HT	Homo sapiens	NCBITAXON	NCBITaxon:9606	glioma cell	BTO	BTO:0000526	male	PATO	PATO:0000384	36	year	UO	UO:0000036	77.111	kilogram	UO	UO:0000009	Data Collection	TCGA-HT-8114	TCGA-LGG
St. Joseph Hospital / Medical Center, Phoenix, AZ	TCGA-HT	Homo sapiens	NCBITAXON	NCBITaxon:9606	glioma cell	BTO	BTO:0000526	female	PATO	PATO:0000383	30	year	UO	UO:0000036	77.111	kilogram	UO	UO:0000009	Data Collection	TCGA-HT-8563	TCGA-LGG
St. Joseph Hospital / Medical Center, Phoenix, AZ	TCGA-HT	Homo sapiens	NCBITAXON	NCBITaxon:9606	glioma cell	BTO	BTO:0000526	female	PATO	PATO:0000383	70	year	UO	UO:0000036	74.843	kilogram	UO	UO:0000009	Data Collection	TCGA-HT-A5RC	TCGA-LGG
St. Joseph Hospital / Medical Center, Phoenix, AZ	TCGA-HT	Homo sapiens	NCBITAXON	NCBITaxon:9606	glioma cell	BTO	BTO:0000526	male	PATO	PATO:0000384	47	year	UO	UO:0000036	120.202	kilogram	UO	UO:0000009	Data Collection	TCGA-HT-A614	TCGA-LGG
St. Joseph Hospital / Medical Center, Phoenix, AZ	TCGA-HT	Homo sapiens	NCBITAXON	NCBITaxon:9606	glioma cell	BTO	BTO:0000526	female	PATO	PATO:0000383	20	year	UO	UO:0000036	73.936	kilogram	UO	UO:0000009	Data Collection	TCGA-HT-A61A	TCGA-LGG
