# Supplementary material for: Advancing The Cancer Genome Atlas glioma MRI collections with expert segmentation labels and radiomic features
Source: Sci Data. 2017 Sep 5;4:170117. doi: 10.1038/sdata.2017.117 (PMC5685212; doi:10.1038/sdata.2017.117)
Supplement: Supplementary file 1 [file sdata2017117-isa1.zip › a_assay_Davatzikos.txt]

Sample Name	Protocol REF	Parameter Value[instrument]	Parameter Value[manufacturer]	Parameter Value[magnetic field strength]	Unit	Term Source REF	Term Accession Number	Parameter Value[MRI assay]	Parameter Value[repetition time]	Unit	Term Source REF	Term Accession Number	Parameter Value[echo time]	Unit	Term Source REF	Term Accession Number	Parameter Value[pulse sequence type]	Parameter Value[flip angle value]	Unit	Term Source REF	Term Accession Number	Parameter Value[inversion time]	Unit	Term Source REF	Term Accession Number	Parameter Value[number of slices]	Assay Name	Raw Data File	Comment[Data Repository]	Comment[Data Record Accession]	Comment[Data Record URI]	Protocol REF	Protocol REF	Protocol REF	Derived Data File	Comment[Data Repository]	Comment[Data Record Accession]	Factor Value[diagnosis]
TCGA-02-0003	Magnetic Resonance Imaging	GENESIS_SIGNA	GE MEDICAL SYSTEMS	1.5	tesla	UO	UO:0000228	T2-weighted image flair	10002	millisecond	UO	UO:0000028	147	millisecond	UO	UO:0000028	IR	90	degree	UO	UO:0000185	2200	millisecond	UO	UO:0000028	25	TCGA-02-0003/1.3.6.1.4.1.14519.5.2.1.1706.4001.145725991542758792340793681239/1.3.6.1.4.1.14519.5.2.1.1706.4001.166909646801864710106680106577	doi:10.7937/K9/TCIA.2016.RNYFUYE9	Cancer Imaging Archive	doi:10.7937/K9/TCIA.2016.RNYFUYE9	http://doi.org/10.7937/K9/TCIA.2016.RNYFUYE9	Pre-processing	Segmentation labels of glioma sub-regions	Computer-aided Segmentation Approach	doi:10.7937/K9/TCIA.2017.KLXWJJ1Q	Cancer Imaging Archive	doi:10.7937/K9/TCIA.2017.KLXWJJ1Q	TCGA-GBM
TCGA-02-0003	Magnetic Resonance Imaging	GENESIS_SIGNA	GE MEDICAL SYSTEMS	1.5	tesla	UO	UO:0000228	T1-weighted post-contrast	650	millisecond	UO	UO:0000028	9	millisecond	UO	UO:0000028	SE	90	degree	UO	UO:0000185					25	TCGA-02-0003/1.3.6.1.4.1.14519.5.2.1.1706.4001.145725991542758792340793681239/1.3.6.1.4.1.14519.5.2.1.1706.4001.204054528317611873722753919694	doi:10.7937/K9/TCIA.2016.RNYFUYE9	Cancer Imaging Archive	doi:10.7937/K9/TCIA.2016.RNYFUYE9	http://doi.org/10.7937/K9/TCIA.2016.RNYFUYE9	Pre-processing	Segmentation labels of glioma sub-regions	Computer-aided Segmentation Approach	doi:10.7937/K9/TCIA.2017.KLXWJJ1Q	Cancer Imaging Archive	doi:10.7937/K9/TCIA.2017.KLXWJJ1Q	TCGA-GBM
TCGA-02-0003	Magnetic Resonance Imaging	GENESIS_SIGNA	GE MEDICAL SYSTEMS	1.5	tesla	UO	UO:0000228	T1-weighted pre-contrast	533.332	millisecond	UO	UO:0000028	8	millisecond	UO	UO:0000028	SE	90	degree	UO	UO:0000185					25	TCGA-02-0003/1.3.6.1.4.1.14519.5.2.1.1706.4001.145725991542758792340793681239/1.3.6.1.4.1.14519.5.2.1.1706.4001.769579767788431533139923490444	doi:10.7937/K9/TCIA.2016.RNYFUYE9	Cancer Imaging Archive	doi:10.7937/K9/TCIA.2016.RNYFUYE9	http://doi.org/10.7937/K9/TCIA.2016.RNYFUYE9	Pre-processing	Segmentation labels of glioma sub-regions	Computer-aided Segmentation Approach	doi:10.7937/K9/TCIA.2017.KLXWJJ1Q	Cancer Imaging Archive	doi:10.7937/K9/TCIA.2017.KLXWJJ1Q	TCGA-GBM
TCGA-02-0003	Magnetic Resonance Imaging	GENESIS_SIGNA	GE MEDICAL SYSTEMS	1.5	tesla	UO	UO:0000228	T2-weighted image	3500	millisecond	UO	UO:0000028	105	millisecond	UO	UO:0000028	SE	90	degree	UO	UO:0000185					25	TCGA-02-0003/1.3.6.1.4.1.14519.5.2.1.1706.4001.145725991542758792340793681239/1.3.6.1.4.1.14519.5.2.1.1706.4001.643840351201993277528058523822	doi:10.7937/K9/TCIA.2016.RNYFUYE9	Cancer Imaging Archive	doi:10.7937/K9/TCIA.2016.RNYFUYE9	http://doi.org/10.7937/K9/TCIA.2016.RNYFUYE9	Pre-processing	Segmentation labels of glioma sub-regions	Computer-aided Segmentation Approach	doi:10.7937/K9/TCIA.2017.KLXWJJ1Q	Cancer Imaging Archive	doi:10.7937/K9/TCIA.2017.KLXWJJ1Q	TCGA-GBM
TCGA-02-0006	Magnetic Resonance Imaging	GENESIS_SIGNA	GE MEDICAL SYSTEMS	1.5	tesla	UO	UO:0000228	T2-weighted image flair	10002	millisecond	UO	UO:0000028	147	millisecond	UO	UO:0000028	IR	90	degree	UO	UO:0000185	2200	millisecond	UO	UO:0000028	23	TCGA-02-0006/1.3.6.1.4.1.14519.5.2.1.1706.4001.149500105036523046215258942545/1.3.6.1.4.1.14519.5.2.1.1706.4001.315980779833795710131738723922	doi:10.7937/K9/TCIA.2016.RNYFUYE9	Cancer Imaging Archive	doi:10.7937/K9/TCIA.2016.RNYFUYE9	http://doi.org/10.7937/K9/TCIA.2016.RNYFUYE9	Pre-processing	Segmentation labels of glioma sub-regions	Computer-aided Segmentation Approach	doi:10.7937/K9/TCIA.2017.KLXWJJ1Q	Cancer Imaging Archive	doi:10.7937/K9/TCIA.2017.KLXWJJ1Q	TCGA-GBM
TCGA-02-0006	Magnetic Resonance Imaging	GENESIS_SIGNA	GE MEDICAL SYSTEMS	1.5	tesla	UO	UO:0000228	T1-weighted post-contrast	583.332	millisecond	UO	UO:0000028	8	millisecond	UO	UO:0000028	SE	90	degree	UO	UO:0000185					23	TCGA-02-0006/1.3.6.1.4.1.14519.5.2.1.1706.4001.149500105036523046215258942545/1.3.6.1.4.1.14519.5.2.1.1706.4001.170251499565901046332998726504	doi:10.7937/K9/TCIA.2016.RNYFUYE9	Cancer Imaging Archive	doi:10.7937/K9/TCIA.2016.RNYFUYE9	http://doi.org/10.7937/K9/TCIA.2016.RNYFUYE9	Pre-processing	Segmentation labels of glioma sub-regions	Computer-aided Segmentation Approach	doi:10.7937/K9/TCIA.2017.KLXWJJ1Q	Cancer Imaging Archive	doi:10.7937/K9/TCIA.2017.KLXWJJ1Q	TCGA-GBM
TCGA-02-0006	Magnetic Resonance Imaging	GENESIS_SIGNA	GE MEDICAL SYSTEMS	1.5	tesla	UO	UO:0000228	T1-weighted pre-contrast	416.664	millisecond	UO	UO:0000028	8	millisecond	UO	UO:0000028	SE	90	degree	UO	UO:0000185					23	TCGA-02-0006/1.3.6.1.4.1.14519.5.2.1.1706.4001.149500105036523046215258942545/1.3.6.1.4.1.14519.5.2.1.1706.4001.283912726091613148226144162419	doi:10.7937/K9/TCIA.2016.RNYFUYE9	Cancer Imaging Archive	doi:10.7937/K9/TCIA.2016.RNYFUYE9	http://doi.org/10.7937/K9/TCIA.2016.RNYFUYE9	Pre-processing	Segmentation labels of glioma sub-regions	Computer-aided Segmentation Approach	doi:10.7937/K9/TCIA.2017.KLXWJJ1Q	Cancer Imaging Archive	doi:10.7937/K9/TCIA.2017.KLXWJJ1Q	TCGA-GBM
TCGA-02-0006	Magnetic Resonance Imaging	GENESIS_SIGNA	GE MEDICAL SYSTEMS	1.5	tesla	UO	UO:0000228	T2-weighted image	3500	millisecond	UO	UO:0000028	98	millisecond	UO	UO:0000028	SE	90	degree	UO	UO:0000185					23	TCGA-02-0006/1.3.6.1.4.1.14519.5.2.1.1706.4001.149500105036523046215258942545/1.3.6.1.4.1.14519.5.2.1.1706.4001.929166576410729967676059227597	doi:10.7937/K9/TCIA.2016.RNYFUYE9	Cancer Imaging Archive	doi:10.7937/K9/TCIA.2016.RNYFUYE9	http://doi.org/10.7937/K9/TCIA.2016.RNYFUYE9	Pre-processing	Segmentation labels of glioma sub-regions	Computer-aided Segmentation Approach	doi:10.7937/K9/TCIA.2017.KLXWJJ1Q	Cancer Imaging Archive	doi:10.7937/K9/TCIA.2017.KLXWJJ1Q	TCGA-GBM
TCGA-02-0009	Magnetic Resonance Imaging	GENESIS_SIGNA	GE MEDICAL SYSTEMS	1.5	tesla	UO	UO:0000228	T2-weighted image flair	10002	millisecond	UO	UO:0000028	147	millisecond	UO	UO:0000028	IR	90	degree	UO	UO:0000185	2200	millisecond	UO	UO:0000028	23	TCGA-02-0009/1.3.6.1.4.1.14519.5.2.1.1706.4001.743358002952086773602945013452/1.3.6.1.4.1.14519.5.2.1.1706.4001.779013211760175351323192631290	doi:10.7937/K9/TCIA.2016.RNYFUYE9	Cancer Imaging Archive	doi:10.7937/K9/TCIA.2016.RNYFUYE9	http://doi.org/10.7937/K9/TCIA.2016.RNYFUYE9	Pre-processing	Segmentation labels of glioma sub-regions	Computer-aided Segmentation Approach	doi:10.7937/K9/TCIA.2017.KLXWJJ1Q	Cancer Imaging Archive	doi:10.7937/K9/TCIA.2017.KLXWJJ1Q	TCGA-GBM
TCGA-02-0009	Magnetic Resonance Imaging	GENESIS_SIGNA	GE MEDICAL SYSTEMS	1.5	tesla	UO	UO:0000228	T1-weighted post-contrast	583.332	millisecond	UO	UO:0000028	8	millisecond	UO	UO:0000028	SE	90	degree	UO	UO:0000185					23	TCGA-02-0009/1.3.6.1.4.1.14519.5.2.1.1706.4001.743358002952086773602945013452/1.3.6.1.4.1.14519.5.2.1.1706.4001.150346522548097750188958570502	doi:10.7937/K9/TCIA.2016.RNYFUYE9	Cancer Imaging Archive	doi:10.7937/K9/TCIA.2016.RNYFUYE9	http://doi.org/10.7937/K9/TCIA.2016.RNYFUYE9	Pre-processing	Segmentation labels of glioma sub-regions	Computer-aided Segmentation Approach	doi:10.7937/K9/TCIA.2017.KLXWJJ1Q	Cancer Imaging Archive	doi:10.7937/K9/TCIA.2017.KLXWJJ1Q	TCGA-GBM
TCGA-02-0009	Magnetic Resonance Imaging	GENESIS_SIGNA	GE MEDICAL SYSTEMS	1.5	tesla	UO	UO:0000228	T1-weighted pre-contrast	416.664	millisecond	UO	UO:0000028	8	millisecond	UO	UO:0000028	SE	90	degree	UO	UO:0000185					23	TCGA-02-0009/1.3.6.1.4.1.14519.5.2.1.1706.4001.743358002952086773602945013452/1.3.6.1.4.1.14519.5.2.1.1706.4001.507509430627489084746877138458	doi:10.7937/K9/TCIA.2016.RNYFUYE9	Cancer Imaging Archive	doi:10.7937/K9/TCIA.2016.RNYFUYE9	http://doi.org/10.7937/K9/TCIA.2016.RNYFUYE9	Pre-processing	Segmentation labels of glioma sub-regions	Computer-aided Segmentation Approach	doi:10.7937/K9/TCIA.2017.KLXWJJ1Q	Cancer Imaging Archive	doi:10.7937/K9/TCIA.2017.KLXWJJ1Q	TCGA-GBM
TCGA-02-0009	Magnetic Resonance Imaging	GENESIS_SIGNA	GE MEDICAL SYSTEMS	1.5	tesla	UO	UO:0000228	T2-weighted image	3500	millisecond	UO	UO:0000028	98	millisecond	UO	UO:0000028	SE	90	degree	UO	UO:0000185					23	TCGA-02-0009/1.3.6.1.4.1.14519.5.2.1.1706.4001.743358002952086773602945013452/1.3.6.1.4.1.14519.5.2.1.1706.4001.466873465067673546718804101423	doi:10.7937/K9/TCIA.2016.RNYFUYE9	Cancer Imaging Archive	doi:10.7937/K9/TCIA.2016.RNYFUYE9	http://doi.org/10.7937/K9/TCIA.2016.RNYFUYE9	Pre-processing	Segmentation labels of glioma sub-regions	Computer-aided Segmentation Approach	doi:10.7937/K9/TCIA.2017.KLXWJJ1Q	Cancer Imaging Archive	doi:10.7937/K9/TCIA.2017.KLXWJJ1Q	TCGA-GBM
TCGA-02-0011	Magnetic Resonance Imaging	GENESIS_SIGNA	GE MEDICAL SYSTEMS	1.5	tesla	UO	UO:0000228	T2-weighted image flair	10002	millisecond	UO	UO:0000028	147	millisecond	UO	UO:0000028	IR	90	degree	UO	UO:0000185	2200	millisecond	UO	UO:0000028	23	TCGA-02-0011/1.3.6.1.4.1.14519.5.2.1.1706.4001.338073323505507625300877831709/1.3.6.1.4.1.14519.5.2.1.1706.4001.245399232039099875265266953905	doi:10.7937/K9/TCIA.2016.RNYFUYE9	Cancer Imaging Archive	doi:10.7937/K9/TCIA.2016.RNYFUYE9	http://doi.org/10.7937/K9/TCIA.2016.RNYFUYE9	Pre-processing	Segmentation labels of glioma sub-regions	Computer-aided Segmentation Approach	doi:10.7937/K9/TCIA.2017.KLXWJJ1Q	Cancer Imaging Archive	doi:10.7937/K9/TCIA.2017.KLXWJJ1Q	TCGA-GBM
TCGA-02-0011	Magnetic Resonance Imaging	GENESIS_SIGNA	GE MEDICAL SYSTEMS	1.5	tesla	UO	UO:0000228	T1-weighted post-contrast	583.332	millisecond	UO	UO:0000028	8	millisecond	UO	UO:0000028	SE	90	degree	UO	UO:0000185					23	TCGA-02-0011/1.3.6.1.4.1.14519.5.2.1.1706.4001.338073323505507625300877831709/1.3.6.1.4.1.14519.5.2.1.1706.4001.209353288390362628068712523284	doi:10.7937/K9/TCIA.2016.RNYFUYE9	Cancer Imaging Archive	doi:10.7937/K9/TCIA.2016.RNYFUYE9	http://doi.org/10.7937/K9/TCIA.2016.RNYFUYE9	Pre-processing	Segmentation labels of glioma sub-regions	Computer-aided Segmentation Approach	doi:10.7937/K9/TCIA.2017.KLXWJJ1Q	Cancer Imaging Archive	doi:10.7937/K9/TCIA.2017.KLXWJJ1Q	TCGA-GBM
TCGA-02-0011	Magnetic Resonance Imaging	GENESIS_SIGNA	GE MEDICAL SYSTEMS	1.5	tesla	UO	UO:0000228	T1-weighted pre-contrast	416.664	millisecond	UO	UO:0000028	8	millisecond	UO	UO:0000028	SE	90	degree	UO	UO:0000185					23	TCGA-02-0011/1.3.6.1.4.1.14519.5.2.1.1706.4001.338073323505507625300877831709/1.3.6.1.4.1.14519.5.2.1.1706.4001.101129210060381531266477375594	doi:10.7937/K9/TCIA.2016.RNYFUYE9	Cancer Imaging Archive	doi:10.7937/K9/TCIA.2016.RNYFUYE9	http://doi.org/10.7937/K9/TCIA.2016.RNYFUYE9	Pre-processing	Segmentation labels of glioma sub-regions	Computer-aided Segmentation Approach	doi:10.7937/K9/TCIA.2017.KLXWJJ1Q	Cancer Imaging Archive	doi:10.7937/K9/TCIA.2017.KLXWJJ1Q	TCGA-GBM
TCGA-02-0011	Magnetic Resonance Imaging	GENESIS_SIGNA	GE MEDICAL SYSTEMS	1.5	tesla	UO	UO:0000228	T2-weighted image	3500	millisecond	UO	UO:0000028	98	millisecond	UO	UO:0000028	SE	90	degree	UO	UO:0000185					23	TCGA-02-0011/1.3.6.1.4.1.14519.5.2.1.1706.4001.338073323505507625300877831709/1.3.6.1.4.1.14519.5.2.1.1706.4001.222837342553572147643639077488	doi:10.7937/K9/TCIA.2016.RNYFUYE9	Cancer Imaging Archive	doi:10.7937/K9/TCIA.2016.RNYFUYE9	http://doi.org/10.7937/K9/TCIA.2016.RNYFUYE9	Pre-processing	Segmentation labels of glioma sub-regions	Computer-aided Segmentation Approach	doi:10.7937/K9/TCIA.2017.KLXWJJ1Q	Cancer Imaging Archive	doi:10.7937/K9/TCIA.2017.KLXWJJ1Q	TCGA-GBM
TCGA-02-0027	Magnetic Resonance Imaging	SIGNA EXCITE	GE MEDICAL SYSTEMS	3	tesla	UO	UO:0000228	T2-weighted image flair	10002	millisecond	UO	UO:0000028	140.244	millisecond	UO	UO:0000028	IR	90	degree	UO	UO:0000185	2250	millisecond	UO	UO:0000028	23	TCGA-02-0027/1.3.6.1.4.1.14519.5.2.1.1706.4001.190188151913002985587952372782/1.3.6.1.4.1.14519.5.2.1.1706.4001.218172129878062618773517653321	doi:10.7937/K9/TCIA.2016.RNYFUYE9	Cancer Imaging Archive	doi:10.7937/K9/TCIA.2016.RNYFUYE9	http://doi.org/10.7937/K9/TCIA.2016.RNYFUYE9	Pre-processing	Segmentation labels of glioma sub-regions	Computer-aided Segmentation Approach	doi:10.7937/K9/TCIA.2017.KLXWJJ1Q	Cancer Imaging Archive	doi:10.7937/K9/TCIA.2017.KLXWJJ1Q	TCGA-GBM
TCGA-02-0027	Magnetic Resonance Imaging	SIGNA EXCITE	GE MEDICAL SYSTEMS	3	tesla	UO	UO:0000228	T1-weighted post-contrast	5.872	millisecond	UO	UO:0000028	2.1	millisecond	UO	UO:0000028	GR	20	degree	UO	UO:0000185	400	millisecond	UO	UO:0000028	124	TCGA-02-0027/1.3.6.1.4.1.14519.5.2.1.1706.4001.190188151913002985587952372782/1.3.6.1.4.1.14519.5.2.1.1706.4001.227653997506797488566901323094	doi:10.7937/K9/TCIA.2016.RNYFUYE9	Cancer Imaging Archive	doi:10.7937/K9/TCIA.2016.RNYFUYE9	http://doi.org/10.7937/K9/TCIA.2016.RNYFUYE9	Pre-processing	Segmentation labels of glioma sub-regions	Computer-aided Segmentation Approach	doi:10.7937/K9/TCIA.2017.KLXWJJ1Q	Cancer Imaging Archive	doi:10.7937/K9/TCIA.2017.KLXWJJ1Q	TCGA-GBM
TCGA-02-0027	Magnetic Resonance Imaging	SIGNA EXCITE	GE MEDICAL SYSTEMS	3	tesla	UO	UO:0000228	T1-weighted pre-contrast	816.664	millisecond	UO	UO:0000028	12	millisecond	UO	UO:0000028	SE	90	degree	UO	UO:0000185	0	millisecond	UO	UO:0000028	23	TCGA-02-0027/1.3.6.1.4.1.14519.5.2.1.1706.4001.190188151913002985587952372782/1.3.6.1.4.1.14519.5.2.1.1706.4001.206413929564700806222369874836	doi:10.7937/K9/TCIA.2016.RNYFUYE9	Cancer Imaging Archive	doi:10.7937/K9/TCIA.2016.RNYFUYE9	http://doi.org/10.7937/K9/TCIA.2016.RNYFUYE9	Pre-processing	Segmentation labels of glioma sub-regions	Computer-aided Segmentation Approach	doi:10.7937/K9/TCIA.2017.KLXWJJ1Q	Cancer Imaging Archive	doi:10.7937/K9/TCIA.2017.KLXWJJ1Q	TCGA-GBM
TCGA-02-0027	Magnetic Resonance Imaging	SIGNA EXCITE	GE MEDICAL SYSTEMS	3	tesla	UO	UO:0000228	T2-weighted image	5200	millisecond	UO	UO:0000028	99	millisecond	UO	UO:0000028	SE	90	degree	UO	UO:0000185	0	millisecond	UO	UO:0000028	23	TCGA-02-0027/1.3.6.1.4.1.14519.5.2.1.1706.4001.190188151913002985587952372782/1.3.6.1.4.1.14519.5.2.1.1706.4001.198656437193522367812015571836	doi:10.7937/K9/TCIA.2016.RNYFUYE9	Cancer Imaging Archive	doi:10.7937/K9/TCIA.2016.RNYFUYE9	http://doi.org/10.7937/K9/TCIA.2016.RNYFUYE9	Pre-processing	Segmentation labels of glioma sub-regions	Computer-aided Segmentation Approach	doi:10.7937/K9/TCIA.2017.KLXWJJ1Q	Cancer Imaging Archive	doi:10.7937/K9/TCIA.2017.KLXWJJ1Q	TCGA-GBM
TCGA-02-0033	Magnetic Resonance Imaging	GENESIS_SIGNA	GE MEDICAL SYSTEMS	1.5	tesla	UO	UO:0000228	T2-weighted image flair	10002	millisecond	UO	UO:0000028	147	millisecond	UO	UO:0000028	IR	90	degree	UO	UO:0000185	2200	millisecond	UO	UO:0000028	23	TCGA-02-0033/1.3.6.1.4.1.14519.5.2.1.1706.4001.211135800355624542661804589744/1.3.6.1.4.1.14519.5.2.1.1706.4001.116289242878713280880004720679	doi:10.7937/K9/TCIA.2016.RNYFUYE9	Cancer Imaging Archive	doi:10.7937/K9/TCIA.2016.RNYFUYE9	http://doi.org/10.7937/K9/TCIA.2016.RNYFUYE9	Pre-processing	Segmentation labels of glioma sub-regions	Computer-aided Segmentation Approach	doi:10.7937/K9/TCIA.2017.KLXWJJ1Q	Cancer Imaging Archive	doi:10.7937/K9/TCIA.2017.KLXWJJ1Q	TCGA-GBM
TCGA-02-0033	Magnetic Resonance Imaging	GENESIS_SIGNA	GE MEDICAL SYSTEMS	1.5	tesla	UO	UO:0000228	T1-weighted post-contrast	583.332	millisecond	UO	UO:0000028	8	millisecond	UO	UO:0000028	SE	90	degree	UO	UO:0000185					23	TCGA-02-0033/1.3.6.1.4.1.14519.5.2.1.1706.4001.211135800355624542661804589744/1.3.6.1.4.1.14519.5.2.1.1706.4001.287753826073472752590065451465	doi:10.7937/K9/TCIA.2016.RNYFUYE9	Cancer Imaging Archive	doi:10.7937/K9/TCIA.2016.RNYFUYE9	http://doi.org/10.7937/K9/TCIA.2016.RNYFUYE9	Pre-processing	Segmentation labels of glioma sub-regions	Computer-aided Segmentation Approach	doi:10.7937/K9/TCIA.2017.KLXWJJ1Q	Cancer Imaging Archive	doi:10.7937/K9/TCIA.2017.KLXWJJ1Q	TCGA-GBM
TCGA-02-0033	Magnetic Resonance Imaging	GENESIS_SIGNA	GE MEDICAL SYSTEMS	1.5	tesla	UO	UO:0000228	T1-weighted pre-contrast	416.664	millisecond	UO	UO:0000028	8	millisecond	UO	UO:0000028	SE	90	degree	UO	UO:0000185					23	TCGA-02-0033/1.3.6.1.4.1.14519.5.2.1.1706.4001.211135800355624542661804589744/1.3.6.1.4.1.14519.5.2.1.1706.4001.103174687731052142735983046836	doi:10.7937/K9/TCIA.2016.RNYFUYE9	Cancer Imaging Archive	doi:10.7937/K9/TCIA.2016.RNYFUYE9	http://doi.org/10.7937/K9/TCIA.2016.RNYFUYE9	Pre-processing	Segmentation labels of glioma sub-regions	Computer-aided Segmentation Approach	doi:10.7937/K9/TCIA.2017.KLXWJJ1Q	Cancer Imaging Archive	doi:10.7937/K9/TCIA.2017.KLXWJJ1Q	TCGA-GBM
TCGA-02-0033	Magnetic Resonance Imaging	GENESIS_SIGNA	GE MEDICAL SYSTEMS	1.5	tesla	UO	UO:0000228	T2-weighted image	3500	millisecond	UO	UO:0000028	98	millisecond	UO	UO:0000028	SE	90	degree	UO	UO:0000185					23	TCGA-02-0033/1.3.6.1.4.1.14519.5.2.1.1706.4001.211135800355624542661804589744/1.3.6.1.4.1.14519.5.2.1.1706.4001.261091685370401963952512175444	doi:10.7937/K9/TCIA.2016.RNYFUYE9	Cancer Imaging Archive	doi:10.7937/K9/TCIA.2016.RNYFUYE9	http://doi.org/10.7937/K9/TCIA.2016.RNYFUYE9	Pre-processing	Segmentation labels of glioma sub-regions	Computer-aided Segmentation Approach	doi:10.7937/K9/TCIA.2017.KLXWJJ1Q	Cancer Imaging Archive	doi:10.7937/K9/TCIA.2017.KLXWJJ1Q	TCGA-GBM
TCGA-02-0034	Magnetic Resonance Imaging	GENESIS_SIGNA	GE MEDICAL SYSTEMS	1.5	tesla	UO	UO:0000228	T2-weighted image flair	10002	millisecond	UO	UO:0000028	147	millisecond	UO	UO:0000028	IR	90	degree	UO	UO:0000185	2200	millisecond	UO	UO:0000028	24	TCGA-02-0034/1.3.6.1.4.1.14519.5.2.1.1706.4001.278960043528371206673900239956/1.3.6.1.4.1.14519.5.2.1.1706.4001.287132853761458303765658181489	doi:10.7937/K9/TCIA.2016.RNYFUYE9	Cancer Imaging Archive	doi:10.7937/K9/TCIA.2016.RNYFUYE9	http://doi.org/10.7937/K9/TCIA.2016.RNYFUYE9	Pre-processing	Segmentation labels of glioma sub-regions	Computer-aided Segmentation Approach	doi:10.7937/K9/TCIA.2017.KLXWJJ1Q	Cancer Imaging Archive	doi:10.7937/K9/TCIA.2017.KLXWJJ1Q	TCGA-GBM
TCGA-02-0034	Magnetic Resonance Imaging	GENESIS_SIGNA	GE MEDICAL SYSTEMS	1.5	tesla	UO	UO:0000228	T1-weighted post-contrast	616.664	millisecond	UO	UO:0000028	9	millisecond	UO	UO:0000028	SE	90	degree	UO	UO:0000185					24	TCGA-02-0034/1.3.6.1.4.1.14519.5.2.1.1706.4001.278960043528371206673900239956/1.3.6.1.4.1.14519.5.2.1.1706.4001.497428918591782710551794403821	doi:10.7937/K9/TCIA.2016.RNYFUYE9	Cancer Imaging Archive	doi:10.7937/K9/TCIA.2016.RNYFUYE9	http://doi.org/10.7937/K9/TCIA.2016.RNYFUYE9	Pre-processing	Segmentation labels of glioma sub-regions	Computer-aided Segmentation Approach	doi:10.7937/K9/TCIA.2017.KLXWJJ1Q	Cancer Imaging Archive	doi:10.7937/K9/TCIA.2017.KLXWJJ1Q	TCGA-GBM
TCGA-02-0034	Magnetic Resonance Imaging	GENESIS_SIGNA	GE MEDICAL SYSTEMS	1.5	tesla	UO	UO:0000228	T1-weighted pre-contrast	483.332	millisecond	UO	UO:0000028	8	millisecond	UO	UO:0000028	SE	90	degree	UO	UO:0000185					24	TCGA-02-0034/1.3.6.1.4.1.14519.5.2.1.1706.4001.278960043528371206673900239956/1.3.6.1.4.1.14519.5.2.1.1706.4001.135129750377370879091413746175	doi:10.7937/K9/TCIA.2016.RNYFUYE9	Cancer Imaging Archive	doi:10.7937/K9/TCIA.2016.RNYFUYE9	http://doi.org/10.7937/K9/TCIA.2016.RNYFUYE9	Pre-processing	Segmentation labels of glioma sub-regions	Computer-aided Segmentation Approach	doi:10.7937/K9/TCIA.2017.KLXWJJ1Q	Cancer Imaging Archive	doi:10.7937/K9/TCIA.2017.KLXWJJ1Q	TCGA-GBM
TCGA-02-0034	Magnetic Resonance Imaging	GENESIS_SIGNA	GE MEDICAL SYSTEMS	1.5	tesla	UO	UO:0000228	T2-weighted image	3500	millisecond	UO	UO:0000028	105	millisecond	UO	UO:0000028	SE	90	degree	UO	UO:0000185					24	TCGA-02-0034/1.3.6.1.4.1.14519.5.2.1.1706.4001.278960043528371206673900239956/1.3.6.1.4.1.14519.5.2.1.1706.4001.185929810886679504848373001030	doi:10.7937/K9/TCIA.2016.RNYFUYE9	Cancer Imaging Archive	doi:10.7937/K9/TCIA.2016.RNYFUYE9	http://doi.org/10.7937/K9/TCIA.2016.RNYFUYE9	Pre-processing	Segmentation labels of glioma sub-regions	Computer-aided Segmentation Approach	doi:10.7937/K9/TCIA.2017.KLXWJJ1Q	Cancer Imaging Archive	doi:10.7937/K9/TCIA.2017.KLXWJJ1Q	TCGA-GBM
TCGA-02-0037	Magnetic Resonance Imaging	GENESIS_SIGNA	GE MEDICAL SYSTEMS	1.5	tesla	UO	UO:0000228	T2-weighted image flair	10002	millisecond	UO	UO:0000028	147	millisecond	UO	UO:0000028	IR	90	degree	UO	UO:0000185	2200	millisecond	UO	UO:0000028	23	TCGA-02-0037/1.3.6.1.4.1.14519.5.2.1.1706.4001.170054238455666525856624861567/1.3.6.1.4.1.14519.5.2.1.1706.4001.178667019197289195525849495660	doi:10.7937/K9/TCIA.2016.RNYFUYE9	Cancer Imaging Archive	doi:10.7937/K9/TCIA.2016.RNYFUYE9	http://doi.org/10.7937/K9/TCIA.2016.RNYFUYE9	Pre-processing	Segmentation labels of glioma sub-regions	Computer-aided Segmentation Approach	doi:10.7937/K9/TCIA.2017.KLXWJJ1Q	Cancer Imaging Archive	doi:10.7937/K9/TCIA.2017.KLXWJJ1Q	TCGA-GBM
TCGA-02-0037	Magnetic Resonance Imaging	GENESIS_SIGNA	GE MEDICAL SYSTEMS	1.5	tesla	UO	UO:0000228	T1-weighted post-contrast	583.332	millisecond	UO	UO:0000028	8	millisecond	UO	UO:0000028	SE	90	degree	UO	UO:0000185					23	TCGA-02-0037/1.3.6.1.4.1.14519.5.2.1.1706.4001.170054238455666525856624861567/1.3.6.1.4.1.14519.5.2.1.1706.4001.417797301325658887813420764479	doi:10.7937/K9/TCIA.2016.RNYFUYE9	Cancer Imaging Archive	doi:10.7937/K9/TCIA.2016.RNYFUYE9	http://doi.org/10.7937/K9/TCIA.2016.RNYFUYE9	Pre-processing	Segmentation labels of glioma sub-regions	Computer-aided Segmentation Approach	doi:10.7937/K9/TCIA.2017.KLXWJJ1Q	Cancer Imaging Archive	doi:10.7937/K9/TCIA.2017.KLXWJJ1Q	TCGA-GBM
TCGA-02-0037	Magnetic Resonance Imaging	GENESIS_SIGNA	GE MEDICAL SYSTEMS	1.5	tesla	UO	UO:0000228	T1-weighted pre-contrast	416.664	millisecond	UO	UO:0000028	8	millisecond	UO	UO:0000028	SE	90	degree	UO	UO:0000185					23	TCGA-02-0037/1.3.6.1.4.1.14519.5.2.1.1706.4001.170054238455666525856624861567/1.3.6.1.4.1.14519.5.2.1.1706.4001.134108057579177395146913192259	doi:10.7937/K9/TCIA.2016.RNYFUYE9	Cancer Imaging Archive	doi:10.7937/K9/TCIA.2016.RNYFUYE9	http://doi.org/10.7937/K9/TCIA.2016.RNYFUYE9	Pre-processing	Segmentation labels of glioma sub-regions	Computer-aided Segmentation Approach	doi:10.7937/K9/TCIA.2017.KLXWJJ1Q	Cancer Imaging Archive	doi:10.7937/K9/TCIA.2017.KLXWJJ1Q	TCGA-GBM
TCGA-02-0037	Magnetic Resonance Imaging	GENESIS_SIGNA	GE MEDICAL SYSTEMS	1.5	tesla	UO	UO:0000228	T2-weighted image	3500	millisecond	UO	UO:0000028	98	millisecond	UO	UO:0000028	SE	90	degree	UO	UO:0000185					23	TCGA-02-0037/1.3.6.1.4.1.14519.5.2.1.1706.4001.170054238455666525856624861567/1.3.6.1.4.1.14519.5.2.1.1706.4001.242653383084895972538145369544	doi:10.7937/K9/TCIA.2016.RNYFUYE9	Cancer Imaging Archive	doi:10.7937/K9/TCIA.2016.RNYFUYE9	http://doi.org/10.7937/K9/TCIA.2016.RNYFUYE9	Pre-processing	Segmentation labels of glioma sub-regions	Computer-aided Segmentation Approach	doi:10.7937/K9/TCIA.2017.KLXWJJ1Q	Cancer Imaging Archive	doi:10.7937/K9/TCIA.2017.KLXWJJ1Q	TCGA-GBM
TCGA-02-0046	Magnetic Resonance Imaging	SIGNA EXCITE	GE MEDICAL SYSTEMS	1.5	tesla	UO	UO:0000228	T2-weighted image flair	10002	millisecond	UO	UO:0000028	141.54	millisecond	UO	UO:0000028	IR	90	degree	UO	UO:0000185	2200	millisecond	UO	UO:0000028	23	TCGA-02-0046/1.3.6.1.4.1.14519.5.2.1.1706.4001.667069087302553300405296434177/1.3.6.1.4.1.14519.5.2.1.1706.4001.509588674123932722082406945181	doi:10.7937/K9/TCIA.2016.RNYFUYE9	Cancer Imaging Archive	doi:10.7937/K9/TCIA.2016.RNYFUYE9	http://doi.org/10.7937/K9/TCIA.2016.RNYFUYE9	Pre-processing	Segmentation labels of glioma sub-regions	Computer-aided Segmentation Approach	doi:10.7937/K9/TCIA.2017.KLXWJJ1Q	Cancer Imaging Archive	doi:10.7937/K9/TCIA.2017.KLXWJJ1Q	TCGA-GBM
TCGA-02-0046	Magnetic Resonance Imaging	SIGNA EXCITE	GE MEDICAL SYSTEMS	1.5	tesla	UO	UO:0000228	T1-weighted post-contrast	583.332	millisecond	UO	UO:0000028	8	millisecond	UO	UO:0000028	SE	90	degree	UO	UO:0000185	0	millisecond	UO	UO:0000028	23	TCGA-02-0046/1.3.6.1.4.1.14519.5.2.1.1706.4001.667069087302553300405296434177/1.3.6.1.4.1.14519.5.2.1.1706.4001.229600217589805337233000276642	doi:10.7937/K9/TCIA.2016.RNYFUYE9	Cancer Imaging Archive	doi:10.7937/K9/TCIA.2016.RNYFUYE9	http://doi.org/10.7937/K9/TCIA.2016.RNYFUYE9	Pre-processing	Segmentation labels of glioma sub-regions	Computer-aided Segmentation Approach	doi:10.7937/K9/TCIA.2017.KLXWJJ1Q	Cancer Imaging Archive	doi:10.7937/K9/TCIA.2017.KLXWJJ1Q	TCGA-GBM
TCGA-02-0046	Magnetic Resonance Imaging	SIGNA EXCITE	GE MEDICAL SYSTEMS	1.5	tesla	UO	UO:0000228	T1-weighted pre-contrast	416.664	millisecond	UO	UO:0000028	8	millisecond	UO	UO:0000028	SE	90	degree	UO	UO:0000185	0	millisecond	UO	UO:0000028	23	TCGA-02-0046/1.3.6.1.4.1.14519.5.2.1.1706.4001.667069087302553300405296434177/1.3.6.1.4.1.14519.5.2.1.1706.4001.266305079892504466765664273320	doi:10.7937/K9/TCIA.2016.RNYFUYE9	Cancer Imaging Archive	doi:10.7937/K9/TCIA.2016.RNYFUYE9	http://doi.org/10.7937/K9/TCIA.2016.RNYFUYE9	Pre-processing	Segmentation labels of glioma sub-regions	Computer-aided Segmentation Approach	doi:10.7937/K9/TCIA.2017.KLXWJJ1Q	Cancer Imaging Archive	doi:10.7937/K9/TCIA.2017.KLXWJJ1Q	TCGA-GBM
TCGA-02-0046	Magnetic Resonance Imaging	SIGNA EXCITE	GE MEDICAL SYSTEMS	1.5	tesla	UO	UO:0000228	T2-weighted image	3000	millisecond	UO	UO:0000028	96.512	millisecond	UO	UO:0000028	SE	90	degree	UO	UO:0000185	0	millisecond	UO	UO:0000028	23	TCGA-02-0046/1.3.6.1.4.1.14519.5.2.1.1706.4001.667069087302553300405296434177/1.3.6.1.4.1.14519.5.2.1.1706.4001.321860854252522153610965271371	doi:10.7937/K9/TCIA.2016.RNYFUYE9	Cancer Imaging Archive	doi:10.7937/K9/TCIA.2016.RNYFUYE9	http://doi.org/10.7937/K9/TCIA.2016.RNYFUYE9	Pre-processing	Segmentation labels of glioma sub-regions	Computer-aided Segmentation Approach	doi:10.7937/K9/TCIA.2017.KLXWJJ1Q	Cancer Imaging Archive	doi:10.7937/K9/TCIA.2017.KLXWJJ1Q	TCGA-GBM
TCGA-02-0047	Magnetic Resonance Imaging	GENESIS_SIGNA	GE MEDICAL SYSTEMS	1.5	tesla	UO	UO:0000228	T2-weighted image flair	10002	millisecond	UO	UO:0000028	147	millisecond	UO	UO:0000028	IR	90	degree	UO	UO:0000185	2200	millisecond	UO	UO:0000028	23	TCGA-02-0047/1.3.6.1.4.1.14519.5.2.1.1706.4001.246202953409591552042046870492/1.3.6.1.4.1.14519.5.2.1.1706.4001.123447841249545695967914613161	doi:10.7937/K9/TCIA.2016.RNYFUYE9	Cancer Imaging Archive	doi:10.7937/K9/TCIA.2016.RNYFUYE9	http://doi.org/10.7937/K9/TCIA.2016.RNYFUYE9	Pre-processing	Segmentation labels of glioma sub-regions	Computer-aided Segmentation Approach	doi:10.7937/K9/TCIA.2017.KLXWJJ1Q	Cancer Imaging Archive	doi:10.7937/K9/TCIA.2017.KLXWJJ1Q	TCGA-GBM
TCGA-02-0047	Magnetic Resonance Imaging	GENESIS_SIGNA	GE MEDICAL SYSTEMS	1.5	tesla	UO	UO:0000228	T1-weighted post-contrast	583.332	millisecond	UO	UO:0000028	8	millisecond	UO	UO:0000028	SE	90	degree	UO	UO:0000185					23	TCGA-02-0047/1.3.6.1.4.1.14519.5.2.1.1706.4001.246202953409591552042046870492/1.3.6.1.4.1.14519.5.2.1.1706.4001.245568253298410645742658166184	doi:10.7937/K9/TCIA.2016.RNYFUYE9	Cancer Imaging Archive	doi:10.7937/K9/TCIA.2016.RNYFUYE9	http://doi.org/10.7937/K9/TCIA.2016.RNYFUYE9	Pre-processing	Segmentation labels of glioma sub-regions	Computer-aided Segmentation Approach	doi:10.7937/K9/TCIA.2017.KLXWJJ1Q	Cancer Imaging Archive	doi:10.7937/K9/TCIA.2017.KLXWJJ1Q	TCGA-GBM
TCGA-02-0047	Magnetic Resonance Imaging	GENESIS_SIGNA	GE MEDICAL SYSTEMS	1.5	tesla	UO	UO:0000228	T1-weighted pre-contrast	416.664	millisecond	UO	UO:0000028	8	millisecond	UO	UO:0000028	SE	90	degree	UO	UO:0000185					23	TCGA-02-0047/1.3.6.1.4.1.14519.5.2.1.1706.4001.246202953409591552042046870492/1.3.6.1.4.1.14519.5.2.1.1706.4001.238166248172920183561871538756	doi:10.7937/K9/TCIA.2016.RNYFUYE9	Cancer Imaging Archive	doi:10.7937/K9/TCIA.2016.RNYFUYE9	http://doi.org/10.7937/K9/TCIA.2016.RNYFUYE9	Pre-processing	Segmentation labels of glioma sub-regions	Computer-aided Segmentation Approach	doi:10.7937/K9/TCIA.2017.KLXWJJ1Q	Cancer Imaging Archive	doi:10.7937/K9/TCIA.2017.KLXWJJ1Q	TCGA-GBM
TCGA-02-0047	Magnetic Resonance Imaging	GENESIS_SIGNA	GE MEDICAL SYSTEMS	1.5	tesla	UO	UO:0000228	T2-weighted image	3500	millisecond	UO	UO:0000028	98	millisecond	UO	UO:0000028	SE	90	degree	UO	UO:0000185					23	TCGA-02-0047/1.3.6.1.4.1.14519.5.2.1.1706.4001.246202953409591552042046870492/1.3.6.1.4.1.14519.5.2.1.1706.4001.489474944906343317155982879920	doi:10.7937/K9/TCIA.2016.RNYFUYE9	Cancer Imaging Archive	doi:10.7937/K9/TCIA.2016.RNYFUYE9	http://doi.org/10.7937/K9/TCIA.2016.RNYFUYE9	Pre-processing	Segmentation labels of glioma sub-regions	Computer-aided Segmentation Approach	doi:10.7937/K9/TCIA.2017.KLXWJJ1Q	Cancer Imaging Archive	doi:10.7937/K9/TCIA.2017.KLXWJJ1Q	TCGA-GBM
TCGA-02-0048	Magnetic Resonance Imaging	GENESIS_SIGNA	GE MEDICAL SYSTEMS	1.5	tesla	UO	UO:0000228	T2-weighted image flair	10002	millisecond	UO	UO:0000028	147	millisecond	UO	UO:0000028	IR	90	degree	UO	UO:0000185	2200	millisecond	UO	UO:0000028	23	TCGA-02-0048/1.3.6.1.4.1.14519.5.2.1.1706.4001.271759313632030441078606502900/1.3.6.1.4.1.14519.5.2.1.1706.4001.226227114463442396869459184631	doi:10.7937/K9/TCIA.2016.RNYFUYE9	Cancer Imaging Archive	doi:10.7937/K9/TCIA.2016.RNYFUYE9	http://doi.org/10.7937/K9/TCIA.2016.RNYFUYE9	Pre-processing	Segmentation labels of glioma sub-regions	Computer-aided Segmentation Approach	doi:10.7937/K9/TCIA.2017.KLXWJJ1Q	Cancer Imaging Archive	doi:10.7937/K9/TCIA.2017.KLXWJJ1Q	TCGA-GBM
TCGA-02-0048	Magnetic Resonance Imaging	GENESIS_SIGNA	GE MEDICAL SYSTEMS	1.5	tesla	UO	UO:0000228	T1-weighted post-contrast	583.332	millisecond	UO	UO:0000028	8	millisecond	UO	UO:0000028	SE	90	degree	UO	UO:0000185					23	TCGA-02-0048/1.3.6.1.4.1.14519.5.2.1.1706.4001.271759313632030441078606502900/1.3.6.1.4.1.14519.5.2.1.1706.4001.208892423578919751306703554190	doi:10.7937/K9/TCIA.2016.RNYFUYE9	Cancer Imaging Archive	doi:10.7937/K9/TCIA.2016.RNYFUYE9	http://doi.org/10.7937/K9/TCIA.2016.RNYFUYE9	Pre-processing	Segmentation labels of glioma sub-regions	Computer-aided Segmentation Approach	doi:10.7937/K9/TCIA.2017.KLXWJJ1Q	Cancer Imaging Archive	doi:10.7937/K9/TCIA.2017.KLXWJJ1Q	TCGA-GBM
TCGA-02-0048	Magnetic Resonance Imaging	GENESIS_SIGNA	GE MEDICAL SYSTEMS	1.5	tesla	UO	UO:0000228	T1-weighted pre-contrast	416.664	millisecond	UO	UO:0000028	8	millisecond	UO	UO:0000028	SE	90	degree	UO	UO:0000185					23	TCGA-02-0048/1.3.6.1.4.1.14519.5.2.1.1706.4001.271759313632030441078606502900/1.3.6.1.4.1.14519.5.2.1.1706.4001.232765711441628100940557835018	doi:10.7937/K9/TCIA.2016.RNYFUYE9	Cancer Imaging Archive	doi:10.7937/K9/TCIA.2016.RNYFUYE9	http://doi.org/10.7937/K9/TCIA.2016.RNYFUYE9	Pre-processing	Segmentation labels of glioma sub-regions	Computer-aided Segmentation Approach	doi:10.7937/K9/TCIA.2017.KLXWJJ1Q	Cancer Imaging Archive	doi:10.7937/K9/TCIA.2017.KLXWJJ1Q	TCGA-GBM
TCGA-02-0048	Magnetic Resonance Imaging	GENESIS_SIGNA	GE MEDICAL SYSTEMS	1.5	tesla	UO	UO:0000228	T2-weighted image	3500	millisecond	UO	UO:0000028	98	millisecond	UO	UO:0000028	SE	90	degree	UO	UO:0000185					23	TCGA-02-0048/1.3.6.1.4.1.14519.5.2.1.1706.4001.271759313632030441078606502900/1.3.6.1.4.1.14519.5.2.1.1706.4001.249496727867125014749061516941	doi:10.7937/K9/TCIA.2016.RNYFUYE9	Cancer Imaging Archive	doi:10.7937/K9/TCIA.2016.RNYFUYE9	http://doi.org/10.7937/K9/TCIA.2016.RNYFUYE9	Pre-processing	Segmentation labels of glioma sub-regions	Computer-aided Segmentation Approach	doi:10.7937/K9/TCIA.2017.KLXWJJ1Q	Cancer Imaging Archive	doi:10.7937/K9/TCIA.2017.KLXWJJ1Q	TCGA-GBM
TCGA-02-0054	Magnetic Resonance Imaging	GENESIS_SIGNA	GE MEDICAL SYSTEMS	1.5	tesla	UO	UO:0000228	T2-weighted image flair	10002	millisecond	UO	UO:0000028	147	millisecond	UO	UO:0000028	IR	90	degree	UO	UO:0000185	2200	millisecond	UO	UO:0000028	23	TCGA-02-0054/1.3.6.1.4.1.14519.5.2.1.1706.4001.151634660376289017402983968633/1.3.6.1.4.1.14519.5.2.1.1706.4001.285561797133963558047987589982	doi:10.7937/K9/TCIA.2016.RNYFUYE9	Cancer Imaging Archive	doi:10.7937/K9/TCIA.2016.RNYFUYE9	http://doi.org/10.7937/K9/TCIA.2016.RNYFUYE9	Pre-processing	Segmentation labels of glioma sub-regions	Computer-aided Segmentation Approach	doi:10.7937/K9/TCIA.2017.KLXWJJ1Q	Cancer Imaging Archive	doi:10.7937/K9/TCIA.2017.KLXWJJ1Q	TCGA-GBM
TCGA-02-0054	Magnetic Resonance Imaging	GENESIS_SIGNA	GE MEDICAL SYSTEMS	1.5	tesla	UO	UO:0000228	T1-weighted post-contrast	583.332	millisecond	UO	UO:0000028	8	millisecond	UO	UO:0000028	SE	90	degree	UO	UO:0000185					23	TCGA-02-0054/1.3.6.1.4.1.14519.5.2.1.1706.4001.151634660376289017402983968633/1.3.6.1.4.1.14519.5.2.1.1706.4001.276414996547218243402040733611	doi:10.7937/K9/TCIA.2016.RNYFUYE9	Cancer Imaging Archive	doi:10.7937/K9/TCIA.2016.RNYFUYE9	http://doi.org/10.7937/K9/TCIA.2016.RNYFUYE9	Pre-processing	Segmentation labels of glioma sub-regions	Computer-aided Segmentation Approach	doi:10.7937/K9/TCIA.2017.KLXWJJ1Q	Cancer Imaging Archive	doi:10.7937/K9/TCIA.2017.KLXWJJ1Q	TCGA-GBM
TCGA-02-0054	Magnetic Resonance Imaging	GENESIS_SIGNA	GE MEDICAL SYSTEMS	1.5	tesla	UO	UO:0000228	T1-weighted pre-contrast	416.664	millisecond	UO	UO:0000028	8	millisecond	UO	UO:0000028	SE	90	degree	UO	UO:0000185					23	TCGA-02-0054/1.3.6.1.4.1.14519.5.2.1.1706.4001.151634660376289017402983968633/1.3.6.1.4.1.14519.5.2.1.1706.4001.281967755247405389888355967057	doi:10.7937/K9/TCIA.2016.RNYFUYE9	Cancer Imaging Archive	doi:10.7937/K9/TCIA.2016.RNYFUYE9	http://doi.org/10.7937/K9/TCIA.2016.RNYFUYE9	Pre-processing	Segmentation labels of glioma sub-regions	Computer-aided Segmentation Approach	doi:10.7937/K9/TCIA.2017.KLXWJJ1Q	Cancer Imaging Archive	doi:10.7937/K9/TCIA.2017.KLXWJJ1Q	TCGA-GBM
TCGA-02-0054	Magnetic Resonance Imaging	GENESIS_SIGNA	GE MEDICAL SYSTEMS	1.5	tesla	UO	UO:0000228	T2-weighted image	3500	millisecond	UO	UO:0000028	98	millisecond	UO	UO:0000028	SE	90	degree	UO	UO:0000185					23	TCGA-02-0054/1.3.6.1.4.1.14519.5.2.1.1706.4001.151634660376289017402983968633/1.3.6.1.4.1.14519.5.2.1.1706.4001.324132997720244415771309925529	doi:10.7937/K9/TCIA.2016.RNYFUYE9	Cancer Imaging Archive	doi:10.7937/K9/TCIA.2016.RNYFUYE9	http://doi.org/10.7937/K9/TCIA.2016.RNYFUYE9	Pre-processing	Segmentation labels of glioma sub-regions	Computer-aided Segmentation Approach	doi:10.7937/K9/TCIA.2017.KLXWJJ1Q	Cancer Imaging Archive	doi:10.7937/K9/TCIA.2017.KLXWJJ1Q	TCGA-GBM
TCGA-02-0059	Magnetic Resonance Imaging	SIGNA EXCITE	GE MEDICAL SYSTEMS	3	tesla	UO	UO:0000228	T2-weighted image flair	10002	millisecond	UO	UO:0000028	140.244	millisecond	UO	UO:0000028	IR	90	degree	UO	UO:0000185	2250	millisecond	UO	UO:0000028	23	TCGA-02-0059/1.3.6.1.4.1.14519.5.2.1.1706.4001.231755935407944517150217116610/1.3.6.1.4.1.14519.5.2.1.1706.4001.152913535526794168392822098633	doi:10.7937/K9/TCIA.2016.RNYFUYE9	Cancer Imaging Archive	doi:10.7937/K9/TCIA.2016.RNYFUYE9	http://doi.org/10.7937/K9/TCIA.2016.RNYFUYE9	Pre-processing	Segmentation labels of glioma sub-regions	Computer-aided Segmentation Approach	doi:10.7937/K9/TCIA.2017.KLXWJJ1Q	Cancer Imaging Archive	doi:10.7937/K9/TCIA.2017.KLXWJJ1Q	TCGA-GBM
TCGA-02-0059	Magnetic Resonance Imaging	SIGNA EXCITE	GE MEDICAL SYSTEMS	3	tesla	UO	UO:0000228	T1-weighted post-contrast	850	millisecond	UO	UO:0000028	12	millisecond	UO	UO:0000028	SE	90	degree	UO	UO:0000185	0	millisecond	UO	UO:0000028	23	TCGA-02-0059/1.3.6.1.4.1.14519.5.2.1.1706.4001.231755935407944517150217116610/1.3.6.1.4.1.14519.5.2.1.1706.4001.389966548228828975637733047437	doi:10.7937/K9/TCIA.2016.RNYFUYE9	Cancer Imaging Archive	doi:10.7937/K9/TCIA.2016.RNYFUYE9	http://doi.org/10.7937/K9/TCIA.2016.RNYFUYE9	Pre-processing	Segmentation labels of glioma sub-regions	Computer-aided Segmentation Approach	doi:10.7937/K9/TCIA.2017.KLXWJJ1Q	Cancer Imaging Archive	doi:10.7937/K9/TCIA.2017.KLXWJJ1Q	TCGA-GBM
TCGA-02-0059	Magnetic Resonance Imaging	SIGNA EXCITE	GE MEDICAL SYSTEMS	3	tesla	UO	UO:0000228	T1-weighted pre-contrast	7.02	millisecond	UO	UO:0000028	2.1	millisecond	UO	UO:0000028	GR	20	degree	UO	UO:0000185	400	millisecond	UO	UO:0000028	124	TCGA-02-0059/1.3.6.1.4.1.14519.5.2.1.1706.4001.231755935407944517150217116610/1.3.6.1.4.1.14519.5.2.1.1706.4001.104793971301967645892117754002	doi:10.7937/K9/TCIA.2016.RNYFUYE9	Cancer Imaging Archive	doi:10.7937/K9/TCIA.2016.RNYFUYE9	http://doi.org/10.7937/K9/TCIA.2016.RNYFUYE9	Pre-processing	Segmentation labels of glioma sub-regions	Computer-aided Segmentation Approach	doi:10.7937/K9/TCIA.2017.KLXWJJ1Q	Cancer Imaging Archive	doi:10.7937/K9/TCIA.2017.KLXWJJ1Q	TCGA-GBM
TCGA-02-0059	Magnetic Resonance Imaging	SIGNA EXCITE	GE MEDICAL SYSTEMS	3	tesla	UO	UO:0000228	T2-weighted image	4000	millisecond	UO	UO:0000028	99	millisecond	UO	UO:0000028	SE	90	degree	UO	UO:0000185	0	millisecond	UO	UO:0000028	23	TCGA-02-0059/1.3.6.1.4.1.14519.5.2.1.1706.4001.231755935407944517150217116610/1.3.6.1.4.1.14519.5.2.1.1706.4001.126408749477332517415027496534	doi:10.7937/K9/TCIA.2016.RNYFUYE9	Cancer Imaging Archive	doi:10.7937/K9/TCIA.2016.RNYFUYE9	http://doi.org/10.7937/K9/TCIA.2016.RNYFUYE9	Pre-processing	Segmentation labels of glioma sub-regions	Computer-aided Segmentation Approach	doi:10.7937/K9/TCIA.2017.KLXWJJ1Q	Cancer Imaging Archive	doi:10.7937/K9/TCIA.2017.KLXWJJ1Q	TCGA-GBM
TCGA-02-0060	Magnetic Resonance Imaging	SIGNA EXCITE	GE MEDICAL SYSTEMS	3	tesla	UO	UO:0000228	T2-weighted image flair	10002	millisecond	UO	UO:0000028	140.778	millisecond	UO	UO:0000028	IR	90	degree	UO	UO:0000185	2250	millisecond	UO	UO:0000028	75	TCGA-02-0060/1.3.6.1.4.1.14519.5.2.1.1706.4001.247522006211308616726493960307/1.3.6.1.4.1.14519.5.2.1.1706.4001.875691179108572562890034722734	doi:10.7937/K9/TCIA.2016.RNYFUYE9	Cancer Imaging Archive	doi:10.7937/K9/TCIA.2016.RNYFUYE9	http://doi.org/10.7937/K9/TCIA.2016.RNYFUYE9	Pre-processing	Segmentation labels of glioma sub-regions	Computer-aided Segmentation Approach	doi:10.7937/K9/TCIA.2017.KLXWJJ1Q	Cancer Imaging Archive	doi:10.7937/K9/TCIA.2017.KLXWJJ1Q	TCGA-GBM
TCGA-02-0060	Magnetic Resonance Imaging	SIGNA EXCITE	GE MEDICAL SYSTEMS	3	tesla	UO	UO:0000228	T1-weighted post-contrast	4.944	millisecond	UO	UO:0000028	2.1	millisecond	UO	UO:0000028	GR	20	degree	UO	UO:0000185	400	millisecond	UO	UO:0000028	216	TCGA-02-0060/1.3.6.1.4.1.14519.5.2.1.1706.4001.247522006211308616726493960307/1.3.6.1.4.1.14519.5.2.1.1706.4001.203293857391455403037115181939	doi:10.7937/K9/TCIA.2016.RNYFUYE9	Cancer Imaging Archive	doi:10.7937/K9/TCIA.2016.RNYFUYE9	http://doi.org/10.7937/K9/TCIA.2016.RNYFUYE9	Pre-processing	Segmentation labels of glioma sub-regions	Computer-aided Segmentation Approach	doi:10.7937/K9/TCIA.2017.KLXWJJ1Q	Cancer Imaging Archive	doi:10.7937/K9/TCIA.2017.KLXWJJ1Q	TCGA-GBM
TCGA-02-0060	Magnetic Resonance Imaging	SIGNA EXCITE	GE MEDICAL SYSTEMS	3	tesla	UO	UO:0000228	T1-weighted pre-contrast	6.644	millisecond	UO	UO:0000028	2.1	millisecond	UO	UO:0000028	GR	20	degree	UO	UO:0000185	400	millisecond	UO	UO:0000028	124	TCGA-02-0060/1.3.6.1.4.1.14519.5.2.1.1706.4001.247522006211308616726493960307/1.3.6.1.4.1.14519.5.2.1.1706.4001.219609462264761522732587573237	doi:10.7937/K9/TCIA.2016.RNYFUYE9	Cancer Imaging Archive	doi:10.7937/K9/TCIA.2016.RNYFUYE9	http://doi.org/10.7937/K9/TCIA.2016.RNYFUYE9	Pre-processing	Segmentation labels of glioma sub-regions	Computer-aided Segmentation Approach	doi:10.7937/K9/TCIA.2017.KLXWJJ1Q	Cancer Imaging Archive	doi:10.7937/K9/TCIA.2017.KLXWJJ1Q	TCGA-GBM
TCGA-02-0060	Magnetic Resonance Imaging	SIGNA EXCITE	GE MEDICAL SYSTEMS	3	tesla	UO	UO:0000228	T2-weighted image	5500	millisecond	UO	UO:0000028	99.268	millisecond	UO	UO:0000028	SE	90	degree	UO	UO:0000185	0	millisecond	UO	UO:0000028	24	TCGA-02-0060/1.3.6.1.4.1.14519.5.2.1.1706.4001.247522006211308616726493960307/1.3.6.1.4.1.14519.5.2.1.1706.4001.275488470620879346473604871467	doi:10.7937/K9/TCIA.2016.RNYFUYE9	Cancer Imaging Archive	doi:10.7937/K9/TCIA.2016.RNYFUYE9	http://doi.org/10.7937/K9/TCIA.2016.RNYFUYE9	Pre-processing	Segmentation labels of glioma sub-regions	Computer-aided Segmentation Approach	doi:10.7937/K9/TCIA.2017.KLXWJJ1Q	Cancer Imaging Archive	doi:10.7937/K9/TCIA.2017.KLXWJJ1Q	TCGA-GBM
TCGA-02-0064	Magnetic Resonance Imaging	SIGNA EXCITE	GE MEDICAL SYSTEMS	3	tesla	UO	UO:0000228	T2-weighted image flair	10002	millisecond	UO	UO:0000028	148.118	millisecond	UO	UO:0000028	IR	90	degree	UO	UO:0000185	2250	millisecond	UO	UO:0000028	23	TCGA-02-0064/1.3.6.1.4.1.14519.5.2.1.1706.4001.329011203940755039589411572116/1.3.6.1.4.1.14519.5.2.1.1706.4001.289547124248265878668833441740	doi:10.7937/K9/TCIA.2016.RNYFUYE9	Cancer Imaging Archive	doi:10.7937/K9/TCIA.2016.RNYFUYE9	http://doi.org/10.7937/K9/TCIA.2016.RNYFUYE9	Pre-processing	Segmentation labels of glioma sub-regions	Computer-aided Segmentation Approach	doi:10.7937/K9/TCIA.2017.KLXWJJ1Q	Cancer Imaging Archive	doi:10.7937/K9/TCIA.2017.KLXWJJ1Q	TCGA-GBM
TCGA-02-0064	Magnetic Resonance Imaging	SIGNA EXCITE	GE MEDICAL SYSTEMS	3	tesla	UO	UO:0000228	T1-weighted post-contrast	6.24	millisecond	UO	UO:0000028	2.1	millisecond	UO	UO:0000028	GR	20	degree	UO	UO:0000185	400	millisecond	UO	UO:0000028	124	TCGA-02-0064/1.3.6.1.4.1.14519.5.2.1.1706.4001.329011203940755039589411572116/1.3.6.1.4.1.14519.5.2.1.1706.4001.120605412029452199210260324433	doi:10.7937/K9/TCIA.2016.RNYFUYE9	Cancer Imaging Archive	doi:10.7937/K9/TCIA.2016.RNYFUYE9	http://doi.org/10.7937/K9/TCIA.2016.RNYFUYE9	Pre-processing	Segmentation labels of glioma sub-regions	Computer-aided Segmentation Approach	doi:10.7937/K9/TCIA.2017.KLXWJJ1Q	Cancer Imaging Archive	doi:10.7937/K9/TCIA.2017.KLXWJJ1Q	TCGA-GBM
TCGA-02-0064	Magnetic Resonance Imaging	SIGNA EXCITE	GE MEDICAL SYSTEMS	3	tesla	UO	UO:0000228	T1-weighted pre-contrast	6.636	millisecond	UO	UO:0000028	2.1	millisecond	UO	UO:0000028	GR	20	degree	UO	UO:0000185	400	millisecond	UO	UO:0000028	124	TCGA-02-0064/1.3.6.1.4.1.14519.5.2.1.1706.4001.329011203940755039589411572116/1.3.6.1.4.1.14519.5.2.1.1706.4001.908751550085828850580923426669	doi:10.7937/K9/TCIA.2016.RNYFUYE9	Cancer Imaging Archive	doi:10.7937/K9/TCIA.2016.RNYFUYE9	http://doi.org/10.7937/K9/TCIA.2016.RNYFUYE9	Pre-processing	Segmentation labels of glioma sub-regions	Computer-aided Segmentation Approach	doi:10.7937/K9/TCIA.2017.KLXWJJ1Q	Cancer Imaging Archive	doi:10.7937/K9/TCIA.2017.KLXWJJ1Q	TCGA-GBM
TCGA-02-0064	Magnetic Resonance Imaging	SIGNA EXCITE	GE MEDICAL SYSTEMS	3	tesla	UO	UO:0000228	T2-weighted image	4000	millisecond	UO	UO:0000028	98.076	millisecond	UO	UO:0000028	SE	90	degree	UO	UO:0000185	0	millisecond	UO	UO:0000028	23	TCGA-02-0064/1.3.6.1.4.1.14519.5.2.1.1706.4001.329011203940755039589411572116/1.3.6.1.4.1.14519.5.2.1.1706.4001.305032039524820143164998539810	doi:10.7937/K9/TCIA.2016.RNYFUYE9	Cancer Imaging Archive	doi:10.7937/K9/TCIA.2016.RNYFUYE9	http://doi.org/10.7937/K9/TCIA.2016.RNYFUYE9	Pre-processing	Segmentation labels of glioma sub-regions	Computer-aided Segmentation Approach	doi:10.7937/K9/TCIA.2017.KLXWJJ1Q	Cancer Imaging Archive	doi:10.7937/K9/TCIA.2017.KLXWJJ1Q	TCGA-GBM
TCGA-02-0068	Magnetic Resonance Imaging	SIGNA EXCITE	GE MEDICAL SYSTEMS	1.5	tesla	UO	UO:0000228	T2-weighted image flair	10002	millisecond	UO	UO:0000028	147.112	millisecond	UO	UO:0000028	IR	90	degree	UO	UO:0000185	2200	millisecond	UO	UO:0000028	23	TCGA-02-0068/1.3.6.1.4.1.14519.5.2.1.1706.4001.239251012204750851180008114061/1.3.6.1.4.1.14519.5.2.1.1706.4001.169273732875851383844768405016	doi:10.7937/K9/TCIA.2016.RNYFUYE9	Cancer Imaging Archive	doi:10.7937/K9/TCIA.2016.RNYFUYE9	http://doi.org/10.7937/K9/TCIA.2016.RNYFUYE9	Pre-processing	Segmentation labels of glioma sub-regions	Computer-aided Segmentation Approach	doi:10.7937/K9/TCIA.2017.KLXWJJ1Q	Cancer Imaging Archive	doi:10.7937/K9/TCIA.2017.KLXWJJ1Q	TCGA-GBM
TCGA-02-0068	Magnetic Resonance Imaging	SIGNA EXCITE	GE MEDICAL SYSTEMS	1.5	tesla	UO	UO:0000228	T1-weighted post-contrast	550	millisecond	UO	UO:0000028	9	millisecond	UO	UO:0000028	SE	90	degree	UO	UO:0000185	0	millisecond	UO	UO:0000028	23	TCGA-02-0068/1.3.6.1.4.1.14519.5.2.1.1706.4001.239251012204750851180008114061/1.3.6.1.4.1.14519.5.2.1.1706.4001.202828227420706130840978676909	doi:10.7937/K9/TCIA.2016.RNYFUYE9	Cancer Imaging Archive	doi:10.7937/K9/TCIA.2016.RNYFUYE9	http://doi.org/10.7937/K9/TCIA.2016.RNYFUYE9	Pre-processing	Segmentation labels of glioma sub-regions	Computer-aided Segmentation Approach	doi:10.7937/K9/TCIA.2017.KLXWJJ1Q	Cancer Imaging Archive	doi:10.7937/K9/TCIA.2017.KLXWJJ1Q	TCGA-GBM
TCGA-02-0068	Magnetic Resonance Imaging	SIGNA EXCITE	GE MEDICAL SYSTEMS	1.5	tesla	UO	UO:0000228	T1-weighted pre-contrast	550	millisecond	UO	UO:0000028	9	millisecond	UO	UO:0000028	SE	90	degree	UO	UO:0000185	0	millisecond	UO	UO:0000028	23	TCGA-02-0068/1.3.6.1.4.1.14519.5.2.1.1706.4001.239251012204750851180008114061/1.3.6.1.4.1.14519.5.2.1.1706.4001.217327932936754121521503964949	doi:10.7937/K9/TCIA.2016.RNYFUYE9	Cancer Imaging Archive	doi:10.7937/K9/TCIA.2016.RNYFUYE9	http://doi.org/10.7937/K9/TCIA.2016.RNYFUYE9	Pre-processing	Segmentation labels of glioma sub-regions	Computer-aided Segmentation Approach	doi:10.7937/K9/TCIA.2017.KLXWJJ1Q	Cancer Imaging Archive	doi:10.7937/K9/TCIA.2017.KLXWJJ1Q	TCGA-GBM
TCGA-02-0068	Magnetic Resonance Imaging	SIGNA EXCITE	GE MEDICAL SYSTEMS	1.5	tesla	UO	UO:0000228	T2-weighted image	3500	millisecond	UO	UO:0000028	93.76	millisecond	UO	UO:0000028	SE	90	degree	UO	UO:0000185	0	millisecond	UO	UO:0000028	23	TCGA-02-0068/1.3.6.1.4.1.14519.5.2.1.1706.4001.239251012204750851180008114061/1.3.6.1.4.1.14519.5.2.1.1706.4001.164698594795106801737202685813	doi:10.7937/K9/TCIA.2016.RNYFUYE9	Cancer Imaging Archive	doi:10.7937/K9/TCIA.2016.RNYFUYE9	http://doi.org/10.7937/K9/TCIA.2016.RNYFUYE9	Pre-processing	Segmentation labels of glioma sub-regions	Computer-aided Segmentation Approach	doi:10.7937/K9/TCIA.2017.KLXWJJ1Q	Cancer Imaging Archive	doi:10.7937/K9/TCIA.2017.KLXWJJ1Q	TCGA-GBM
TCGA-02-0069	Magnetic Resonance Imaging	SIGNA EXCITE	GE MEDICAL SYSTEMS	3	tesla	UO	UO:0000228	T2-weighted image flair	10002	millisecond	UO	UO:0000028	140.778	millisecond	UO	UO:0000028	IR	90	degree	UO	UO:0000185	2250	millisecond	UO	UO:0000028	24	TCGA-02-0069/1.3.6.1.4.1.14519.5.2.1.1706.4001.380770062553415313882886843557/1.3.6.1.4.1.14519.5.2.1.1706.4001.476121618290067004679503813189	doi:10.7937/K9/TCIA.2016.RNYFUYE9	Cancer Imaging Archive	doi:10.7937/K9/TCIA.2016.RNYFUYE9	http://doi.org/10.7937/K9/TCIA.2016.RNYFUYE9	Pre-processing	Segmentation labels of glioma sub-regions	Computer-aided Segmentation Approach	doi:10.7937/K9/TCIA.2017.KLXWJJ1Q	Cancer Imaging Archive	doi:10.7937/K9/TCIA.2017.KLXWJJ1Q	TCGA-GBM
TCGA-02-0069	Magnetic Resonance Imaging	SIGNA EXCITE	GE MEDICAL SYSTEMS	3	tesla	UO	UO:0000228	T1-weighted post-contrast	6.116	millisecond	UO	UO:0000028	2.1	millisecond	UO	UO:0000028	GR	20	degree	UO	UO:0000185	400	millisecond	UO	UO:0000028	124	TCGA-02-0069/1.3.6.1.4.1.14519.5.2.1.1706.4001.380770062553415313882886843557/1.3.6.1.4.1.14519.5.2.1.1706.4001.787868618042894085065532704205	doi:10.7937/K9/TCIA.2016.RNYFUYE9	Cancer Imaging Archive	doi:10.7937/K9/TCIA.2016.RNYFUYE9	http://doi.org/10.7937/K9/TCIA.2016.RNYFUYE9	Pre-processing	Segmentation labels of glioma sub-regions	Computer-aided Segmentation Approach	doi:10.7937/K9/TCIA.2017.KLXWJJ1Q	Cancer Imaging Archive	doi:10.7937/K9/TCIA.2017.KLXWJJ1Q	TCGA-GBM
TCGA-02-0069	Magnetic Resonance Imaging	SIGNA EXCITE	GE MEDICAL SYSTEMS	3	tesla	UO	UO:0000228	T1-weighted pre-contrast	700	millisecond	UO	UO:0000028	10	millisecond	UO	UO:0000028	SE	90	degree	UO	UO:0000185	0	millisecond	UO	UO:0000028	24	TCGA-02-0069/1.3.6.1.4.1.14519.5.2.1.1706.4001.380770062553415313882886843557/1.3.6.1.4.1.14519.5.2.1.1706.4001.249010498119891546309777700223	doi:10.7937/K9/TCIA.2016.RNYFUYE9	Cancer Imaging Archive	doi:10.7937/K9/TCIA.2016.RNYFUYE9	http://doi.org/10.7937/K9/TCIA.2016.RNYFUYE9	Pre-processing	Segmentation labels of glioma sub-regions	Computer-aided Segmentation Approach	doi:10.7937/K9/TCIA.2017.KLXWJJ1Q	Cancer Imaging Archive	doi:10.7937/K9/TCIA.2017.KLXWJJ1Q	TCGA-GBM
TCGA-02-0069	Magnetic Resonance Imaging	SIGNA EXCITE	GE MEDICAL SYSTEMS	3	tesla	UO	UO:0000228	T2-weighted image	5500	millisecond	UO	UO:0000028	99.268	millisecond	UO	UO:0000028	SE	90	degree	UO	UO:0000185	0	millisecond	UO	UO:0000028	24	TCGA-02-0069/1.3.6.1.4.1.14519.5.2.1.1706.4001.380770062553415313882886843557/1.3.6.1.4.1.14519.5.2.1.1706.4001.202260155195797715412373698690	doi:10.7937/K9/TCIA.2016.RNYFUYE9	Cancer Imaging Archive	doi:10.7937/K9/TCIA.2016.RNYFUYE9	http://doi.org/10.7937/K9/TCIA.2016.RNYFUYE9	Pre-processing	Segmentation labels of glioma sub-regions	Computer-aided Segmentation Approach	doi:10.7937/K9/TCIA.2017.KLXWJJ1Q	Cancer Imaging Archive	doi:10.7937/K9/TCIA.2017.KLXWJJ1Q	TCGA-GBM
TCGA-02-0070	Magnetic Resonance Imaging	SIGNA EXCITE	GE MEDICAL SYSTEMS	3	tesla	UO	UO:0000228	T2-weighted image flair	10002	millisecond	UO	UO:0000028	146.002	millisecond	UO	UO:0000028	IR	90	degree	UO	UO:0000185	2250	millisecond	UO	UO:0000028	24	TCGA-02-0070/1.3.6.1.4.1.14519.5.2.1.1706.4001.288983046313649223240718848290/1.3.6.1.4.1.14519.5.2.1.1706.4001.327171371276055674791400905248	doi:10.7937/K9/TCIA.2016.RNYFUYE9	Cancer Imaging Archive	doi:10.7937/K9/TCIA.2016.RNYFUYE9	http://doi.org/10.7937/K9/TCIA.2016.RNYFUYE9	Pre-processing	Segmentation labels of glioma sub-regions	Computer-aided Segmentation Approach	doi:10.7937/K9/TCIA.2017.KLXWJJ1Q	Cancer Imaging Archive	doi:10.7937/K9/TCIA.2017.KLXWJJ1Q	TCGA-GBM
TCGA-02-0070	Magnetic Resonance Imaging	SIGNA EXCITE	GE MEDICAL SYSTEMS	3	tesla	UO	UO:0000228	T1-weighted post-contrast	700	millisecond	UO	UO:0000028	10	millisecond	UO	UO:0000028	SE	90	degree	UO	UO:0000185	0	millisecond	UO	UO:0000028	24	TCGA-02-0070/1.3.6.1.4.1.14519.5.2.1.1706.4001.288983046313649223240718848290/1.3.6.1.4.1.14519.5.2.1.1706.4001.333477048103776358657330624985	doi:10.7937/K9/TCIA.2016.RNYFUYE9	Cancer Imaging Archive	doi:10.7937/K9/TCIA.2016.RNYFUYE9	http://doi.org/10.7937/K9/TCIA.2016.RNYFUYE9	Pre-processing	Segmentation labels of glioma sub-regions	Computer-aided Segmentation Approach	doi:10.7937/K9/TCIA.2017.KLXWJJ1Q	Cancer Imaging Archive	doi:10.7937/K9/TCIA.2017.KLXWJJ1Q	TCGA-GBM
TCGA-02-0070	Magnetic Resonance Imaging	SIGNA EXCITE	GE MEDICAL SYSTEMS	3	tesla	UO	UO:0000228	T1-weighted pre-contrast	700	millisecond	UO	UO:0000028	10	millisecond	UO	UO:0000028	SE	90	degree	UO	UO:0000185	0	millisecond	UO	UO:0000028	24	TCGA-02-0070/1.3.6.1.4.1.14519.5.2.1.1706.4001.288983046313649223240718848290/1.3.6.1.4.1.14519.5.2.1.1706.4001.223969978304636924462725206105	doi:10.7937/K9/TCIA.2016.RNYFUYE9	Cancer Imaging Archive	doi:10.7937/K9/TCIA.2016.RNYFUYE9	http://doi.org/10.7937/K9/TCIA.2016.RNYFUYE9	Pre-processing	Segmentation labels of glioma sub-regions	Computer-aided Segmentation Approach	doi:10.7937/K9/TCIA.2017.KLXWJJ1Q	Cancer Imaging Archive	doi:10.7937/K9/TCIA.2017.KLXWJJ1Q	TCGA-GBM
TCGA-02-0070	Magnetic Resonance Imaging	SIGNA EXCITE	GE MEDICAL SYSTEMS	3	tesla	UO	UO:0000228	T2-weighted image	5500	millisecond	UO	UO:0000028	99.268	millisecond	UO	UO:0000028	SE	90	degree	UO	UO:0000185	0	millisecond	UO	UO:0000028	24	TCGA-02-0070/1.3.6.1.4.1.14519.5.2.1.1706.4001.288983046313649223240718848290/1.3.6.1.4.1.14519.5.2.1.1706.4001.231105368610379750268505671981	doi:10.7937/K9/TCIA.2016.RNYFUYE9	Cancer Imaging Archive	doi:10.7937/K9/TCIA.2016.RNYFUYE9	http://doi.org/10.7937/K9/TCIA.2016.RNYFUYE9	Pre-processing	Segmentation labels of glioma sub-regions	Computer-aided Segmentation Approach	doi:10.7937/K9/TCIA.2017.KLXWJJ1Q	Cancer Imaging Archive	doi:10.7937/K9/TCIA.2017.KLXWJJ1Q	TCGA-GBM
TCGA-02-0075	Magnetic Resonance Imaging	SIGNA EXCITE	GE MEDICAL SYSTEMS	3	tesla	UO	UO:0000228	T2-weighted image flair	10002	millisecond	UO	UO:0000028	140.778	millisecond	UO	UO:0000028	IR	90	degree	UO	UO:0000185	2250	millisecond	UO	UO:0000028	23	TCGA-02-0075/1.3.6.1.4.1.14519.5.2.1.1706.4001.199028178384634677629049332875/1.3.6.1.4.1.14519.5.2.1.1706.4001.327311884902359009396424776096	doi:10.7937/K9/TCIA.2016.RNYFUYE9	Cancer Imaging Archive	doi:10.7937/K9/TCIA.2016.RNYFUYE9	http://doi.org/10.7937/K9/TCIA.2016.RNYFUYE9	Pre-processing	Segmentation labels of glioma sub-regions	Computer-aided Segmentation Approach	doi:10.7937/K9/TCIA.2017.KLXWJJ1Q	Cancer Imaging Archive	doi:10.7937/K9/TCIA.2017.KLXWJJ1Q	TCGA-GBM
TCGA-02-0075	Magnetic Resonance Imaging	SIGNA EXCITE	GE MEDICAL SYSTEMS	3	tesla	UO	UO:0000228	T1-weighted post-contrast	700	millisecond	UO	UO:0000028	10	millisecond	UO	UO:0000028	SE	90	degree	UO	UO:0000185	0	millisecond	UO	UO:0000028	23	TCGA-02-0075/1.3.6.1.4.1.14519.5.2.1.1706.4001.199028178384634677629049332875/1.3.6.1.4.1.14519.5.2.1.1706.4001.269081075850064364799501008723	doi:10.7937/K9/TCIA.2016.RNYFUYE9	Cancer Imaging Archive	doi:10.7937/K9/TCIA.2016.RNYFUYE9	http://doi.org/10.7937/K9/TCIA.2016.RNYFUYE9	Pre-processing	Segmentation labels of glioma sub-regions	Computer-aided Segmentation Approach	doi:10.7937/K9/TCIA.2017.KLXWJJ1Q	Cancer Imaging Archive	doi:10.7937/K9/TCIA.2017.KLXWJJ1Q	TCGA-GBM
TCGA-02-0075	Magnetic Resonance Imaging	SIGNA EXCITE	GE MEDICAL SYSTEMS	3	tesla	UO	UO:0000228	T1-weighted pre-contrast	4.984	millisecond	UO	UO:0000028	2.1	millisecond	UO	UO:0000028	GR	20	degree	UO	UO:0000185	400	millisecond	UO	UO:0000028	124	TCGA-02-0075/1.3.6.1.4.1.14519.5.2.1.1706.4001.199028178384634677629049332875/1.3.6.1.4.1.14519.5.2.1.1706.4001.149622591468669601675018790164	doi:10.7937/K9/TCIA.2016.RNYFUYE9	Cancer Imaging Archive	doi:10.7937/K9/TCIA.2016.RNYFUYE9	http://doi.org/10.7937/K9/TCIA.2016.RNYFUYE9	Pre-processing	Segmentation labels of glioma sub-regions	Computer-aided Segmentation Approach	doi:10.7937/K9/TCIA.2017.KLXWJJ1Q	Cancer Imaging Archive	doi:10.7937/K9/TCIA.2017.KLXWJJ1Q	TCGA-GBM
TCGA-02-0075	Magnetic Resonance Imaging	SIGNA EXCITE	GE MEDICAL SYSTEMS	3	tesla	UO	UO:0000228	T2-weighted image	5500	millisecond	UO	UO:0000028	102.596	millisecond	UO	UO:0000028	SE	90	degree	UO	UO:0000185	0	millisecond	UO	UO:0000028	23	TCGA-02-0075/1.3.6.1.4.1.14519.5.2.1.1706.4001.199028178384634677629049332875/1.3.6.1.4.1.14519.5.2.1.1706.4001.317391215776965396207339135736	doi:10.7937/K9/TCIA.2016.RNYFUYE9	Cancer Imaging Archive	doi:10.7937/K9/TCIA.2016.RNYFUYE9	http://doi.org/10.7937/K9/TCIA.2016.RNYFUYE9	Pre-processing	Segmentation labels of glioma sub-regions	Computer-aided Segmentation Approach	doi:10.7937/K9/TCIA.2017.KLXWJJ1Q	Cancer Imaging Archive	doi:10.7937/K9/TCIA.2017.KLXWJJ1Q	TCGA-GBM
TCGA-02-0085	Magnetic Resonance Imaging	GENESIS_SIGNA	GE MEDICAL SYSTEMS	1.5	tesla	UO	UO:0000228	T2-weighted image flair	10002	millisecond	UO	UO:0000028	147	millisecond	UO	UO:0000028	IR	90	degree	UO	UO:0000185	2200	millisecond	UO	UO:0000028	22	TCGA-02-0085/1.3.6.1.4.1.14519.5.2.1.1706.4001.289458647018511940499719529853/1.3.6.1.4.1.14519.5.2.1.1706.4001.108905473702454736524787314351	doi:10.7937/K9/TCIA.2016.RNYFUYE9	Cancer Imaging Archive	doi:10.7937/K9/TCIA.2016.RNYFUYE9	http://doi.org/10.7937/K9/TCIA.2016.RNYFUYE9	Pre-processing	Segmentation labels of glioma sub-regions	Computer-aided Segmentation Approach	doi:10.7937/K9/TCIA.2017.KLXWJJ1Q	Cancer Imaging Archive	doi:10.7937/K9/TCIA.2017.KLXWJJ1Q	TCGA-GBM
TCGA-02-0085	Magnetic Resonance Imaging	GENESIS_SIGNA	GE MEDICAL SYSTEMS	1.5	tesla	UO	UO:0000228	T1-weighted post-contrast	583.332	millisecond	UO	UO:0000028	8	millisecond	UO	UO:0000028	SE	90	degree	UO	UO:0000185					22	TCGA-02-0085/1.3.6.1.4.1.14519.5.2.1.1706.4001.289458647018511940499719529853/1.3.6.1.4.1.14519.5.2.1.1706.4001.179485994007439679254001323335	doi:10.7937/K9/TCIA.2016.RNYFUYE9	Cancer Imaging Archive	doi:10.7937/K9/TCIA.2016.RNYFUYE9	http://doi.org/10.7937/K9/TCIA.2016.RNYFUYE9	Pre-processing	Segmentation labels of glioma sub-regions	Computer-aided Segmentation Approach	doi:10.7937/K9/TCIA.2017.KLXWJJ1Q	Cancer Imaging Archive	doi:10.7937/K9/TCIA.2017.KLXWJJ1Q	TCGA-GBM
TCGA-02-0085	Magnetic Resonance Imaging	GENESIS_SIGNA	GE MEDICAL SYSTEMS	1.5	tesla	UO	UO:0000228	T1-weighted pre-contrast	416.664	millisecond	UO	UO:0000028	8	millisecond	UO	UO:0000028	SE	90	degree	UO	UO:0000185					22	TCGA-02-0085/1.3.6.1.4.1.14519.5.2.1.1706.4001.289458647018511940499719529853/1.3.6.1.4.1.14519.5.2.1.1706.4001.288895680883982235784348384008	doi:10.7937/K9/TCIA.2016.RNYFUYE9	Cancer Imaging Archive	doi:10.7937/K9/TCIA.2016.RNYFUYE9	http://doi.org/10.7937/K9/TCIA.2016.RNYFUYE9	Pre-processing	Segmentation labels of glioma sub-regions	Computer-aided Segmentation Approach	doi:10.7937/K9/TCIA.2017.KLXWJJ1Q	Cancer Imaging Archive	doi:10.7937/K9/TCIA.2017.KLXWJJ1Q	TCGA-GBM
TCGA-02-0085	Magnetic Resonance Imaging	GENESIS_SIGNA	GE MEDICAL SYSTEMS	1.5	tesla	UO	UO:0000228	T2-weighted image	3500	millisecond	UO	UO:0000028	98	millisecond	UO	UO:0000028	SE	90	degree	UO	UO:0000185					22	TCGA-02-0085/1.3.6.1.4.1.14519.5.2.1.1706.4001.289458647018511940499719529853/1.3.6.1.4.1.14519.5.2.1.1706.4001.278352104503675092135094187118	doi:10.7937/K9/TCIA.2016.RNYFUYE9	Cancer Imaging Archive	doi:10.7937/K9/TCIA.2016.RNYFUYE9	http://doi.org/10.7937/K9/TCIA.2016.RNYFUYE9	Pre-processing	Segmentation labels of glioma sub-regions	Computer-aided Segmentation Approach	doi:10.7937/K9/TCIA.2017.KLXWJJ1Q	Cancer Imaging Archive	doi:10.7937/K9/TCIA.2017.KLXWJJ1Q	TCGA-GBM
TCGA-02-0086	Magnetic Resonance Imaging	SIGNA EXCITE	GE MEDICAL SYSTEMS	1.5	tesla	UO	UO:0000228	T2-weighted image flair	10002	millisecond	UO	UO:0000028	141.54	millisecond	UO	UO:0000028	IR	90	degree	UO	UO:0000185	2200	millisecond	UO	UO:0000028	23	TCGA-02-0086/1.3.6.1.4.1.14519.5.2.1.1706.4001.189302178457617024065570049848/1.3.6.1.4.1.14519.5.2.1.1706.4001.223838339019946872254464308895	doi:10.7937/K9/TCIA.2016.RNYFUYE9	Cancer Imaging Archive	doi:10.7937/K9/TCIA.2016.RNYFUYE9	http://doi.org/10.7937/K9/TCIA.2016.RNYFUYE9	Pre-processing	Segmentation labels of glioma sub-regions	Computer-aided Segmentation Approach	doi:10.7937/K9/TCIA.2017.KLXWJJ1Q	Cancer Imaging Archive	doi:10.7937/K9/TCIA.2017.KLXWJJ1Q	TCGA-GBM
TCGA-02-0086	Magnetic Resonance Imaging	SIGNA EXCITE	GE MEDICAL SYSTEMS	1.5	tesla	UO	UO:0000228	T1-weighted post-contrast	416.664	millisecond	UO	UO:0000028	8	millisecond	UO	UO:0000028	SE	90	degree	UO	UO:0000185	0	millisecond	UO	UO:0000028	23	TCGA-02-0086/1.3.6.1.4.1.14519.5.2.1.1706.4001.189302178457617024065570049848/1.3.6.1.4.1.14519.5.2.1.1706.4001.327450908011286130960738686265	doi:10.7937/K9/TCIA.2016.RNYFUYE9	Cancer Imaging Archive	doi:10.7937/K9/TCIA.2016.RNYFUYE9	http://doi.org/10.7937/K9/TCIA.2016.RNYFUYE9	Pre-processing	Segmentation labels of glioma sub-regions	Computer-aided Segmentation Approach	doi:10.7937/K9/TCIA.2017.KLXWJJ1Q	Cancer Imaging Archive	doi:10.7937/K9/TCIA.2017.KLXWJJ1Q	TCGA-GBM
TCGA-02-0086	Magnetic Resonance Imaging	SIGNA EXCITE	GE MEDICAL SYSTEMS	1.5	tesla	UO	UO:0000228	T1-weighted pre-contrast	416.664	millisecond	UO	UO:0000028	8	millisecond	UO	UO:0000028	SE	90	degree	UO	UO:0000185	0	millisecond	UO	UO:0000028	23	TCGA-02-0086/1.3.6.1.4.1.14519.5.2.1.1706.4001.189302178457617024065570049848/1.3.6.1.4.1.14519.5.2.1.1706.4001.300182168244910270765145894367	doi:10.7937/K9/TCIA.2016.RNYFUYE9	Cancer Imaging Archive	doi:10.7937/K9/TCIA.2016.RNYFUYE9	http://doi.org/10.7937/K9/TCIA.2016.RNYFUYE9	Pre-processing	Segmentation labels of glioma sub-regions	Computer-aided Segmentation Approach	doi:10.7937/K9/TCIA.2017.KLXWJJ1Q	Cancer Imaging Archive	doi:10.7937/K9/TCIA.2017.KLXWJJ1Q	TCGA-GBM
TCGA-02-0086	Magnetic Resonance Imaging	SIGNA EXCITE	GE MEDICAL SYSTEMS	1.5	tesla	UO	UO:0000228	T2-weighted image	3500	millisecond	UO	UO:0000028	96.512	millisecond	UO	UO:0000028	SE	90	degree	UO	UO:0000185	0	millisecond	UO	UO:0000028	23	TCGA-02-0086/1.3.6.1.4.1.14519.5.2.1.1706.4001.189302178457617024065570049848/1.3.6.1.4.1.14519.5.2.1.1706.4001.130793598392145152904761943139	doi:10.7937/K9/TCIA.2016.RNYFUYE9	Cancer Imaging Archive	doi:10.7937/K9/TCIA.2016.RNYFUYE9	http://doi.org/10.7937/K9/TCIA.2016.RNYFUYE9	Pre-processing	Segmentation labels of glioma sub-regions	Computer-aided Segmentation Approach	doi:10.7937/K9/TCIA.2017.KLXWJJ1Q	Cancer Imaging Archive	doi:10.7937/K9/TCIA.2017.KLXWJJ1Q	TCGA-GBM
TCGA-02-0087	Magnetic Resonance Imaging	SIGNA EXCITE	GE MEDICAL SYSTEMS	3	tesla	UO	UO:0000228	T2-weighted image flair	10002	millisecond	UO	UO:0000028	140.778	millisecond	UO	UO:0000028	IR	90	degree	UO	UO:0000185	2250	millisecond	UO	UO:0000028	23	TCGA-02-0087/1.3.6.1.4.1.14519.5.2.1.1706.4001.197977742428665924369847662702/1.3.6.1.4.1.14519.5.2.1.1706.4001.188891971026185310471464105645	doi:10.7937/K9/TCIA.2016.RNYFUYE9	Cancer Imaging Archive	doi:10.7937/K9/TCIA.2016.RNYFUYE9	http://doi.org/10.7937/K9/TCIA.2016.RNYFUYE9	Pre-processing	Segmentation labels of glioma sub-regions	Computer-aided Segmentation Approach	doi:10.7937/K9/TCIA.2017.KLXWJJ1Q	Cancer Imaging Archive	doi:10.7937/K9/TCIA.2017.KLXWJJ1Q	TCGA-GBM
TCGA-02-0087	Magnetic Resonance Imaging	SIGNA EXCITE	GE MEDICAL SYSTEMS	3	tesla	UO	UO:0000228	T1-weighted post-contrast	6.176	millisecond	UO	UO:0000028	2.1	millisecond	UO	UO:0000028	GR	20	degree	UO	UO:0000185	400	millisecond	UO	UO:0000028	124	TCGA-02-0087/1.3.6.1.4.1.14519.5.2.1.1706.4001.197977742428665924369847662702/1.3.6.1.4.1.14519.5.2.1.1706.4001.130023584613816858008662430540	doi:10.7937/K9/TCIA.2016.RNYFUYE9	Cancer Imaging Archive	doi:10.7937/K9/TCIA.2016.RNYFUYE9	http://doi.org/10.7937/K9/TCIA.2016.RNYFUYE9	Pre-processing	Segmentation labels of glioma sub-regions	Computer-aided Segmentation Approach	doi:10.7937/K9/TCIA.2017.KLXWJJ1Q	Cancer Imaging Archive	doi:10.7937/K9/TCIA.2017.KLXWJJ1Q	TCGA-GBM
TCGA-02-0087	Magnetic Resonance Imaging	SIGNA EXCITE	GE MEDICAL SYSTEMS	3	tesla	UO	UO:0000228	T1-weighted pre-contrast	6.644	millisecond	UO	UO:0000028	2.1	millisecond	UO	UO:0000028	GR	20	degree	UO	UO:0000185	400	millisecond	UO	UO:0000028	124	TCGA-02-0087/1.3.6.1.4.1.14519.5.2.1.1706.4001.197977742428665924369847662702/1.3.6.1.4.1.14519.5.2.1.1706.4001.153352528048877621623084394547	doi:10.7937/K9/TCIA.2016.RNYFUYE9	Cancer Imaging Archive	doi:10.7937/K9/TCIA.2016.RNYFUYE9	http://doi.org/10.7937/K9/TCIA.2016.RNYFUYE9	Pre-processing	Segmentation labels of glioma sub-regions	Computer-aided Segmentation Approach	doi:10.7937/K9/TCIA.2017.KLXWJJ1Q	Cancer Imaging Archive	doi:10.7937/K9/TCIA.2017.KLXWJJ1Q	TCGA-GBM
TCGA-02-0087	Magnetic Resonance Imaging	SIGNA EXCITE	GE MEDICAL SYSTEMS	3	tesla	UO	UO:0000228	T2-weighted image	5500	millisecond	UO	UO:0000028	99.268	millisecond	UO	UO:0000028	SE	90	degree	UO	UO:0000185	0	millisecond	UO	UO:0000028	23	TCGA-02-0087/1.3.6.1.4.1.14519.5.2.1.1706.4001.197977742428665924369847662702/1.3.6.1.4.1.14519.5.2.1.1706.4001.297280847905859204769837917360	doi:10.7937/K9/TCIA.2016.RNYFUYE9	Cancer Imaging Archive	doi:10.7937/K9/TCIA.2016.RNYFUYE9	http://doi.org/10.7937/K9/TCIA.2016.RNYFUYE9	Pre-processing	Segmentation labels of glioma sub-regions	Computer-aided Segmentation Approach	doi:10.7937/K9/TCIA.2017.KLXWJJ1Q	Cancer Imaging Archive	doi:10.7937/K9/TCIA.2017.KLXWJJ1Q	TCGA-GBM
TCGA-02-0102	Magnetic Resonance Imaging	GENESIS_SIGNA	GE MEDICAL SYSTEMS	1.5	tesla	UO	UO:0000228	T2-weighted image flair	10002	millisecond	UO	UO:0000028	147	millisecond	UO	UO:0000028	IR	90	degree	UO	UO:0000185	2200	millisecond	UO	UO:0000028	23	TCGA-02-0102/1.3.6.1.4.1.14519.5.2.1.1706.4001.240465490805420927209667546432/1.3.6.1.4.1.14519.5.2.1.1706.4001.580630653491671454692169960256	doi:10.7937/K9/TCIA.2016.RNYFUYE9	Cancer Imaging Archive	doi:10.7937/K9/TCIA.2016.RNYFUYE9	http://doi.org/10.7937/K9/TCIA.2016.RNYFUYE9	Pre-processing	Segmentation labels of glioma sub-regions	Computer-aided Segmentation Approach	doi:10.7937/K9/TCIA.2017.KLXWJJ1Q	Cancer Imaging Archive	doi:10.7937/K9/TCIA.2017.KLXWJJ1Q	TCGA-GBM
TCGA-02-0102	Magnetic Resonance Imaging	GENESIS_SIGNA	GE MEDICAL SYSTEMS	1.5	tesla	UO	UO:0000228	T1-weighted post-contrast	583.332	millisecond	UO	UO:0000028	9	millisecond	UO	UO:0000028	SE	90	degree	UO	UO:0000185					23	TCGA-02-0102/1.3.6.1.4.1.14519.5.2.1.1706.4001.240465490805420927209667546432/1.3.6.1.4.1.14519.5.2.1.1706.4001.958674936724987421213786894928	doi:10.7937/K9/TCIA.2016.RNYFUYE9	Cancer Imaging Archive	doi:10.7937/K9/TCIA.2016.RNYFUYE9	http://doi.org/10.7937/K9/TCIA.2016.RNYFUYE9	Pre-processing	Segmentation labels of glioma sub-regions	Computer-aided Segmentation Approach	doi:10.7937/K9/TCIA.2017.KLXWJJ1Q	Cancer Imaging Archive	doi:10.7937/K9/TCIA.2017.KLXWJJ1Q	TCGA-GBM
TCGA-02-0102	Magnetic Resonance Imaging	GENESIS_SIGNA	GE MEDICAL SYSTEMS	1.5	tesla	UO	UO:0000228	T1-weighted pre-contrast	416.664	millisecond	UO	UO:0000028	8	millisecond	UO	UO:0000028	SE	90	degree	UO	UO:0000185					23	TCGA-02-0102/1.3.6.1.4.1.14519.5.2.1.1706.4001.240465490805420927209667546432/1.3.6.1.4.1.14519.5.2.1.1706.4001.321931575003689210541138128522	doi:10.7937/K9/TCIA.2016.RNYFUYE9	Cancer Imaging Archive	doi:10.7937/K9/TCIA.2016.RNYFUYE9	http://doi.org/10.7937/K9/TCIA.2016.RNYFUYE9	Pre-processing	Segmentation labels of glioma sub-regions	Computer-aided Segmentation Approach	doi:10.7937/K9/TCIA.2017.KLXWJJ1Q	Cancer Imaging Archive	doi:10.7937/K9/TCIA.2017.KLXWJJ1Q	TCGA-GBM
TCGA-02-0102	Magnetic Resonance Imaging	GENESIS_SIGNA	GE MEDICAL SYSTEMS	1.5	tesla	UO	UO:0000228	T2-weighted image	3500	millisecond	UO	UO:0000028	105	millisecond	UO	UO:0000028	SE	90	degree	UO	UO:0000185					23	TCGA-02-0102/1.3.6.1.4.1.14519.5.2.1.1706.4001.240465490805420927209667546432/1.3.6.1.4.1.14519.5.2.1.1706.4001.846686946556146675536736249954	doi:10.7937/K9/TCIA.2016.RNYFUYE9	Cancer Imaging Archive	doi:10.7937/K9/TCIA.2016.RNYFUYE9	http://doi.org/10.7937/K9/TCIA.2016.RNYFUYE9	Pre-processing	Segmentation labels of glioma sub-regions	Computer-aided Segmentation Approach	doi:10.7937/K9/TCIA.2017.KLXWJJ1Q	Cancer Imaging Archive	doi:10.7937/K9/TCIA.2017.KLXWJJ1Q	TCGA-GBM
TCGA-02-0106	Magnetic Resonance Imaging	GENESIS_SIGNA	GE MEDICAL SYSTEMS	1.5	tesla	UO	UO:0000228	T2-weighted image flair	10002	millisecond	UO	UO:0000028	147	millisecond	UO	UO:0000028	IR	90	degree	UO	UO:0000185	2200	millisecond	UO	UO:0000028	23	TCGA-02-0106/1.3.6.1.4.1.14519.5.2.1.1706.4001.204859028463062009490599344146/1.3.6.1.4.1.14519.5.2.1.1706.4001.142741494614831385536214775922	doi:10.7937/K9/TCIA.2016.RNYFUYE9	Cancer Imaging Archive	doi:10.7937/K9/TCIA.2016.RNYFUYE9	http://doi.org/10.7937/K9/TCIA.2016.RNYFUYE9	Pre-processing	Segmentation labels of glioma sub-regions	Computer-aided Segmentation Approach	doi:10.7937/K9/TCIA.2017.KLXWJJ1Q	Cancer Imaging Archive	doi:10.7937/K9/TCIA.2017.KLXWJJ1Q	TCGA-GBM
TCGA-02-0106	Magnetic Resonance Imaging	GENESIS_SIGNA	GE MEDICAL SYSTEMS	1.5	tesla	UO	UO:0000228	T1-weighted post-contrast	583.332	millisecond	UO	UO:0000028	8	millisecond	UO	UO:0000028	SE	90	degree	UO	UO:0000185					23	TCGA-02-0106/1.3.6.1.4.1.14519.5.2.1.1706.4001.204859028463062009490599344146/1.3.6.1.4.1.14519.5.2.1.1706.4001.407761314964431500733064308177	doi:10.7937/K9/TCIA.2016.RNYFUYE9	Cancer Imaging Archive	doi:10.7937/K9/TCIA.2016.RNYFUYE9	http://doi.org/10.7937/K9/TCIA.2016.RNYFUYE9	Pre-processing	Segmentation labels of glioma sub-regions	Computer-aided Segmentation Approach	doi:10.7937/K9/TCIA.2017.KLXWJJ1Q	Cancer Imaging Archive	doi:10.7937/K9/TCIA.2017.KLXWJJ1Q	TCGA-GBM
TCGA-02-0106	Magnetic Resonance Imaging	GENESIS_SIGNA	GE MEDICAL SYSTEMS	1.5	tesla	UO	UO:0000228	T1-weighted pre-contrast	416.664	millisecond	UO	UO:0000028	8	millisecond	UO	UO:0000028	SE	90	degree	UO	UO:0000185					23	TCGA-02-0106/1.3.6.1.4.1.14519.5.2.1.1706.4001.204859028463062009490599344146/1.3.6.1.4.1.14519.5.2.1.1706.4001.257637810777885113989358890547	doi:10.7937/K9/TCIA.2016.RNYFUYE9	Cancer Imaging Archive	doi:10.7937/K9/TCIA.2016.RNYFUYE9	http://doi.org/10.7937/K9/TCIA.2016.RNYFUYE9	Pre-processing	Segmentation labels of glioma sub-regions	Computer-aided Segmentation Approach	doi:10.7937/K9/TCIA.2017.KLXWJJ1Q	Cancer Imaging Archive	doi:10.7937/K9/TCIA.2017.KLXWJJ1Q	TCGA-GBM
TCGA-02-0106	Magnetic Resonance Imaging	GENESIS_SIGNA	GE MEDICAL SYSTEMS	1.5	tesla	UO	UO:0000228	T2-weighted image	3500	millisecond	UO	UO:0000028	98	millisecond	UO	UO:0000028	SE	90	degree	UO	UO:0000185					23	TCGA-02-0106/1.3.6.1.4.1.14519.5.2.1.1706.4001.204859028463062009490599344146/1.3.6.1.4.1.14519.5.2.1.1706.4001.189172039998441866861864803373	doi:10.7937/K9/TCIA.2016.RNYFUYE9	Cancer Imaging Archive	doi:10.7937/K9/TCIA.2016.RNYFUYE9	http://doi.org/10.7937/K9/TCIA.2016.RNYFUYE9	Pre-processing	Segmentation labels of glioma sub-regions	Computer-aided Segmentation Approach	doi:10.7937/K9/TCIA.2017.KLXWJJ1Q	Cancer Imaging Archive	doi:10.7937/K9/TCIA.2017.KLXWJJ1Q	TCGA-GBM
TCGA-02-0116	Magnetic Resonance Imaging	GENESIS_SIGNA	GE MEDICAL SYSTEMS	1.5	tesla	UO	UO:0000228	T2-weighted image flair	10002	millisecond	UO	UO:0000028	147	millisecond	UO	UO:0000028	IR	90	degree	UO	UO:0000185	2200	millisecond	UO	UO:0000028	24	TCGA-02-0116/1.3.6.1.4.1.14519.5.2.1.1706.4001.333801404495028917226888170515/1.3.6.1.4.1.14519.5.2.1.1706.4001.511107585415671993882365147439	doi:10.7937/K9/TCIA.2016.RNYFUYE9	Cancer Imaging Archive	doi:10.7937/K9/TCIA.2016.RNYFUYE9	http://doi.org/10.7937/K9/TCIA.2016.RNYFUYE9	Pre-processing	Segmentation labels of glioma sub-regions	Computer-aided Segmentation Approach	doi:10.7937/K9/TCIA.2017.KLXWJJ1Q	Cancer Imaging Archive	doi:10.7937/K9/TCIA.2017.KLXWJJ1Q	TCGA-GBM
TCGA-02-0116	Magnetic Resonance Imaging	GENESIS_SIGNA	GE MEDICAL SYSTEMS	1.5	tesla	UO	UO:0000228	T1-weighted post-contrast	633.332	millisecond	UO	UO:0000028	8	millisecond	UO	UO:0000028	SE	90	degree	UO	UO:0000185					24	TCGA-02-0116/1.3.6.1.4.1.14519.5.2.1.1706.4001.333801404495028917226888170515/1.3.6.1.4.1.14519.5.2.1.1706.4001.324271664399244452369200352648	doi:10.7937/K9/TCIA.2016.RNYFUYE9	Cancer Imaging Archive	doi:10.7937/K9/TCIA.2016.RNYFUYE9	http://doi.org/10.7937/K9/TCIA.2016.RNYFUYE9	Pre-processing	Segmentation labels of glioma sub-regions	Computer-aided Segmentation Approach	doi:10.7937/K9/TCIA.2017.KLXWJJ1Q	Cancer Imaging Archive	doi:10.7937/K9/TCIA.2017.KLXWJJ1Q	TCGA-GBM
TCGA-02-0116	Magnetic Resonance Imaging	GENESIS_SIGNA	GE MEDICAL SYSTEMS	1.5	tesla	UO	UO:0000228	T1-weighted pre-contrast	433.332	millisecond	UO	UO:0000028	8	millisecond	UO	UO:0000028	SE	90	degree	UO	UO:0000185					24	TCGA-02-0116/1.3.6.1.4.1.14519.5.2.1.1706.4001.333801404495028917226888170515/1.3.6.1.4.1.14519.5.2.1.1706.4001.119332675140408493379026119335	doi:10.7937/K9/TCIA.2016.RNYFUYE9	Cancer Imaging Archive	doi:10.7937/K9/TCIA.2016.RNYFUYE9	http://doi.org/10.7937/K9/TCIA.2016.RNYFUYE9	Pre-processing	Segmentation labels of glioma sub-regions	Computer-aided Segmentation Approach	doi:10.7937/K9/TCIA.2017.KLXWJJ1Q	Cancer Imaging Archive	doi:10.7937/K9/TCIA.2017.KLXWJJ1Q	TCGA-GBM
TCGA-02-0116	Magnetic Resonance Imaging	GENESIS_SIGNA	GE MEDICAL SYSTEMS	1.5	tesla	UO	UO:0000228	T2-weighted image	3500	millisecond	UO	UO:0000028	98	millisecond	UO	UO:0000028	SE	90	degree	UO	UO:0000185					24	TCGA-02-0116/1.3.6.1.4.1.14519.5.2.1.1706.4001.333801404495028917226888170515/1.3.6.1.4.1.14519.5.2.1.1706.4001.181707635044752935161529942524	doi:10.7937/K9/TCIA.2016.RNYFUYE9	Cancer Imaging Archive	doi:10.7937/K9/TCIA.2016.RNYFUYE9	http://doi.org/10.7937/K9/TCIA.2016.RNYFUYE9	Pre-processing	Segmentation labels of glioma sub-regions	Computer-aided Segmentation Approach	doi:10.7937/K9/TCIA.2017.KLXWJJ1Q	Cancer Imaging Archive	doi:10.7937/K9/TCIA.2017.KLXWJJ1Q	TCGA-GBM
TCGA-06-0119	Magnetic Resonance Imaging			1.5	tesla	UO	UO:0000228	T2-weighted image flair	10004	millisecond	UO	UO:0000028	155	millisecond	UO	UO:0000028	IR	90	degree	UO	UO:0000185	2200	millisecond	UO	UO:0000028	71	TCGA-06-0119/1.3.6.1.4.1.14519.5.2.1.4591.4001.283171458436570880779969690543/1.3.6.1.4.1.14519.5.2.1.4591.4001.190846624143899319203062806923	doi:10.7937/K9/TCIA.2016.RNYFUYE9	Cancer Imaging Archive	doi:10.7937/K9/TCIA.2016.RNYFUYE9	http://doi.org/10.7937/K9/TCIA.2016.RNYFUYE9	Pre-processing	Segmentation labels of glioma sub-regions	Computer-aided Segmentation Approach	doi:10.7937/K9/TCIA.2017.KLXWJJ1Q	Cancer Imaging Archive	doi:10.7937/K9/TCIA.2017.KLXWJJ1Q	TCGA-GBM
TCGA-06-0119	Magnetic Resonance Imaging			1.5	tesla	UO	UO:0000228	T1-weighted post-contrast	500	millisecond	UO	UO:0000028	14	millisecond	UO	UO:0000028	SE	90	degree	UO	UO:0000185					37	TCGA-06-0119/1.3.6.1.4.1.14519.5.2.1.4591.4001.283171458436570880779969690543/1.3.6.1.4.1.14519.5.2.1.4591.4001.130997813040669753794699573293	doi:10.7937/K9/TCIA.2016.RNYFUYE9	Cancer Imaging Archive	doi:10.7937/K9/TCIA.2016.RNYFUYE9	http://doi.org/10.7937/K9/TCIA.2016.RNYFUYE9	Pre-processing	Segmentation labels of glioma sub-regions	Computer-aided Segmentation Approach	doi:10.7937/K9/TCIA.2017.KLXWJJ1Q	Cancer Imaging Archive	doi:10.7937/K9/TCIA.2017.KLXWJJ1Q	TCGA-GBM
TCGA-06-0119	Magnetic Resonance Imaging			1.5	tesla	UO	UO:0000228	T1-weighted pre-contrast	500	millisecond	UO	UO:0000028	14	millisecond	UO	UO:0000028	SE	90	degree	UO	UO:0000185					36	TCGA-06-0119/1.3.6.1.4.1.14519.5.2.1.4591.4001.283171458436570880779969690543/1.3.6.1.4.1.14519.5.2.1.4591.4001.175712352031583034594446384562	doi:10.7937/K9/TCIA.2016.RNYFUYE9	Cancer Imaging Archive	doi:10.7937/K9/TCIA.2016.RNYFUYE9	http://doi.org/10.7937/K9/TCIA.2016.RNYFUYE9	Pre-processing	Segmentation labels of glioma sub-regions	Computer-aided Segmentation Approach	doi:10.7937/K9/TCIA.2017.KLXWJJ1Q	Cancer Imaging Archive	doi:10.7937/K9/TCIA.2017.KLXWJJ1Q	TCGA-GBM
TCGA-06-0119	Magnetic Resonance Imaging			1.5	tesla	UO	UO:0000228	T2-weighted image	3500	millisecond	UO	UO:0000028	20	millisecond	UO	UO:0000028	SE	90	degree	UO	UO:0000185					72	TCGA-06-0119/1.3.6.1.4.1.14519.5.2.1.4591.4001.283171458436570880779969690543/1.3.6.1.4.1.14519.5.2.1.4591.4001.970644432299498858379456667200	doi:10.7937/K9/TCIA.2016.RNYFUYE9	Cancer Imaging Archive	doi:10.7937/K9/TCIA.2016.RNYFUYE9	http://doi.org/10.7937/K9/TCIA.2016.RNYFUYE9	Pre-processing	Segmentation labels of glioma sub-regions	Computer-aided Segmentation Approach	doi:10.7937/K9/TCIA.2017.KLXWJJ1Q	Cancer Imaging Archive	doi:10.7937/K9/TCIA.2017.KLXWJJ1Q	TCGA-GBM
TCGA-06-0122	Magnetic Resonance Imaging			3	tesla	UO	UO:0000228	T2-weighted image flair	10002	millisecond	UO	UO:0000028	125.4	millisecond	UO	UO:0000028	IR	90	degree	UO	UO:0000185	2250	millisecond	UO	UO:0000028	72	TCGA-06-0122/1.3.6.1.4.1.14519.5.2.1.4591.4001.545613483524570609928056355494/1.3.6.1.4.1.14519.5.2.1.4591.4001.128296557660865063844963462837	doi:10.7937/K9/TCIA.2016.RNYFUYE9	Cancer Imaging Archive	doi:10.7937/K9/TCIA.2016.RNYFUYE9	http://doi.org/10.7937/K9/TCIA.2016.RNYFUYE9	Pre-processing	Segmentation labels of glioma sub-regions	Computer-aided Segmentation Approach	doi:10.7937/K9/TCIA.2017.KLXWJJ1Q	Cancer Imaging Archive	doi:10.7937/K9/TCIA.2017.KLXWJJ1Q	TCGA-GBM
TCGA-06-0122	Magnetic Resonance Imaging			3	tesla	UO	UO:0000228	T1-weighted post-contrast	3181.81	millisecond	UO	UO:0000028	6.356	millisecond	UO	UO:0000028	IR	90	degree	UO	UO:0000185	1238	millisecond	UO	UO:0000028	72	TCGA-06-0122/1.3.6.1.4.1.14519.5.2.1.4591.4001.545613483524570609928056355494/1.3.6.1.4.1.14519.5.2.1.4591.4001.151947201227980965067378635297	doi:10.7937/K9/TCIA.2016.RNYFUYE9	Cancer Imaging Archive	doi:10.7937/K9/TCIA.2016.RNYFUYE9	http://doi.org/10.7937/K9/TCIA.2016.RNYFUYE9	Pre-processing	Segmentation labels of glioma sub-regions	Computer-aided Segmentation Approach	doi:10.7937/K9/TCIA.2017.KLXWJJ1Q	Cancer Imaging Archive	doi:10.7937/K9/TCIA.2017.KLXWJJ1Q	TCGA-GBM
TCGA-06-0122	Magnetic Resonance Imaging			3	tesla	UO	UO:0000228	T1-weighted pre-contrast	3000.01	millisecond	UO	UO:0000028	6.356	millisecond	UO	UO:0000028	IR	90	degree	UO	UO:0000185	1238	millisecond	UO	UO:0000028	36	TCGA-06-0122/1.3.6.1.4.1.14519.5.2.1.4591.4001.545613483524570609928056355494/1.3.6.1.4.1.14519.5.2.1.4591.4001.976676789917195046100044055071	doi:10.7937/K9/TCIA.2016.RNYFUYE9	Cancer Imaging Archive	doi:10.7937/K9/TCIA.2016.RNYFUYE9	http://doi.org/10.7937/K9/TCIA.2016.RNYFUYE9	Pre-processing	Segmentation labels of glioma sub-regions	Computer-aided Segmentation Approach	doi:10.7937/K9/TCIA.2017.KLXWJJ1Q	Cancer Imaging Archive	doi:10.7937/K9/TCIA.2017.KLXWJJ1Q	TCGA-GBM
TCGA-06-0122	Magnetic Resonance Imaging			3	tesla	UO	UO:0000228	T2-weighted image	3000	millisecond	UO	UO:0000028	103.464	millisecond	UO	UO:0000028	SE	90	degree	UO	UO:0000185	0	millisecond	UO	UO:0000028	36	TCGA-06-0122/1.3.6.1.4.1.14519.5.2.1.4591.4001.545613483524570609928056355494/1.3.6.1.4.1.14519.5.2.1.4591.4001.284098509532271800980320718400	doi:10.7937/K9/TCIA.2016.RNYFUYE9	Cancer Imaging Archive	doi:10.7937/K9/TCIA.2016.RNYFUYE9	http://doi.org/10.7937/K9/TCIA.2016.RNYFUYE9	Pre-processing	Segmentation labels of glioma sub-regions	Computer-aided Segmentation Approach	doi:10.7937/K9/TCIA.2017.KLXWJJ1Q	Cancer Imaging Archive	doi:10.7937/K9/TCIA.2017.KLXWJJ1Q	TCGA-GBM
TCGA-06-0128	Magnetic Resonance Imaging	GENESIS	General Electric		tesla	UO	UO:0000228	T2-weighted image flair	10004	millisecond	UO	UO:0000028	155	millisecond	UO	UO:0000028	flair	90	degree	UO	UO:0000185	2200	millisecond	UO	UO:0000028	53	TCGA-06-0128/1.3.6.1.4.1.14519.5.2.1.4591.4001.197146947506099366832803736438/1.3.6.1.4.1.14519.5.2.1.4591.4001.651359394442711367070939266432	doi:10.7937/K9/TCIA.2016.RNYFUYE9	Cancer Imaging Archive	doi:10.7937/K9/TCIA.2016.RNYFUYE9	http://doi.org/10.7937/K9/TCIA.2016.RNYFUYE9	Pre-processing	Segmentation labels of glioma sub-regions	Computer-aided Segmentation Approach	doi:10.7937/K9/TCIA.2017.KLXWJJ1Q	Cancer Imaging Archive	doi:10.7937/K9/TCIA.2017.KLXWJJ1Q	TCGA-GBM
TCGA-06-0128	Magnetic Resonance Imaging	GENESIS	General Electric		tesla	UO	UO:0000228	T1-weighted post-contrast	500	millisecond	UO	UO:0000028	14	millisecond	UO	UO:0000028	memp	90	degree	UO	UO:0000185	0	millisecond	UO	UO:0000028	53	TCGA-06-0128/1.3.6.1.4.1.14519.5.2.1.4591.4001.197146947506099366832803736438/1.3.6.1.4.1.14519.5.2.1.4591.4001.155987932372490417929540843368	doi:10.7937/K9/TCIA.2016.RNYFUYE9	Cancer Imaging Archive	doi:10.7937/K9/TCIA.2016.RNYFUYE9	http://doi.org/10.7937/K9/TCIA.2016.RNYFUYE9	Pre-processing	Segmentation labels of glioma sub-regions	Computer-aided Segmentation Approach	doi:10.7937/K9/TCIA.2017.KLXWJJ1Q	Cancer Imaging Archive	doi:10.7937/K9/TCIA.2017.KLXWJJ1Q	TCGA-GBM
TCGA-06-0128	Magnetic Resonance Imaging	GENESIS	General Electric		tesla	UO	UO:0000228	T1-weighted pre-contrast	500	millisecond	UO	UO:0000028	14	millisecond	UO	UO:0000028	memp	90	degree	UO	UO:0000185	0	millisecond	UO	UO:0000028	53	TCGA-06-0128/1.3.6.1.4.1.14519.5.2.1.4591.4001.197146947506099366832803736438/1.3.6.1.4.1.14519.5.2.1.4591.4001.619151632501848799260529175220	doi:10.7937/K9/TCIA.2016.RNYFUYE9	Cancer Imaging Archive	doi:10.7937/K9/TCIA.2016.RNYFUYE9	http://doi.org/10.7937/K9/TCIA.2016.RNYFUYE9	Pre-processing	Segmentation labels of glioma sub-regions	Computer-aided Segmentation Approach	doi:10.7937/K9/TCIA.2017.KLXWJJ1Q	Cancer Imaging Archive	doi:10.7937/K9/TCIA.2017.KLXWJJ1Q	TCGA-GBM
TCGA-06-0128	Magnetic Resonance Imaging	GENESIS	General Electric		tesla	UO	UO:0000228	T2-weighted image	3500	millisecond	UO	UO:0000028	22	millisecond	UO	UO:0000028	fse	90	degree	UO	UO:0000185	0	millisecond	UO	UO:0000028	106	TCGA-06-0128/1.3.6.1.4.1.14519.5.2.1.4591.4001.197146947506099366832803736438/1.3.6.1.4.1.14519.5.2.1.4591.4001.120673894695124200101185494671	doi:10.7937/K9/TCIA.2016.RNYFUYE9	Cancer Imaging Archive	doi:10.7937/K9/TCIA.2016.RNYFUYE9	http://doi.org/10.7937/K9/TCIA.2016.RNYFUYE9	Pre-processing	Segmentation labels of glioma sub-regions	Computer-aided Segmentation Approach	doi:10.7937/K9/TCIA.2017.KLXWJJ1Q	Cancer Imaging Archive	doi:10.7937/K9/TCIA.2017.KLXWJJ1Q	TCGA-GBM
TCGA-06-0130	Magnetic Resonance Imaging			3	tesla	UO	UO:0000228	T2-weighted image flair	10002	millisecond	UO	UO:0000028	123.5	millisecond	UO	UO:0000028	IR	90	degree	UO	UO:0000185	2250	millisecond	UO	UO:0000028	78	TCGA-06-0130/1.3.6.1.4.1.14519.5.2.1.4591.4001.123247425694007311600825493062/1.3.6.1.4.1.14519.5.2.1.4591.4001.296118904200952959225417317679	doi:10.7937/K9/TCIA.2016.RNYFUYE9	Cancer Imaging Archive	doi:10.7937/K9/TCIA.2016.RNYFUYE9	http://doi.org/10.7937/K9/TCIA.2016.RNYFUYE9	Pre-processing	Segmentation labels of glioma sub-regions	Computer-aided Segmentation Approach	doi:10.7937/K9/TCIA.2017.KLXWJJ1Q	Cancer Imaging Archive	doi:10.7937/K9/TCIA.2017.KLXWJJ1Q	TCGA-GBM
TCGA-06-0130	Magnetic Resonance Imaging			3	tesla	UO	UO:0000228	T1-weighted post-contrast	3252.816	millisecond	UO	UO:0000028	8.104	millisecond	UO	UO:0000028	RM	90	degree	UO	UO:0000185	860	millisecond	UO	UO:0000028	80	TCGA-06-0130/1.3.6.1.4.1.14519.5.2.1.4591.4001.123247425694007311600825493062/1.3.6.1.4.1.14519.5.2.1.4591.4001.128853861285611731507706018829	doi:10.7937/K9/TCIA.2016.RNYFUYE9	Cancer Imaging Archive	doi:10.7937/K9/TCIA.2016.RNYFUYE9	http://doi.org/10.7937/K9/TCIA.2016.RNYFUYE9	Pre-processing	Segmentation labels of glioma sub-regions	Computer-aided Segmentation Approach	doi:10.7937/K9/TCIA.2017.KLXWJJ1Q	Cancer Imaging Archive	doi:10.7937/K9/TCIA.2017.KLXWJJ1Q	TCGA-GBM
TCGA-06-0130	Magnetic Resonance Imaging			3	tesla	UO	UO:0000228	T1-weighted pre-contrast	2366.264	millisecond	UO	UO:0000028	8.104	millisecond	UO	UO:0000028	RM	90	degree	UO	UO:0000185	860	millisecond	UO	UO:0000028	42	TCGA-06-0130/1.3.6.1.4.1.14519.5.2.1.4591.4001.123247425694007311600825493062/1.3.6.1.4.1.14519.5.2.1.4591.4001.838991966145071683848655126039	doi:10.7937/K9/TCIA.2016.RNYFUYE9	Cancer Imaging Archive	doi:10.7937/K9/TCIA.2016.RNYFUYE9	http://doi.org/10.7937/K9/TCIA.2016.RNYFUYE9	Pre-processing	Segmentation labels of glioma sub-regions	Computer-aided Segmentation Approach	doi:10.7937/K9/TCIA.2017.KLXWJJ1Q	Cancer Imaging Archive	doi:10.7937/K9/TCIA.2017.KLXWJJ1Q	TCGA-GBM
TCGA-06-0130	Magnetic Resonance Imaging			3	tesla	UO	UO:0000228	T2-weighted image	3766.664	millisecond	UO	UO:0000028	104.972	millisecond	UO	UO:0000028	RM	90	degree	UO	UO:0000185					40	TCGA-06-0130/1.3.6.1.4.1.14519.5.2.1.4591.4001.123247425694007311600825493062/1.3.6.1.4.1.14519.5.2.1.4591.4001.305701459061918935894190837157	doi:10.7937/K9/TCIA.2016.RNYFUYE9	Cancer Imaging Archive	doi:10.7937/K9/TCIA.2016.RNYFUYE9	http://doi.org/10.7937/K9/TCIA.2016.RNYFUYE9	Pre-processing	Segmentation labels of glioma sub-regions	Computer-aided Segmentation Approach	doi:10.7937/K9/TCIA.2017.KLXWJJ1Q	Cancer Imaging Archive	doi:10.7937/K9/TCIA.2017.KLXWJJ1Q	TCGA-GBM
TCGA-06-0132	Magnetic Resonance Imaging			1.5	tesla	UO	UO:0000228	T2-weighted image flair	10004	millisecond	UO	UO:0000028	155	millisecond	UO	UO:0000028	IR	90	degree	UO	UO:0000185	2200	millisecond	UO	UO:0000028	71	TCGA-06-0132/1.3.6.1.4.1.14519.5.2.1.4591.4001.156068272915163991923280385588/1.3.6.1.4.1.14519.5.2.1.4591.4001.288861537619222119588401224045	doi:10.7937/K9/TCIA.2016.RNYFUYE9	Cancer Imaging Archive	doi:10.7937/K9/TCIA.2016.RNYFUYE9	http://doi.org/10.7937/K9/TCIA.2016.RNYFUYE9	Pre-processing	Segmentation labels of glioma sub-regions	Computer-aided Segmentation Approach	doi:10.7937/K9/TCIA.2017.KLXWJJ1Q	Cancer Imaging Archive	doi:10.7937/K9/TCIA.2017.KLXWJJ1Q	TCGA-GBM
TCGA-06-0132	Magnetic Resonance Imaging			1.5	tesla	UO	UO:0000228	T1-weighted post-contrast	500	millisecond	UO	UO:0000028	13	millisecond	UO	UO:0000028	SE	90	degree	UO	UO:0000185					76	TCGA-06-0132/1.3.6.1.4.1.14519.5.2.1.4591.4001.156068272915163991923280385588/1.3.6.1.4.1.14519.5.2.1.4591.4001.662318710003756037574079830102	doi:10.7937/K9/TCIA.2016.RNYFUYE9	Cancer Imaging Archive	doi:10.7937/K9/TCIA.2016.RNYFUYE9	http://doi.org/10.7937/K9/TCIA.2016.RNYFUYE9	Pre-processing	Segmentation labels of glioma sub-regions	Computer-aided Segmentation Approach	doi:10.7937/K9/TCIA.2017.KLXWJJ1Q	Cancer Imaging Archive	doi:10.7937/K9/TCIA.2017.KLXWJJ1Q	TCGA-GBM
TCGA-06-0132	Magnetic Resonance Imaging			1.5	tesla	UO	UO:0000228	T1-weighted pre-contrast	500	millisecond	UO	UO:0000028	14	millisecond	UO	UO:0000028	SE	90	degree	UO	UO:0000185					37	TCGA-06-0132/1.3.6.1.4.1.14519.5.2.1.4591.4001.156068272915163991923280385588/1.3.6.1.4.1.14519.5.2.1.4591.4001.249844598065449004919997881569	doi:10.7937/K9/TCIA.2016.RNYFUYE9	Cancer Imaging Archive	doi:10.7937/K9/TCIA.2016.RNYFUYE9	http://doi.org/10.7937/K9/TCIA.2016.RNYFUYE9	Pre-processing	Segmentation labels of glioma sub-regions	Computer-aided Segmentation Approach	doi:10.7937/K9/TCIA.2017.KLXWJJ1Q	Cancer Imaging Archive	doi:10.7937/K9/TCIA.2017.KLXWJJ1Q	TCGA-GBM
TCGA-06-0132	Magnetic Resonance Imaging			1.5	tesla	UO	UO:0000228	T2-weighted image	3500	millisecond	UO	UO:0000028	20	millisecond	UO	UO:0000028	SE	90	degree	UO	UO:0000185					74	TCGA-06-0132/1.3.6.1.4.1.14519.5.2.1.4591.4001.156068272915163991923280385588/1.3.6.1.4.1.14519.5.2.1.4591.4001.148730121880670249624667054880	doi:10.7937/K9/TCIA.2016.RNYFUYE9	Cancer Imaging Archive	doi:10.7937/K9/TCIA.2016.RNYFUYE9	http://doi.org/10.7937/K9/TCIA.2016.RNYFUYE9	Pre-processing	Segmentation labels of glioma sub-regions	Computer-aided Segmentation Approach	doi:10.7937/K9/TCIA.2017.KLXWJJ1Q	Cancer Imaging Archive	doi:10.7937/K9/TCIA.2017.KLXWJJ1Q	TCGA-GBM
TCGA-06-0133	Magnetic Resonance Imaging			3	tesla	UO	UO:0000228	T2-weighted image flair	10002	millisecond	UO	UO:0000028	125.4	millisecond	UO	UO:0000028	IR	90	degree	UO	UO:0000185	2250	millisecond	UO	UO:0000028	71	TCGA-06-0133/1.3.6.1.4.1.14519.5.2.1.4591.4001.200432657521696433544702327867/1.3.6.1.4.1.14519.5.2.1.4591.4001.915421561452489655072317720028	doi:10.7937/K9/TCIA.2016.RNYFUYE9	Cancer Imaging Archive	doi:10.7937/K9/TCIA.2016.RNYFUYE9	http://doi.org/10.7937/K9/TCIA.2016.RNYFUYE9	Pre-processing	Segmentation labels of glioma sub-regions	Computer-aided Segmentation Approach	doi:10.7937/K9/TCIA.2017.KLXWJJ1Q	Cancer Imaging Archive	doi:10.7937/K9/TCIA.2017.KLXWJJ1Q	TCGA-GBM
TCGA-06-0133	Magnetic Resonance Imaging			3	tesla	UO	UO:0000228	T1-weighted post-contrast	3072.51	millisecond	UO	UO:0000028	6.356	millisecond	UO	UO:0000028	IR	90	degree	UO	UO:0000185	1238	millisecond	UO	UO:0000028	71	TCGA-06-0133/1.3.6.1.4.1.14519.5.2.1.4591.4001.200432657521696433544702327867/1.3.6.1.4.1.14519.5.2.1.4591.4001.312563117951495282981965119560	doi:10.7937/K9/TCIA.2016.RNYFUYE9	Cancer Imaging Archive	doi:10.7937/K9/TCIA.2016.RNYFUYE9	http://doi.org/10.7937/K9/TCIA.2016.RNYFUYE9	Pre-processing	Segmentation labels of glioma sub-regions	Computer-aided Segmentation Approach	doi:10.7937/K9/TCIA.2017.KLXWJJ1Q	Cancer Imaging Archive	doi:10.7937/K9/TCIA.2017.KLXWJJ1Q	TCGA-GBM
TCGA-06-0133	Magnetic Resonance Imaging			3	tesla	UO	UO:0000228	T1-weighted pre-contrast	3072.58	millisecond	UO	UO:0000028	6.356	millisecond	UO	UO:0000028	IR	90	degree	UO	UO:0000185	1238	millisecond	UO	UO:0000028	36	TCGA-06-0133/1.3.6.1.4.1.14519.5.2.1.4591.4001.200432657521696433544702327867/1.3.6.1.4.1.14519.5.2.1.4591.4001.188613876158978626356924469119	doi:10.7937/K9/TCIA.2016.RNYFUYE9	Cancer Imaging Archive	doi:10.7937/K9/TCIA.2016.RNYFUYE9	http://doi.org/10.7937/K9/TCIA.2016.RNYFUYE9	Pre-processing	Segmentation labels of glioma sub-regions	Computer-aided Segmentation Approach	doi:10.7937/K9/TCIA.2017.KLXWJJ1Q	Cancer Imaging Archive	doi:10.7937/K9/TCIA.2017.KLXWJJ1Q	TCGA-GBM
TCGA-06-0133	Magnetic Resonance Imaging			3	tesla	UO	UO:0000228	T2-weighted image	3000	millisecond	UO	UO:0000028	103.464	millisecond	UO	UO:0000028	SE	90	degree	UO	UO:0000185	0	millisecond	UO	UO:0000028	36	TCGA-06-0133/1.3.6.1.4.1.14519.5.2.1.4591.4001.200432657521696433544702327867/1.3.6.1.4.1.14519.5.2.1.4591.4001.165459028026483730012969806104	doi:10.7937/K9/TCIA.2016.RNYFUYE9	Cancer Imaging Archive	doi:10.7937/K9/TCIA.2016.RNYFUYE9	http://doi.org/10.7937/K9/TCIA.2016.RNYFUYE9	Pre-processing	Segmentation labels of glioma sub-regions	Computer-aided Segmentation Approach	doi:10.7937/K9/TCIA.2017.KLXWJJ1Q	Cancer Imaging Archive	doi:10.7937/K9/TCIA.2017.KLXWJJ1Q	TCGA-GBM
TCGA-06-0137	Magnetic Resonance Imaging			1.5	tesla	UO	UO:0000228	T2-weighted image flair	10004	millisecond	UO	UO:0000028	155	millisecond	UO	UO:0000028	IR	90	degree	UO	UO:0000185	2200	millisecond	UO	UO:0000028	50	TCGA-06-0137/1.3.6.1.4.1.14519.5.2.1.4591.4001.326662079066250663678557696078/1.3.6.1.4.1.14519.5.2.1.4591.4001.109697696341289807648805483606	doi:10.7937/K9/TCIA.2016.RNYFUYE9	Cancer Imaging Archive	doi:10.7937/K9/TCIA.2016.RNYFUYE9	http://doi.org/10.7937/K9/TCIA.2016.RNYFUYE9	Pre-processing	Segmentation labels of glioma sub-regions	Computer-aided Segmentation Approach	doi:10.7937/K9/TCIA.2017.KLXWJJ1Q	Cancer Imaging Archive	doi:10.7937/K9/TCIA.2017.KLXWJJ1Q	TCGA-GBM
TCGA-06-0137	Magnetic Resonance Imaging			1.5	tesla	UO	UO:0000228	T1-weighted post-contrast	500	millisecond	UO	UO:0000028	14	millisecond	UO	UO:0000028	SE	90	degree	UO	UO:0000185					50	TCGA-06-0137/1.3.6.1.4.1.14519.5.2.1.4591.4001.326662079066250663678557696078/1.3.6.1.4.1.14519.5.2.1.4591.4001.202223923499982894907965771887	doi:10.7937/K9/TCIA.2016.RNYFUYE9	Cancer Imaging Archive	doi:10.7937/K9/TCIA.2016.RNYFUYE9	http://doi.org/10.7937/K9/TCIA.2016.RNYFUYE9	Pre-processing	Segmentation labels of glioma sub-regions	Computer-aided Segmentation Approach	doi:10.7937/K9/TCIA.2017.KLXWJJ1Q	Cancer Imaging Archive	doi:10.7937/K9/TCIA.2017.KLXWJJ1Q	TCGA-GBM
TCGA-06-0137	Magnetic Resonance Imaging			1.5	tesla	UO	UO:0000228	T1-weighted pre-contrast	500	millisecond	UO	UO:0000028	14	millisecond	UO	UO:0000028	SE	90	degree	UO	UO:0000185					50	TCGA-06-0137/1.3.6.1.4.1.14519.5.2.1.4591.4001.326662079066250663678557696078/1.3.6.1.4.1.14519.5.2.1.4591.4001.305227854284090555965781589764	doi:10.7937/K9/TCIA.2016.RNYFUYE9	Cancer Imaging Archive	doi:10.7937/K9/TCIA.2016.RNYFUYE9	http://doi.org/10.7937/K9/TCIA.2016.RNYFUYE9	Pre-processing	Segmentation labels of glioma sub-regions	Computer-aided Segmentation Approach	doi:10.7937/K9/TCIA.2017.KLXWJJ1Q	Cancer Imaging Archive	doi:10.7937/K9/TCIA.2017.KLXWJJ1Q	TCGA-GBM
TCGA-06-0137	Magnetic Resonance Imaging			1.5	tesla	UO	UO:0000228	T2-weighted image	3500	millisecond	UO	UO:0000028	20	millisecond	UO	UO:0000028	SE	90	degree	UO	UO:0000185					100	TCGA-06-0137/1.3.6.1.4.1.14519.5.2.1.4591.4001.326662079066250663678557696078/1.3.6.1.4.1.14519.5.2.1.4591.4001.157809556490045867232259259088	doi:10.7937/K9/TCIA.2016.RNYFUYE9	Cancer Imaging Archive	doi:10.7937/K9/TCIA.2016.RNYFUYE9	http://doi.org/10.7937/K9/TCIA.2016.RNYFUYE9	Pre-processing	Segmentation labels of glioma sub-regions	Computer-aided Segmentation Approach	doi:10.7937/K9/TCIA.2017.KLXWJJ1Q	Cancer Imaging Archive	doi:10.7937/K9/TCIA.2017.KLXWJJ1Q	TCGA-GBM
TCGA-06-0138	Magnetic Resonance Imaging			3	tesla	UO	UO:0000228	T2-weighted image flair	10002	millisecond	UO	UO:0000028	124.9	millisecond	UO	UO:0000028	IR	90	degree	UO	UO:0000185	2250	millisecond	UO	UO:0000028	72	TCGA-06-0138/1.3.6.1.4.1.14519.5.2.1.4591.4001.296601565633699364447385491840/1.3.6.1.4.1.14519.5.2.1.4591.4001.312547018558825125677081232576	doi:10.7937/K9/TCIA.2016.RNYFUYE9	Cancer Imaging Archive	doi:10.7937/K9/TCIA.2016.RNYFUYE9	http://doi.org/10.7937/K9/TCIA.2016.RNYFUYE9	Pre-processing	Segmentation labels of glioma sub-regions	Computer-aided Segmentation Approach	doi:10.7937/K9/TCIA.2017.KLXWJJ1Q	Cancer Imaging Archive	doi:10.7937/K9/TCIA.2017.KLXWJJ1Q	TCGA-GBM
TCGA-06-0138	Magnetic Resonance Imaging			3	tesla	UO	UO:0000228	T1-weighted post-contrast	3285.62	millisecond	UO	UO:0000028	6.568	millisecond	UO	UO:0000028	IR	90	degree	UO	UO:0000185	1238	millisecond	UO	UO:0000028	69	TCGA-06-0138/1.3.6.1.4.1.14519.5.2.1.4591.4001.296601565633699364447385491840/1.3.6.1.4.1.14519.5.2.1.4591.4001.973243150706573836060823787338	doi:10.7937/K9/TCIA.2016.RNYFUYE9	Cancer Imaging Archive	doi:10.7937/K9/TCIA.2016.RNYFUYE9	http://doi.org/10.7937/K9/TCIA.2016.RNYFUYE9	Pre-processing	Segmentation labels of glioma sub-regions	Computer-aided Segmentation Approach	doi:10.7937/K9/TCIA.2017.KLXWJJ1Q	Cancer Imaging Archive	doi:10.7937/K9/TCIA.2017.KLXWJJ1Q	TCGA-GBM
TCGA-06-0138	Magnetic Resonance Imaging			3	tesla	UO	UO:0000228	T1-weighted pre-contrast	3379.57	millisecond	UO	UO:0000028	6.584	millisecond	UO	UO:0000028	IR	90	degree	UO	UO:0000185	1238	millisecond	UO	UO:0000028	36	TCGA-06-0138/1.3.6.1.4.1.14519.5.2.1.4591.4001.296601565633699364447385491840/1.3.6.1.4.1.14519.5.2.1.4591.4001.208761379736355493761543330080	doi:10.7937/K9/TCIA.2016.RNYFUYE9	Cancer Imaging Archive	doi:10.7937/K9/TCIA.2016.RNYFUYE9	http://doi.org/10.7937/K9/TCIA.2016.RNYFUYE9	Pre-processing	Segmentation labels of glioma sub-regions	Computer-aided Segmentation Approach	doi:10.7937/K9/TCIA.2017.KLXWJJ1Q	Cancer Imaging Archive	doi:10.7937/K9/TCIA.2017.KLXWJJ1Q	TCGA-GBM
TCGA-06-0138	Magnetic Resonance Imaging			3	tesla	UO	UO:0000228	T2-weighted image	3000	millisecond	UO	UO:0000028	104.436	millisecond	UO	UO:0000028	SE	90	degree	UO	UO:0000185	0	millisecond	UO	UO:0000028	36	TCGA-06-0138/1.3.6.1.4.1.14519.5.2.1.4591.4001.296601565633699364447385491840/1.3.6.1.4.1.14519.5.2.1.4591.4001.251176902091719343107685682166	doi:10.7937/K9/TCIA.2016.RNYFUYE9	Cancer Imaging Archive	doi:10.7937/K9/TCIA.2016.RNYFUYE9	http://doi.org/10.7937/K9/TCIA.2016.RNYFUYE9	Pre-processing	Segmentation labels of glioma sub-regions	Computer-aided Segmentation Approach	doi:10.7937/K9/TCIA.2017.KLXWJJ1Q	Cancer Imaging Archive	doi:10.7937/K9/TCIA.2017.KLXWJJ1Q	TCGA-GBM
TCGA-06-0139	Magnetic Resonance Imaging			3	tesla	UO	UO:0000228	T2-weighted image flair	10002	millisecond	UO	UO:0000028	125.4	millisecond	UO	UO:0000028	IR	90	degree	UO	UO:0000185	2250	millisecond	UO	UO:0000028	71	TCGA-06-0139/1.3.6.1.4.1.14519.5.2.1.4591.4001.751927611731877561558954106150/1.3.6.1.4.1.14519.5.2.1.4591.4001.191924528389804940209560191592	doi:10.7937/K9/TCIA.2016.RNYFUYE9	Cancer Imaging Archive	doi:10.7937/K9/TCIA.2016.RNYFUYE9	http://doi.org/10.7937/K9/TCIA.2016.RNYFUYE9	Pre-processing	Segmentation labels of glioma sub-regions	Computer-aided Segmentation Approach	doi:10.7937/K9/TCIA.2017.KLXWJJ1Q	Cancer Imaging Archive	doi:10.7937/K9/TCIA.2017.KLXWJJ1Q	TCGA-GBM
TCGA-06-0139	Magnetic Resonance Imaging			3	tesla	UO	UO:0000228	T1-weighted post-contrast	3062.5	millisecond	UO	UO:0000028	6.356	millisecond	UO	UO:0000028	IR	90	degree	UO	UO:0000185	1238	millisecond	UO	UO:0000028	71	TCGA-06-0139/1.3.6.1.4.1.14519.5.2.1.4591.4001.751927611731877561558954106150/1.3.6.1.4.1.14519.5.2.1.4591.4001.229090327759241505815737823916	doi:10.7937/K9/TCIA.2016.RNYFUYE9	Cancer Imaging Archive	doi:10.7937/K9/TCIA.2016.RNYFUYE9	http://doi.org/10.7937/K9/TCIA.2016.RNYFUYE9	Pre-processing	Segmentation labels of glioma sub-regions	Computer-aided Segmentation Approach	doi:10.7937/K9/TCIA.2017.KLXWJJ1Q	Cancer Imaging Archive	doi:10.7937/K9/TCIA.2017.KLXWJJ1Q	TCGA-GBM
TCGA-06-0139	Magnetic Resonance Imaging			3	tesla	UO	UO:0000228	T1-weighted pre-contrast	3062.58	millisecond	UO	UO:0000028	6.356	millisecond	UO	UO:0000028	IR	90	degree	UO	UO:0000185	1238	millisecond	UO	UO:0000028	36	TCGA-06-0139/1.3.6.1.4.1.14519.5.2.1.4591.4001.751927611731877561558954106150/1.3.6.1.4.1.14519.5.2.1.4591.4001.332362461346917707181060064705	doi:10.7937/K9/TCIA.2016.RNYFUYE9	Cancer Imaging Archive	doi:10.7937/K9/TCIA.2016.RNYFUYE9	http://doi.org/10.7937/K9/TCIA.2016.RNYFUYE9	Pre-processing	Segmentation labels of glioma sub-regions	Computer-aided Segmentation Approach	doi:10.7937/K9/TCIA.2017.KLXWJJ1Q	Cancer Imaging Archive	doi:10.7937/K9/TCIA.2017.KLXWJJ1Q	TCGA-GBM
TCGA-06-0139	Magnetic Resonance Imaging			3	tesla	UO	UO:0000228	T2-weighted image	3000	millisecond	UO	UO:0000028	103.464	millisecond	UO	UO:0000028	SE	90	degree	UO	UO:0000185	0	millisecond	UO	UO:0000028	36	TCGA-06-0139/1.3.6.1.4.1.14519.5.2.1.4591.4001.751927611731877561558954106150/1.3.6.1.4.1.14519.5.2.1.4591.4001.209789345577718778695745727517	doi:10.7937/K9/TCIA.2016.RNYFUYE9	Cancer Imaging Archive	doi:10.7937/K9/TCIA.2016.RNYFUYE9	http://doi.org/10.7937/K9/TCIA.2016.RNYFUYE9	Pre-processing	Segmentation labels of glioma sub-regions	Computer-aided Segmentation Approach	doi:10.7937/K9/TCIA.2017.KLXWJJ1Q	Cancer Imaging Archive	doi:10.7937/K9/TCIA.2017.KLXWJJ1Q	TCGA-GBM
TCGA-06-0142	Magnetic Resonance Imaging			1.5	tesla	UO	UO:0000228	T2-weighted image flair	10004	millisecond	UO	UO:0000028	155	millisecond	UO	UO:0000028	IR	90	degree	UO	UO:0000185	2200	millisecond	UO	UO:0000028	56	TCGA-06-0142/1.3.6.1.4.1.14519.5.2.1.4591.4001.140537559994289172851244415813/1.3.6.1.4.1.14519.5.2.1.4591.4001.265250330319551296448339505489	doi:10.7937/K9/TCIA.2016.RNYFUYE9	Cancer Imaging Archive	doi:10.7937/K9/TCIA.2016.RNYFUYE9	http://doi.org/10.7937/K9/TCIA.2016.RNYFUYE9	Pre-processing	Segmentation labels of glioma sub-regions	Computer-aided Segmentation Approach	doi:10.7937/K9/TCIA.2017.KLXWJJ1Q	Cancer Imaging Archive	doi:10.7937/K9/TCIA.2017.KLXWJJ1Q	TCGA-GBM
TCGA-06-0142	Magnetic Resonance Imaging			1.5	tesla	UO	UO:0000228	T1-weighted post-contrast	500	millisecond	UO	UO:0000028	14	millisecond	UO	UO:0000028	SE	90	degree	UO	UO:0000185					56	TCGA-06-0142/1.3.6.1.4.1.14519.5.2.1.4591.4001.140537559994289172851244415813/1.3.6.1.4.1.14519.5.2.1.4591.4001.278231207410707039093733128546	doi:10.7937/K9/TCIA.2016.RNYFUYE9	Cancer Imaging Archive	doi:10.7937/K9/TCIA.2016.RNYFUYE9	http://doi.org/10.7937/K9/TCIA.2016.RNYFUYE9	Pre-processing	Segmentation labels of glioma sub-regions	Computer-aided Segmentation Approach	doi:10.7937/K9/TCIA.2017.KLXWJJ1Q	Cancer Imaging Archive	doi:10.7937/K9/TCIA.2017.KLXWJJ1Q	TCGA-GBM
TCGA-06-0142	Magnetic Resonance Imaging			1.5	tesla	UO	UO:0000228	T1-weighted pre-contrast	500	millisecond	UO	UO:0000028	14	millisecond	UO	UO:0000028	SE	90	degree	UO	UO:0000185					56	TCGA-06-0142/1.3.6.1.4.1.14519.5.2.1.4591.4001.140537559994289172851244415813/1.3.6.1.4.1.14519.5.2.1.4591.4001.160473331117007298735566672719	doi:10.7937/K9/TCIA.2016.RNYFUYE9	Cancer Imaging Archive	doi:10.7937/K9/TCIA.2016.RNYFUYE9	http://doi.org/10.7937/K9/TCIA.2016.RNYFUYE9	Pre-processing	Segmentation labels of glioma sub-regions	Computer-aided Segmentation Approach	doi:10.7937/K9/TCIA.2017.KLXWJJ1Q	Cancer Imaging Archive	doi:10.7937/K9/TCIA.2017.KLXWJJ1Q	TCGA-GBM
TCGA-06-0142	Magnetic Resonance Imaging			1.5	tesla	UO	UO:0000228	T2-weighted image	3500	millisecond	UO	UO:0000028	20	millisecond	UO	UO:0000028	SE	90	degree	UO	UO:0000185					112	TCGA-06-0142/1.3.6.1.4.1.14519.5.2.1.4591.4001.140537559994289172851244415813/1.3.6.1.4.1.14519.5.2.1.4591.4001.246556599071909674613941779916	doi:10.7937/K9/TCIA.2016.RNYFUYE9	Cancer Imaging Archive	doi:10.7937/K9/TCIA.2016.RNYFUYE9	http://doi.org/10.7937/K9/TCIA.2016.RNYFUYE9	Pre-processing	Segmentation labels of glioma sub-regions	Computer-aided Segmentation Approach	doi:10.7937/K9/TCIA.2017.KLXWJJ1Q	Cancer Imaging Archive	doi:10.7937/K9/TCIA.2017.KLXWJJ1Q	TCGA-GBM
TCGA-06-0145	Magnetic Resonance Imaging	GENESIS_SIGNA	GE MEDICAL SYSTEMS	1.5	tesla	UO	UO:0000228	T2-weighted image flair	10004	millisecond	UO	UO:0000028	155	millisecond	UO	UO:0000028	IR	90	degree	UO	UO:0000185	2200	millisecond	UO	UO:0000028	54	TCGA-06-0145/1.3.6.1.4.1.14519.5.2.1.4591.4001.312057250385941099348613546751/1.3.6.1.4.1.14519.5.2.1.4591.4001.100984269677348148072147090714	doi:10.7937/K9/TCIA.2016.RNYFUYE9	Cancer Imaging Archive	doi:10.7937/K9/TCIA.2016.RNYFUYE9	http://doi.org/10.7937/K9/TCIA.2016.RNYFUYE9	Pre-processing	Segmentation labels of glioma sub-regions	Computer-aided Segmentation Approach	doi:10.7937/K9/TCIA.2017.KLXWJJ1Q	Cancer Imaging Archive	doi:10.7937/K9/TCIA.2017.KLXWJJ1Q	TCGA-GBM
TCGA-06-0145	Magnetic Resonance Imaging	GENESIS_SIGNA	GE MEDICAL SYSTEMS	1.5	tesla	UO	UO:0000228	T1-weighted post-contrast	500	millisecond	UO	UO:0000028	14	millisecond	UO	UO:0000028	SE	90	degree	UO	UO:0000185					54	TCGA-06-0145/1.3.6.1.4.1.14519.5.2.1.4591.4001.312057250385941099348613546751/1.3.6.1.4.1.14519.5.2.1.4591.4001.332902950048400716837387278761	doi:10.7937/K9/TCIA.2016.RNYFUYE9	Cancer Imaging Archive	doi:10.7937/K9/TCIA.2016.RNYFUYE9	http://doi.org/10.7937/K9/TCIA.2016.RNYFUYE9	Pre-processing	Segmentation labels of glioma sub-regions	Computer-aided Segmentation Approach	doi:10.7937/K9/TCIA.2017.KLXWJJ1Q	Cancer Imaging Archive	doi:10.7937/K9/TCIA.2017.KLXWJJ1Q	TCGA-GBM
TCGA-06-0145	Magnetic Resonance Imaging	GENESIS_SIGNA	GE MEDICAL SYSTEMS	1.5	tesla	UO	UO:0000228	T1-weighted pre-contrast	500	millisecond	UO	UO:0000028	14	millisecond	UO	UO:0000028	SE	90	degree	UO	UO:0000185					54	TCGA-06-0145/1.3.6.1.4.1.14519.5.2.1.4591.4001.312057250385941099348613546751/1.3.6.1.4.1.14519.5.2.1.4591.4001.315639171460581681490878614022	doi:10.7937/K9/TCIA.2016.RNYFUYE9	Cancer Imaging Archive	doi:10.7937/K9/TCIA.2016.RNYFUYE9	http://doi.org/10.7937/K9/TCIA.2016.RNYFUYE9	Pre-processing	Segmentation labels of glioma sub-regions	Computer-aided Segmentation Approach	doi:10.7937/K9/TCIA.2017.KLXWJJ1Q	Cancer Imaging Archive	doi:10.7937/K9/TCIA.2017.KLXWJJ1Q	TCGA-GBM
TCGA-06-0145	Magnetic Resonance Imaging	GENESIS_SIGNA	GE MEDICAL SYSTEMS	1.5	tesla	UO	UO:0000228	T2-weighted image	3500	millisecond	UO	UO:0000028	20	millisecond	UO	UO:0000028	SE	90	degree	UO	UO:0000185					108	TCGA-06-0145/1.3.6.1.4.1.14519.5.2.1.4591.4001.312057250385941099348613546751/1.3.6.1.4.1.14519.5.2.1.4591.4001.124843654110488034987706152331	doi:10.7937/K9/TCIA.2016.RNYFUYE9	Cancer Imaging Archive	doi:10.7937/K9/TCIA.2016.RNYFUYE9	http://doi.org/10.7937/K9/TCIA.2016.RNYFUYE9	Pre-processing	Segmentation labels of glioma sub-regions	Computer-aided Segmentation Approach	doi:10.7937/K9/TCIA.2017.KLXWJJ1Q	Cancer Imaging Archive	doi:10.7937/K9/TCIA.2017.KLXWJJ1Q	TCGA-GBM
TCGA-06-0149	Magnetic Resonance Imaging			3	tesla	UO	UO:0000228	T2-weighted image flair	10002	millisecond	UO	UO:0000028	124.9	millisecond	UO	UO:0000028	IR	90	degree	UO	UO:0000185	2250	millisecond	UO	UO:0000028	70	TCGA-06-0149/1.3.6.1.4.1.14519.5.2.1.4591.4001.118072519901339114398931787536/1.3.6.1.4.1.14519.5.2.1.4591.4001.112272323130683081580304494682	doi:10.7937/K9/TCIA.2016.RNYFUYE9	Cancer Imaging Archive	doi:10.7937/K9/TCIA.2016.RNYFUYE9	http://doi.org/10.7937/K9/TCIA.2016.RNYFUYE9	Pre-processing	Segmentation labels of glioma sub-regions	Computer-aided Segmentation Approach	doi:10.7937/K9/TCIA.2017.KLXWJJ1Q	Cancer Imaging Archive	doi:10.7937/K9/TCIA.2017.KLXWJJ1Q	TCGA-GBM
TCGA-06-0149	Magnetic Resonance Imaging			3	tesla	UO	UO:0000228	T1-weighted post-contrast	3222.99	millisecond	UO	UO:0000028	6.568	millisecond	UO	UO:0000028	IR	90	degree	UO	UO:0000185	1238	millisecond	UO	UO:0000028	70	TCGA-06-0149/1.3.6.1.4.1.14519.5.2.1.4591.4001.118072519901339114398931787536/1.3.6.1.4.1.14519.5.2.1.4591.4001.136467249644763011967454408425	doi:10.7937/K9/TCIA.2016.RNYFUYE9	Cancer Imaging Archive	doi:10.7937/K9/TCIA.2016.RNYFUYE9	http://doi.org/10.7937/K9/TCIA.2016.RNYFUYE9	Pre-processing	Segmentation labels of glioma sub-regions	Computer-aided Segmentation Approach	doi:10.7937/K9/TCIA.2017.KLXWJJ1Q	Cancer Imaging Archive	doi:10.7937/K9/TCIA.2017.KLXWJJ1Q	TCGA-GBM
TCGA-06-0149	Magnetic Resonance Imaging			3	tesla	UO	UO:0000228	T1-weighted pre-contrast	3042.13	millisecond	UO	UO:0000028	6.584	millisecond	UO	UO:0000028	IR	90	degree	UO	UO:0000185	1238	millisecond	UO	UO:0000028	36	TCGA-06-0149/1.3.6.1.4.1.14519.5.2.1.4591.4001.118072519901339114398931787536/1.3.6.1.4.1.14519.5.2.1.4591.4001.105210083102263310494367161428	doi:10.7937/K9/TCIA.2016.RNYFUYE9	Cancer Imaging Archive	doi:10.7937/K9/TCIA.2016.RNYFUYE9	http://doi.org/10.7937/K9/TCIA.2016.RNYFUYE9	Pre-processing	Segmentation labels of glioma sub-regions	Computer-aided Segmentation Approach	doi:10.7937/K9/TCIA.2017.KLXWJJ1Q	Cancer Imaging Archive	doi:10.7937/K9/TCIA.2017.KLXWJJ1Q	TCGA-GBM
TCGA-06-0149	Magnetic Resonance Imaging			3	tesla	UO	UO:0000228	T2-weighted image	3000	millisecond	UO	UO:0000028	104.436	millisecond	UO	UO:0000028	SE	90	degree	UO	UO:0000185	0	millisecond	UO	UO:0000028	36	TCGA-06-0149/1.3.6.1.4.1.14519.5.2.1.4591.4001.118072519901339114398931787536/1.3.6.1.4.1.14519.5.2.1.4591.4001.250187065726873055656948737218	doi:10.7937/K9/TCIA.2016.RNYFUYE9	Cancer Imaging Archive	doi:10.7937/K9/TCIA.2016.RNYFUYE9	http://doi.org/10.7937/K9/TCIA.2016.RNYFUYE9	Pre-processing	Segmentation labels of glioma sub-regions	Computer-aided Segmentation Approach	doi:10.7937/K9/TCIA.2017.KLXWJJ1Q	Cancer Imaging Archive	doi:10.7937/K9/TCIA.2017.KLXWJJ1Q	TCGA-GBM
TCGA-06-0154	Magnetic Resonance Imaging				tesla	UO	UO:0000228	T2-weighted image flair	1000	millisecond	UO	UO:0000028	155	millisecond	UO	UO:0000028	flair					2200	millisecond	UO	UO:0000028	56	TCGA-06-0154/1.3.6.1.4.1.14519.5.2.1.4591.4001.163246911709429038918826429573/1.3.6.1.4.1.14519.5.2.1.4591.4001.105686167309383153415308758602	doi:10.7937/K9/TCIA.2016.RNYFUYE9	Cancer Imaging Archive	doi:10.7937/K9/TCIA.2016.RNYFUYE9	http://doi.org/10.7937/K9/TCIA.2016.RNYFUYE9	Pre-processing	Segmentation labels of glioma sub-regions	Computer-aided Segmentation Approach	doi:10.7937/K9/TCIA.2017.KLXWJJ1Q	Cancer Imaging Archive	doi:10.7937/K9/TCIA.2017.KLXWJJ1Q	TCGA-GBM
TCGA-06-0154	Magnetic Resonance Imaging				tesla	UO	UO:0000228	T1-weighted post-contrast	500	millisecond	UO	UO:0000028	8	millisecond	UO	UO:0000028	memp	90	degree	UO	UO:0000185	0	millisecond	UO	UO:0000028	56	TCGA-06-0154/1.3.6.1.4.1.14519.5.2.1.4591.4001.163246911709429038918826429573/1.3.6.1.4.1.14519.5.2.1.4591.4001.145285442414651713189537273383	doi:10.7937/K9/TCIA.2016.RNYFUYE9	Cancer Imaging Archive	doi:10.7937/K9/TCIA.2016.RNYFUYE9	http://doi.org/10.7937/K9/TCIA.2016.RNYFUYE9	Pre-processing	Segmentation labels of glioma sub-regions	Computer-aided Segmentation Approach	doi:10.7937/K9/TCIA.2017.KLXWJJ1Q	Cancer Imaging Archive	doi:10.7937/K9/TCIA.2017.KLXWJJ1Q	TCGA-GBM
TCGA-06-0154	Magnetic Resonance Imaging				tesla	UO	UO:0000228	T1-weighted pre-contrast	500	millisecond	UO	UO:0000028	8	millisecond	UO	UO:0000028	memp	90	degree	UO	UO:0000185	0	millisecond	UO	UO:0000028	56	TCGA-06-0154/1.3.6.1.4.1.14519.5.2.1.4591.4001.163246911709429038918826429573/1.3.6.1.4.1.14519.5.2.1.4591.4001.352404364946080402874319891442	doi:10.7937/K9/TCIA.2016.RNYFUYE9	Cancer Imaging Archive	doi:10.7937/K9/TCIA.2016.RNYFUYE9	http://doi.org/10.7937/K9/TCIA.2016.RNYFUYE9	Pre-processing	Segmentation labels of glioma sub-regions	Computer-aided Segmentation Approach	doi:10.7937/K9/TCIA.2017.KLXWJJ1Q	Cancer Imaging Archive	doi:10.7937/K9/TCIA.2017.KLXWJJ1Q	TCGA-GBM
TCGA-06-0154	Magnetic Resonance Imaging				tesla	UO	UO:0000228	T2-weighted image	3500	millisecond	UO	UO:0000028	22	millisecond	UO	UO:0000028	fse	90	degree	UO	UO:0000185	0	millisecond	UO	UO:0000028	112	TCGA-06-0154/1.3.6.1.4.1.14519.5.2.1.4591.4001.163246911709429038918826429573/1.3.6.1.4.1.14519.5.2.1.4591.4001.693437937502992071234421184617	doi:10.7937/K9/TCIA.2016.RNYFUYE9	Cancer Imaging Archive	doi:10.7937/K9/TCIA.2016.RNYFUYE9	http://doi.org/10.7937/K9/TCIA.2016.RNYFUYE9	Pre-processing	Segmentation labels of glioma sub-regions	Computer-aided Segmentation Approach	doi:10.7937/K9/TCIA.2017.KLXWJJ1Q	Cancer Imaging Archive	doi:10.7937/K9/TCIA.2017.KLXWJJ1Q	TCGA-GBM
TCGA-06-0158	Magnetic Resonance Imaging				tesla	UO	UO:0000228	T2-weighted image flair	10004	millisecond	UO	UO:0000028	155	millisecond	UO	UO:0000028	flair	90	degree	UO	UO:0000185	2200	millisecond	UO	UO:0000028	53	TCGA-06-0158/1.3.6.1.4.1.14519.5.2.1.4591.4001.222356408466975831011403030968/1.3.6.1.4.1.14519.5.2.1.4591.4001.274441692198883693078259097052	doi:10.7937/K9/TCIA.2016.RNYFUYE9	Cancer Imaging Archive	doi:10.7937/K9/TCIA.2016.RNYFUYE9	http://doi.org/10.7937/K9/TCIA.2016.RNYFUYE9	Pre-processing	Segmentation labels of glioma sub-regions	Computer-aided Segmentation Approach	doi:10.7937/K9/TCIA.2017.KLXWJJ1Q	Cancer Imaging Archive	doi:10.7937/K9/TCIA.2017.KLXWJJ1Q	TCGA-GBM
TCGA-06-0158	Magnetic Resonance Imaging				tesla	UO	UO:0000228	T1-weighted post-contrast	500	millisecond	UO	UO:0000028	14	millisecond	UO	UO:0000028	memp	90	degree	UO	UO:0000185	0	millisecond	UO	UO:0000028	53	TCGA-06-0158/1.3.6.1.4.1.14519.5.2.1.4591.4001.222356408466975831011403030968/1.3.6.1.4.1.14519.5.2.1.4591.4001.173289171872890553883773995785	doi:10.7937/K9/TCIA.2016.RNYFUYE9	Cancer Imaging Archive	doi:10.7937/K9/TCIA.2016.RNYFUYE9	http://doi.org/10.7937/K9/TCIA.2016.RNYFUYE9	Pre-processing	Segmentation labels of glioma sub-regions	Computer-aided Segmentation Approach	doi:10.7937/K9/TCIA.2017.KLXWJJ1Q	Cancer Imaging Archive	doi:10.7937/K9/TCIA.2017.KLXWJJ1Q	TCGA-GBM
TCGA-06-0158	Magnetic Resonance Imaging				tesla	UO	UO:0000228	T1-weighted pre-contrast	500	millisecond	UO	UO:0000028	14	millisecond	UO	UO:0000028	memp	90	degree	UO	UO:0000185	0	millisecond	UO	UO:0000028	53	TCGA-06-0158/1.3.6.1.4.1.14519.5.2.1.4591.4001.222356408466975831011403030968/1.3.6.1.4.1.14519.5.2.1.4591.4001.518026839168479419278007929122	doi:10.7937/K9/TCIA.2016.RNYFUYE9	Cancer Imaging Archive	doi:10.7937/K9/TCIA.2016.RNYFUYE9	http://doi.org/10.7937/K9/TCIA.2016.RNYFUYE9	Pre-processing	Segmentation labels of glioma sub-regions	Computer-aided Segmentation Approach	doi:10.7937/K9/TCIA.2017.KLXWJJ1Q	Cancer Imaging Archive	doi:10.7937/K9/TCIA.2017.KLXWJJ1Q	TCGA-GBM
TCGA-06-0158	Magnetic Resonance Imaging				tesla	UO	UO:0000228	T2-weighted image	3500	millisecond	UO	UO:0000028	22	millisecond	UO	UO:0000028	fse	90	degree	UO	UO:0000185	0	millisecond	UO	UO:0000028	102	TCGA-06-0158/1.3.6.1.4.1.14519.5.2.1.4591.4001.222356408466975831011403030968/1.3.6.1.4.1.14519.5.2.1.4591.4001.139278893498918379783151781430	doi:10.7937/K9/TCIA.2016.RNYFUYE9	Cancer Imaging Archive	doi:10.7937/K9/TCIA.2016.RNYFUYE9	http://doi.org/10.7937/K9/TCIA.2016.RNYFUYE9	Pre-processing	Segmentation labels of glioma sub-regions	Computer-aided Segmentation Approach	doi:10.7937/K9/TCIA.2017.KLXWJJ1Q	Cancer Imaging Archive	doi:10.7937/K9/TCIA.2017.KLXWJJ1Q	TCGA-GBM
TCGA-06-0162	Magnetic Resonance Imaging				tesla	UO	UO:0000228	T2-weighted image flair	10004	millisecond	UO	UO:0000028	155	millisecond	UO	UO:0000028	flair	90	degree	UO	UO:0000185	2200	millisecond	UO	UO:0000028	51	TCGA-06-0162/1.3.6.1.4.1.14519.5.2.1.4591.4001.680171398593107658050490549032/1.3.6.1.4.1.14519.5.2.1.4591.4001.125093007120701827268088161895	doi:10.7937/K9/TCIA.2016.RNYFUYE9	Cancer Imaging Archive	doi:10.7937/K9/TCIA.2016.RNYFUYE9	http://doi.org/10.7937/K9/TCIA.2016.RNYFUYE9	Pre-processing	Segmentation labels of glioma sub-regions	Computer-aided Segmentation Approach	doi:10.7937/K9/TCIA.2017.KLXWJJ1Q	Cancer Imaging Archive	doi:10.7937/K9/TCIA.2017.KLXWJJ1Q	TCGA-GBM
TCGA-06-0162	Magnetic Resonance Imaging				tesla	UO	UO:0000228	T1-weighted post-contrast	500	millisecond	UO	UO:0000028	14	millisecond	UO	UO:0000028	memp	90	degree	UO	UO:0000185	0	millisecond	UO	UO:0000028	51	TCGA-06-0162/1.3.6.1.4.1.14519.5.2.1.4591.4001.680171398593107658050490549032/1.3.6.1.4.1.14519.5.2.1.4591.4001.235424499795225610529331169998	doi:10.7937/K9/TCIA.2016.RNYFUYE9	Cancer Imaging Archive	doi:10.7937/K9/TCIA.2016.RNYFUYE9	http://doi.org/10.7937/K9/TCIA.2016.RNYFUYE9	Pre-processing	Segmentation labels of glioma sub-regions	Computer-aided Segmentation Approach	doi:10.7937/K9/TCIA.2017.KLXWJJ1Q	Cancer Imaging Archive	doi:10.7937/K9/TCIA.2017.KLXWJJ1Q	TCGA-GBM
TCGA-06-0162	Magnetic Resonance Imaging				tesla	UO	UO:0000228	T1-weighted pre-contrast	500	millisecond	UO	UO:0000028	14	millisecond	UO	UO:0000028	memp	90	degree	UO	UO:0000185	0	millisecond	UO	UO:0000028	51	TCGA-06-0162/1.3.6.1.4.1.14519.5.2.1.4591.4001.680171398593107658050490549032/1.3.6.1.4.1.14519.5.2.1.4591.4001.198868156954238484147941810221	doi:10.7937/K9/TCIA.2016.RNYFUYE9	Cancer Imaging Archive	doi:10.7937/K9/TCIA.2016.RNYFUYE9	http://doi.org/10.7937/K9/TCIA.2016.RNYFUYE9	Pre-processing	Segmentation labels of glioma sub-regions	Computer-aided Segmentation Approach	doi:10.7937/K9/TCIA.2017.KLXWJJ1Q	Cancer Imaging Archive	doi:10.7937/K9/TCIA.2017.KLXWJJ1Q	TCGA-GBM
TCGA-06-0162	Magnetic Resonance Imaging				tesla	UO	UO:0000228	T2-weighted image	3500	millisecond	UO	UO:0000028	22	millisecond	UO	UO:0000028	fse	90	degree	UO	UO:0000185	0	millisecond	UO	UO:0000028	102	TCGA-06-0162/1.3.6.1.4.1.14519.5.2.1.4591.4001.680171398593107658050490549032/1.3.6.1.4.1.14519.5.2.1.4591.4001.211482278670119430307242095853	doi:10.7937/K9/TCIA.2016.RNYFUYE9	Cancer Imaging Archive	doi:10.7937/K9/TCIA.2016.RNYFUYE9	http://doi.org/10.7937/K9/TCIA.2016.RNYFUYE9	Pre-processing	Segmentation labels of glioma sub-regions	Computer-aided Segmentation Approach	doi:10.7937/K9/TCIA.2017.KLXWJJ1Q	Cancer Imaging Archive	doi:10.7937/K9/TCIA.2017.KLXWJJ1Q	TCGA-GBM
TCGA-06-0164	Magnetic Resonance Imaging			1.5	tesla	UO	UO:0000228	T2-weighted image flair	10004	millisecond	UO	UO:0000028	155	millisecond	UO	UO:0000028	RM	90	degree	UO	UO:0000185					55	TCGA-06-0164/1.3.6.1.4.1.14519.5.2.1.4591.4001.278844795194298910084884570122/1.3.6.1.4.1.14519.5.2.1.4591.4001.598245930322114156315750780139	doi:10.7937/K9/TCIA.2016.RNYFUYE9	Cancer Imaging Archive	doi:10.7937/K9/TCIA.2016.RNYFUYE9	http://doi.org/10.7937/K9/TCIA.2016.RNYFUYE9	Pre-processing	Segmentation labels of glioma sub-regions	Computer-aided Segmentation Approach	doi:10.7937/K9/TCIA.2017.KLXWJJ1Q	Cancer Imaging Archive	doi:10.7937/K9/TCIA.2017.KLXWJJ1Q	TCGA-GBM
TCGA-06-0164	Magnetic Resonance Imaging			1.5	tesla	UO	UO:0000228	T1-weighted post-contrast	500	millisecond	UO	UO:0000028	14	millisecond	UO	UO:0000028	SE	90	degree	UO	UO:0000185					55	TCGA-06-0164/1.3.6.1.4.1.14519.5.2.1.4591.4001.278844795194298910084884570122/1.3.6.1.4.1.14519.5.2.1.4591.4001.325638225787739653579401254779	doi:10.7937/K9/TCIA.2016.RNYFUYE9	Cancer Imaging Archive	doi:10.7937/K9/TCIA.2016.RNYFUYE9	http://doi.org/10.7937/K9/TCIA.2016.RNYFUYE9	Pre-processing	Segmentation labels of glioma sub-regions	Computer-aided Segmentation Approach	doi:10.7937/K9/TCIA.2017.KLXWJJ1Q	Cancer Imaging Archive	doi:10.7937/K9/TCIA.2017.KLXWJJ1Q	TCGA-GBM
TCGA-06-0164	Magnetic Resonance Imaging			1.5	tesla	UO	UO:0000228	T1-weighted pre-contrast	500	millisecond	UO	UO:0000028	14	millisecond	UO	UO:0000028	SE	90	degree	UO	UO:0000185					55	TCGA-06-0164/1.3.6.1.4.1.14519.5.2.1.4591.4001.278844795194298910084884570122/1.3.6.1.4.1.14519.5.2.1.4591.4001.248569781958585320389571424266	doi:10.7937/K9/TCIA.2016.RNYFUYE9	Cancer Imaging Archive	doi:10.7937/K9/TCIA.2016.RNYFUYE9	http://doi.org/10.7937/K9/TCIA.2016.RNYFUYE9	Pre-processing	Segmentation labels of glioma sub-regions	Computer-aided Segmentation Approach	doi:10.7937/K9/TCIA.2017.KLXWJJ1Q	Cancer Imaging Archive	doi:10.7937/K9/TCIA.2017.KLXWJJ1Q	TCGA-GBM
TCGA-06-0164	Magnetic Resonance Imaging			1.5	tesla	UO	UO:0000228	T2-weighted image	3500	millisecond	UO	UO:0000028	22	millisecond	UO	UO:0000028	SE	90	degree	UO	UO:0000185					110	TCGA-06-0164/1.3.6.1.4.1.14519.5.2.1.4591.4001.278844795194298910084884570122/1.3.6.1.4.1.14519.5.2.1.4591.4001.187337638416414033994910403506	doi:10.7937/K9/TCIA.2016.RNYFUYE9	Cancer Imaging Archive	doi:10.7937/K9/TCIA.2016.RNYFUYE9	http://doi.org/10.7937/K9/TCIA.2016.RNYFUYE9	Pre-processing	Segmentation labels of glioma sub-regions	Computer-aided Segmentation Approach	doi:10.7937/K9/TCIA.2017.KLXWJJ1Q	Cancer Imaging Archive	doi:10.7937/K9/TCIA.2017.KLXWJJ1Q	TCGA-GBM
TCGA-06-0166	Magnetic Resonance Imaging				tesla	UO	UO:0000228	T2-weighted image flair	10004	millisecond	UO	UO:0000028	155	millisecond	UO	UO:0000028	flair	90	degree	UO	UO:0000185	2200	millisecond	UO	UO:0000028	57	TCGA-06-0166/1.3.6.1.4.1.14519.5.2.1.4591.4001.312918919617224104082765445485/1.3.6.1.4.1.14519.5.2.1.4591.4001.721833977766553318114128596643	doi:10.7937/K9/TCIA.2016.RNYFUYE9	Cancer Imaging Archive	doi:10.7937/K9/TCIA.2016.RNYFUYE9	http://doi.org/10.7937/K9/TCIA.2016.RNYFUYE9	Pre-processing	Segmentation labels of glioma sub-regions	Computer-aided Segmentation Approach	doi:10.7937/K9/TCIA.2017.KLXWJJ1Q	Cancer Imaging Archive	doi:10.7937/K9/TCIA.2017.KLXWJJ1Q	TCGA-GBM
TCGA-06-0166	Magnetic Resonance Imaging				tesla	UO	UO:0000228	T1-weighted post-contrast	500	millisecond	UO	UO:0000028	14	millisecond	UO	UO:0000028	memp	90	degree	UO	UO:0000185	0	millisecond	UO	UO:0000028	57	TCGA-06-0166/1.3.6.1.4.1.14519.5.2.1.4591.4001.312918919617224104082765445485/1.3.6.1.4.1.14519.5.2.1.4591.4001.337430353322187787108565325391	doi:10.7937/K9/TCIA.2016.RNYFUYE9	Cancer Imaging Archive	doi:10.7937/K9/TCIA.2016.RNYFUYE9	http://doi.org/10.7937/K9/TCIA.2016.RNYFUYE9	Pre-processing	Segmentation labels of glioma sub-regions	Computer-aided Segmentation Approach	doi:10.7937/K9/TCIA.2017.KLXWJJ1Q	Cancer Imaging Archive	doi:10.7937/K9/TCIA.2017.KLXWJJ1Q	TCGA-GBM
TCGA-06-0166	Magnetic Resonance Imaging				tesla	UO	UO:0000228	T1-weighted pre-contrast	500	millisecond	UO	UO:0000028	14	millisecond	UO	UO:0000028	memp	90	degree	UO	UO:0000185	0	millisecond	UO	UO:0000028	57	TCGA-06-0166/1.3.6.1.4.1.14519.5.2.1.4591.4001.312918919617224104082765445485/1.3.6.1.4.1.14519.5.2.1.4591.4001.261991934956286396033599671586	doi:10.7937/K9/TCIA.2016.RNYFUYE9	Cancer Imaging Archive	doi:10.7937/K9/TCIA.2016.RNYFUYE9	http://doi.org/10.7937/K9/TCIA.2016.RNYFUYE9	Pre-processing	Segmentation labels of glioma sub-regions	Computer-aided Segmentation Approach	doi:10.7937/K9/TCIA.2017.KLXWJJ1Q	Cancer Imaging Archive	doi:10.7937/K9/TCIA.2017.KLXWJJ1Q	TCGA-GBM
TCGA-06-0166	Magnetic Resonance Imaging				tesla	UO	UO:0000228	T2-weighted image	3500	millisecond	UO	UO:0000028	22	millisecond	UO	UO:0000028	fse	90	degree	UO	UO:0000185	0	millisecond	UO	UO:0000028	114	TCGA-06-0166/1.3.6.1.4.1.14519.5.2.1.4591.4001.312918919617224104082765445485/1.3.6.1.4.1.14519.5.2.1.4591.4001.236385881105540723406863292408	doi:10.7937/K9/TCIA.2016.RNYFUYE9	Cancer Imaging Archive	doi:10.7937/K9/TCIA.2016.RNYFUYE9	http://doi.org/10.7937/K9/TCIA.2016.RNYFUYE9	Pre-processing	Segmentation labels of glioma sub-regions	Computer-aided Segmentation Approach	doi:10.7937/K9/TCIA.2017.KLXWJJ1Q	Cancer Imaging Archive	doi:10.7937/K9/TCIA.2017.KLXWJJ1Q	TCGA-GBM
TCGA-06-0168	Magnetic Resonance Imaging			1.5	tesla	UO	UO:0000228	T2-weighted image flair	10004	millisecond	UO	UO:0000028	155	millisecond	UO	UO:0000028	IR	90	degree	UO	UO:0000185	2200	millisecond	UO	UO:0000028	56	TCGA-06-0168/1.3.6.1.4.1.14519.5.2.1.4591.4001.183683152249300569710859088871/1.3.6.1.4.1.14519.5.2.1.4591.4001.247852152024838103066111644027	doi:10.7937/K9/TCIA.2016.RNYFUYE9	Cancer Imaging Archive	doi:10.7937/K9/TCIA.2016.RNYFUYE9	http://doi.org/10.7937/K9/TCIA.2016.RNYFUYE9	Pre-processing	Segmentation labels of glioma sub-regions	Computer-aided Segmentation Approach	doi:10.7937/K9/TCIA.2017.KLXWJJ1Q	Cancer Imaging Archive	doi:10.7937/K9/TCIA.2017.KLXWJJ1Q	TCGA-GBM
TCGA-06-0168	Magnetic Resonance Imaging			1.5	tesla	UO	UO:0000228	T1-weighted post-contrast	500	millisecond	UO	UO:0000028	14	millisecond	UO	UO:0000028	SE	90	degree	UO	UO:0000185					56	TCGA-06-0168/1.3.6.1.4.1.14519.5.2.1.4591.4001.183683152249300569710859088871/1.3.6.1.4.1.14519.5.2.1.4591.4001.839741962266350805891879065337	doi:10.7937/K9/TCIA.2016.RNYFUYE9	Cancer Imaging Archive	doi:10.7937/K9/TCIA.2016.RNYFUYE9	http://doi.org/10.7937/K9/TCIA.2016.RNYFUYE9	Pre-processing	Segmentation labels of glioma sub-regions	Computer-aided Segmentation Approach	doi:10.7937/K9/TCIA.2017.KLXWJJ1Q	Cancer Imaging Archive	doi:10.7937/K9/TCIA.2017.KLXWJJ1Q	TCGA-GBM
TCGA-06-0168	Magnetic Resonance Imaging			1.5	tesla	UO	UO:0000228	T1-weighted pre-contrast	500	millisecond	UO	UO:0000028	14	millisecond	UO	UO:0000028	SE	90	degree	UO	UO:0000185					56	TCGA-06-0168/1.3.6.1.4.1.14519.5.2.1.4591.4001.183683152249300569710859088871/1.3.6.1.4.1.14519.5.2.1.4591.4001.231945653959668895422748933210	doi:10.7937/K9/TCIA.2016.RNYFUYE9	Cancer Imaging Archive	doi:10.7937/K9/TCIA.2016.RNYFUYE9	http://doi.org/10.7937/K9/TCIA.2016.RNYFUYE9	Pre-processing	Segmentation labels of glioma sub-regions	Computer-aided Segmentation Approach	doi:10.7937/K9/TCIA.2017.KLXWJJ1Q	Cancer Imaging Archive	doi:10.7937/K9/TCIA.2017.KLXWJJ1Q	TCGA-GBM
TCGA-06-0168	Magnetic Resonance Imaging			1.5	tesla	UO	UO:0000228	T2-weighted image	3500	millisecond	UO	UO:0000028	20	millisecond	UO	UO:0000028	SE	90	degree	UO	UO:0000185					112	TCGA-06-0168/1.3.6.1.4.1.14519.5.2.1.4591.4001.183683152249300569710859088871/1.3.6.1.4.1.14519.5.2.1.4591.4001.285985999678514345339762054607	doi:10.7937/K9/TCIA.2016.RNYFUYE9	Cancer Imaging Archive	doi:10.7937/K9/TCIA.2016.RNYFUYE9	http://doi.org/10.7937/K9/TCIA.2016.RNYFUYE9	Pre-processing	Segmentation labels of glioma sub-regions	Computer-aided Segmentation Approach	doi:10.7937/K9/TCIA.2017.KLXWJJ1Q	Cancer Imaging Archive	doi:10.7937/K9/TCIA.2017.KLXWJJ1Q	TCGA-GBM
TCGA-06-0175	Magnetic Resonance Imaging			1.5	tesla	UO	UO:0000228	T2-weighted image flair	10004	millisecond	UO	UO:0000028	149.048	millisecond	UO	UO:0000028	IR	90	degree	UO	UO:0000185	2200	millisecond	UO	UO:0000028	62	TCGA-06-0175/1.3.6.1.4.1.14519.5.2.1.4591.4001.845891727594474018825776844085/1.3.6.1.4.1.14519.5.2.1.4591.4001.332198392917983887866042069159	doi:10.7937/K9/TCIA.2016.RNYFUYE9	Cancer Imaging Archive	doi:10.7937/K9/TCIA.2016.RNYFUYE9	http://doi.org/10.7937/K9/TCIA.2016.RNYFUYE9	Pre-processing	Segmentation labels of glioma sub-regions	Computer-aided Segmentation Approach	doi:10.7937/K9/TCIA.2017.KLXWJJ1Q	Cancer Imaging Archive	doi:10.7937/K9/TCIA.2017.KLXWJJ1Q	TCGA-GBM
TCGA-06-0175	Magnetic Resonance Imaging			1.5	tesla	UO	UO:0000228	T1-weighted post-contrast	500	millisecond	UO	UO:0000028	13	millisecond	UO	UO:0000028	SE	90	degree	UO	UO:0000185					62	TCGA-06-0175/1.3.6.1.4.1.14519.5.2.1.4591.4001.845891727594474018825776844085/1.3.6.1.4.1.14519.5.2.1.4591.4001.457501165871046087756658548895	doi:10.7937/K9/TCIA.2016.RNYFUYE9	Cancer Imaging Archive	doi:10.7937/K9/TCIA.2016.RNYFUYE9	http://doi.org/10.7937/K9/TCIA.2016.RNYFUYE9	Pre-processing	Segmentation labels of glioma sub-regions	Computer-aided Segmentation Approach	doi:10.7937/K9/TCIA.2017.KLXWJJ1Q	Cancer Imaging Archive	doi:10.7937/K9/TCIA.2017.KLXWJJ1Q	TCGA-GBM
TCGA-06-0175	Magnetic Resonance Imaging			1.5	tesla	UO	UO:0000228	T1-weighted pre-contrast	500	millisecond	UO	UO:0000028	13	millisecond	UO	UO:0000028	SE	90	degree	UO	UO:0000185					62	TCGA-06-0175/1.3.6.1.4.1.14519.5.2.1.4591.4001.845891727594474018825776844085/1.3.6.1.4.1.14519.5.2.1.4591.4001.298011777083077277088460913040	doi:10.7937/K9/TCIA.2016.RNYFUYE9	Cancer Imaging Archive	doi:10.7937/K9/TCIA.2016.RNYFUYE9	http://doi.org/10.7937/K9/TCIA.2016.RNYFUYE9	Pre-processing	Segmentation labels of glioma sub-regions	Computer-aided Segmentation Approach	doi:10.7937/K9/TCIA.2017.KLXWJJ1Q	Cancer Imaging Archive	doi:10.7937/K9/TCIA.2017.KLXWJJ1Q	TCGA-GBM
TCGA-06-0175	Magnetic Resonance Imaging			1.5	tesla	UO	UO:0000228	T2-weighted image	3500	millisecond	UO	UO:0000028	65.216	millisecond	UO	UO:0000028	SE	90	degree	UO	UO:0000185					124	TCGA-06-0175/1.3.6.1.4.1.14519.5.2.1.4591.4001.845891727594474018825776844085/1.3.6.1.4.1.14519.5.2.1.4591.4001.248832015830985831479055831470	doi:10.7937/K9/TCIA.2016.RNYFUYE9	Cancer Imaging Archive	doi:10.7937/K9/TCIA.2016.RNYFUYE9	http://doi.org/10.7937/K9/TCIA.2016.RNYFUYE9	Pre-processing	Segmentation labels of glioma sub-regions	Computer-aided Segmentation Approach	doi:10.7937/K9/TCIA.2017.KLXWJJ1Q	Cancer Imaging Archive	doi:10.7937/K9/TCIA.2017.KLXWJJ1Q	TCGA-GBM
TCGA-06-0176	Magnetic Resonance Imaging			1.5	tesla	UO	UO:0000228	T2-weighted image flair	10004	millisecond	UO	UO:0000028	155	millisecond	UO	UO:0000028	IR	90	degree	UO	UO:0000185	2200	millisecond	UO	UO:0000028	60	TCGA-06-0176/1.3.6.1.4.1.14519.5.2.1.4591.4001.198999303901323755527019586055/1.3.6.1.4.1.14519.5.2.1.4591.4001.107610771943798529727458745540	doi:10.7937/K9/TCIA.2016.RNYFUYE9	Cancer Imaging Archive	doi:10.7937/K9/TCIA.2016.RNYFUYE9	http://doi.org/10.7937/K9/TCIA.2016.RNYFUYE9	Pre-processing	Segmentation labels of glioma sub-regions	Computer-aided Segmentation Approach	doi:10.7937/K9/TCIA.2017.KLXWJJ1Q	Cancer Imaging Archive	doi:10.7937/K9/TCIA.2017.KLXWJJ1Q	TCGA-GBM
TCGA-06-0176	Magnetic Resonance Imaging			1.5	tesla	UO	UO:0000228	T1-weighted post-contrast	600	millisecond	UO	UO:0000028	14	millisecond	UO	UO:0000028	SE	90	degree	UO	UO:0000185					60	TCGA-06-0176/1.3.6.1.4.1.14519.5.2.1.4591.4001.198999303901323755527019586055/1.3.6.1.4.1.14519.5.2.1.4591.4001.304427305594571200001961934814	doi:10.7937/K9/TCIA.2016.RNYFUYE9	Cancer Imaging Archive	doi:10.7937/K9/TCIA.2016.RNYFUYE9	http://doi.org/10.7937/K9/TCIA.2016.RNYFUYE9	Pre-processing	Segmentation labels of glioma sub-regions	Computer-aided Segmentation Approach	doi:10.7937/K9/TCIA.2017.KLXWJJ1Q	Cancer Imaging Archive	doi:10.7937/K9/TCIA.2017.KLXWJJ1Q	TCGA-GBM
TCGA-06-0176	Magnetic Resonance Imaging			1.5	tesla	UO	UO:0000228	T1-weighted pre-contrast	600	millisecond	UO	UO:0000028	14	millisecond	UO	UO:0000028	SE	90	degree	UO	UO:0000185					60	TCGA-06-0176/1.3.6.1.4.1.14519.5.2.1.4591.4001.198999303901323755527019586055/1.3.6.1.4.1.14519.5.2.1.4591.4001.159192685899774190444844541113	doi:10.7937/K9/TCIA.2016.RNYFUYE9	Cancer Imaging Archive	doi:10.7937/K9/TCIA.2016.RNYFUYE9	http://doi.org/10.7937/K9/TCIA.2016.RNYFUYE9	Pre-processing	Segmentation labels of glioma sub-regions	Computer-aided Segmentation Approach	doi:10.7937/K9/TCIA.2017.KLXWJJ1Q	Cancer Imaging Archive	doi:10.7937/K9/TCIA.2017.KLXWJJ1Q	TCGA-GBM
TCGA-06-0176	Magnetic Resonance Imaging			1.5	tesla	UO	UO:0000228	T2-weighted image	3266.66	millisecond	UO	UO:0000028	20	millisecond	UO	UO:0000028	SE	90	degree	UO	UO:0000185					120	TCGA-06-0176/1.3.6.1.4.1.14519.5.2.1.4591.4001.198999303901323755527019586055/1.3.6.1.4.1.14519.5.2.1.4591.4001.137484989470516487260129921893	doi:10.7937/K9/TCIA.2016.RNYFUYE9	Cancer Imaging Archive	doi:10.7937/K9/TCIA.2016.RNYFUYE9	http://doi.org/10.7937/K9/TCIA.2016.RNYFUYE9	Pre-processing	Segmentation labels of glioma sub-regions	Computer-aided Segmentation Approach	doi:10.7937/K9/TCIA.2017.KLXWJJ1Q	Cancer Imaging Archive	doi:10.7937/K9/TCIA.2017.KLXWJJ1Q	TCGA-GBM
TCGA-06-0177	Magnetic Resonance Imaging			1.5	tesla	UO	UO:0000228	T2-weighted image flair	10004	millisecond	UO	UO:0000028	149.544	millisecond	UO	UO:0000028	IR	90	degree	UO	UO:0000185	2200	millisecond	UO	UO:0000028	68	TCGA-06-0177/1.3.6.1.4.1.14519.5.2.1.4591.4001.145527987060041086616654852708/1.3.6.1.4.1.14519.5.2.1.4591.4001.176834268304831977485617496866	doi:10.7937/K9/TCIA.2016.RNYFUYE9	Cancer Imaging Archive	doi:10.7937/K9/TCIA.2016.RNYFUYE9	http://doi.org/10.7937/K9/TCIA.2016.RNYFUYE9	Pre-processing	Segmentation labels of glioma sub-regions	Computer-aided Segmentation Approach	doi:10.7937/K9/TCIA.2017.KLXWJJ1Q	Cancer Imaging Archive	doi:10.7937/K9/TCIA.2017.KLXWJJ1Q	TCGA-GBM
TCGA-06-0177	Magnetic Resonance Imaging			1.5	tesla	UO	UO:0000228	T1-weighted post-contrast	500	millisecond	UO	UO:0000028	13	millisecond	UO	UO:0000028	SE	90	degree	UO	UO:0000185	0	millisecond	UO	UO:0000028	68	TCGA-06-0177/1.3.6.1.4.1.14519.5.2.1.4591.4001.145527987060041086616654852708/1.3.6.1.4.1.14519.5.2.1.4591.4001.125672926847564208162176608941	doi:10.7937/K9/TCIA.2016.RNYFUYE9	Cancer Imaging Archive	doi:10.7937/K9/TCIA.2016.RNYFUYE9	http://doi.org/10.7937/K9/TCIA.2016.RNYFUYE9	Pre-processing	Segmentation labels of glioma sub-regions	Computer-aided Segmentation Approach	doi:10.7937/K9/TCIA.2017.KLXWJJ1Q	Cancer Imaging Archive	doi:10.7937/K9/TCIA.2017.KLXWJJ1Q	TCGA-GBM
TCGA-06-0177	Magnetic Resonance Imaging			1.5	tesla	UO	UO:0000228	T1-weighted pre-contrast	500	millisecond	UO	UO:0000028	14	millisecond	UO	UO:0000028	SE	90	degree	UO	UO:0000185	0	millisecond	UO	UO:0000028	34	TCGA-06-0177/1.3.6.1.4.1.14519.5.2.1.4591.4001.145527987060041086616654852708/1.3.6.1.4.1.14519.5.2.1.4591.4001.884924697454363427147927460748	doi:10.7937/K9/TCIA.2016.RNYFUYE9	Cancer Imaging Archive	doi:10.7937/K9/TCIA.2016.RNYFUYE9	http://doi.org/10.7937/K9/TCIA.2016.RNYFUYE9	Pre-processing	Segmentation labels of glioma sub-regions	Computer-aided Segmentation Approach	doi:10.7937/K9/TCIA.2017.KLXWJJ1Q	Cancer Imaging Archive	doi:10.7937/K9/TCIA.2017.KLXWJJ1Q	TCGA-GBM
TCGA-06-0177	Magnetic Resonance Imaging			1.5	tesla	UO	UO:0000228	T2-weighted image	3500	millisecond	UO	UO:0000028	63.168	millisecond	UO	UO:0000028	SE	90	degree	UO	UO:0000185	0	millisecond	UO	UO:0000028	68	TCGA-06-0177/1.3.6.1.4.1.14519.5.2.1.4591.4001.145527987060041086616654852708/1.3.6.1.4.1.14519.5.2.1.4591.4001.227594382691920181249054186980	doi:10.7937/K9/TCIA.2016.RNYFUYE9	Cancer Imaging Archive	doi:10.7937/K9/TCIA.2016.RNYFUYE9	http://doi.org/10.7937/K9/TCIA.2016.RNYFUYE9	Pre-processing	Segmentation labels of glioma sub-regions	Computer-aided Segmentation Approach	doi:10.7937/K9/TCIA.2017.KLXWJJ1Q	Cancer Imaging Archive	doi:10.7937/K9/TCIA.2017.KLXWJJ1Q	TCGA-GBM
TCGA-06-0179	Magnetic Resonance Imaging			3	tesla	UO	UO:0000228	T2-weighted image flair	10002	millisecond	UO	UO:0000028	124.9	millisecond	UO	UO:0000028	IR	90	degree	UO	UO:0000185	2250	millisecond	UO	UO:0000028	71	TCGA-06-0179/1.3.6.1.4.1.14519.5.2.1.4591.4001.803812054574937880227208773217/1.3.6.1.4.1.14519.5.2.1.4591.4001.229925037084238292303114803384	doi:10.7937/K9/TCIA.2016.RNYFUYE9	Cancer Imaging Archive	doi:10.7937/K9/TCIA.2016.RNYFUYE9	http://doi.org/10.7937/K9/TCIA.2016.RNYFUYE9	Pre-processing	Segmentation labels of glioma sub-regions	Computer-aided Segmentation Approach	doi:10.7937/K9/TCIA.2017.KLXWJJ1Q	Cancer Imaging Archive	doi:10.7937/K9/TCIA.2017.KLXWJJ1Q	TCGA-GBM
TCGA-06-0179	Magnetic Resonance Imaging			3	tesla	UO	UO:0000228	T1-weighted post-contrast	3047.38	millisecond	UO	UO:0000028	6.956	millisecond	UO	UO:0000028	IR	90	degree	UO	UO:0000185	1238	millisecond	UO	UO:0000028	71	TCGA-06-0179/1.3.6.1.4.1.14519.5.2.1.4591.4001.803812054574937880227208773217/1.3.6.1.4.1.14519.5.2.1.4591.4001.186621475598111141744713394004	doi:10.7937/K9/TCIA.2016.RNYFUYE9	Cancer Imaging Archive	doi:10.7937/K9/TCIA.2016.RNYFUYE9	http://doi.org/10.7937/K9/TCIA.2016.RNYFUYE9	Pre-processing	Segmentation labels of glioma sub-regions	Computer-aided Segmentation Approach	doi:10.7937/K9/TCIA.2017.KLXWJJ1Q	Cancer Imaging Archive	doi:10.7937/K9/TCIA.2017.KLXWJJ1Q	TCGA-GBM
TCGA-06-0179	Magnetic Resonance Imaging			3	tesla	UO	UO:0000228	T1-weighted pre-contrast	3047.46	millisecond	UO	UO:0000028	6.964	millisecond	UO	UO:0000028	IR	90	degree	UO	UO:0000185	1238	millisecond	UO	UO:0000028	36	TCGA-06-0179/1.3.6.1.4.1.14519.5.2.1.4591.4001.803812054574937880227208773217/1.3.6.1.4.1.14519.5.2.1.4591.4001.265101231179155598255544655629	doi:10.7937/K9/TCIA.2016.RNYFUYE9	Cancer Imaging Archive	doi:10.7937/K9/TCIA.2016.RNYFUYE9	http://doi.org/10.7937/K9/TCIA.2016.RNYFUYE9	Pre-processing	Segmentation labels of glioma sub-regions	Computer-aided Segmentation Approach	doi:10.7937/K9/TCIA.2017.KLXWJJ1Q	Cancer Imaging Archive	doi:10.7937/K9/TCIA.2017.KLXWJJ1Q	TCGA-GBM
TCGA-06-0179	Magnetic Resonance Imaging			3	tesla	UO	UO:0000228	T2-weighted image	3000	millisecond	UO	UO:0000028	104.436	millisecond	UO	UO:0000028	SE	90	degree	UO	UO:0000185	0	millisecond	UO	UO:0000028	36	TCGA-06-0179/1.3.6.1.4.1.14519.5.2.1.4591.4001.803812054574937880227208773217/1.3.6.1.4.1.14519.5.2.1.4591.4001.162280835080528945073223289120	doi:10.7937/K9/TCIA.2016.RNYFUYE9	Cancer Imaging Archive	doi:10.7937/K9/TCIA.2016.RNYFUYE9	http://doi.org/10.7937/K9/TCIA.2016.RNYFUYE9	Pre-processing	Segmentation labels of glioma sub-regions	Computer-aided Segmentation Approach	doi:10.7937/K9/TCIA.2017.KLXWJJ1Q	Cancer Imaging Archive	doi:10.7937/K9/TCIA.2017.KLXWJJ1Q	TCGA-GBM
TCGA-06-0182	Magnetic Resonance Imaging	GENESIS_SIGNA	GE MEDICAL SYSTEMS	1.5	tesla	UO	UO:0000228	T2-weighted image flair	10004	millisecond	UO	UO:0000028	155	millisecond	UO	UO:0000028	IR	90	degree	UO	UO:0000185	2200	millisecond	UO	UO:0000028	79	TCGA-06-0182/1.3.6.1.4.1.14519.5.2.1.4591.4001.257293214662038104885045596990/1.3.6.1.4.1.14519.5.2.1.4591.4001.310335155097062460898875231783	doi:10.7937/K9/TCIA.2016.RNYFUYE9	Cancer Imaging Archive	doi:10.7937/K9/TCIA.2016.RNYFUYE9	http://doi.org/10.7937/K9/TCIA.2016.RNYFUYE9	Pre-processing	Segmentation labels of glioma sub-regions	Computer-aided Segmentation Approach	doi:10.7937/K9/TCIA.2017.KLXWJJ1Q	Cancer Imaging Archive	doi:10.7937/K9/TCIA.2017.KLXWJJ1Q	TCGA-GBM
TCGA-06-0182	Magnetic Resonance Imaging	GENESIS_SIGNA	GE MEDICAL SYSTEMS	1.5	tesla	UO	UO:0000228	T1-weighted post-contrast	500	millisecond	UO	UO:0000028	13	millisecond	UO	UO:0000028	SE	90	degree	UO	UO:0000185					79	TCGA-06-0182/1.3.6.1.4.1.14519.5.2.1.4591.4001.257293214662038104885045596990/1.3.6.1.4.1.14519.5.2.1.4591.4001.328210509441925795754155912089	doi:10.7937/K9/TCIA.2016.RNYFUYE9	Cancer Imaging Archive	doi:10.7937/K9/TCIA.2016.RNYFUYE9	http://doi.org/10.7937/K9/TCIA.2016.RNYFUYE9	Pre-processing	Segmentation labels of glioma sub-regions	Computer-aided Segmentation Approach	doi:10.7937/K9/TCIA.2017.KLXWJJ1Q	Cancer Imaging Archive	doi:10.7937/K9/TCIA.2017.KLXWJJ1Q	TCGA-GBM
TCGA-06-0182	Magnetic Resonance Imaging	GENESIS_SIGNA	GE MEDICAL SYSTEMS	1.5	tesla	UO	UO:0000228	T1-weighted pre-contrast	500	millisecond	UO	UO:0000028	14	millisecond	UO	UO:0000028	SE	90	degree	UO	UO:0000185					40	TCGA-06-0182/1.3.6.1.4.1.14519.5.2.1.4591.4001.257293214662038104885045596990/1.3.6.1.4.1.14519.5.2.1.4591.4001.149790107241376368982697513082	doi:10.7937/K9/TCIA.2016.RNYFUYE9	Cancer Imaging Archive	doi:10.7937/K9/TCIA.2016.RNYFUYE9	http://doi.org/10.7937/K9/TCIA.2016.RNYFUYE9	Pre-processing	Segmentation labels of glioma sub-regions	Computer-aided Segmentation Approach	doi:10.7937/K9/TCIA.2017.KLXWJJ1Q	Cancer Imaging Archive	doi:10.7937/K9/TCIA.2017.KLXWJJ1Q	TCGA-GBM
TCGA-06-0182	Magnetic Resonance Imaging	GENESIS_SIGNA	GE MEDICAL SYSTEMS	1.5	tesla	UO	UO:0000228	T2-weighted image	3500	millisecond	UO	UO:0000028	20	millisecond	UO	UO:0000028	SE	90	degree	UO	UO:0000185					80	TCGA-06-0182/1.3.6.1.4.1.14519.5.2.1.4591.4001.257293214662038104885045596990/1.3.6.1.4.1.14519.5.2.1.4591.4001.285828690405234989005344319198	doi:10.7937/K9/TCIA.2016.RNYFUYE9	Cancer Imaging Archive	doi:10.7937/K9/TCIA.2016.RNYFUYE9	http://doi.org/10.7937/K9/TCIA.2016.RNYFUYE9	Pre-processing	Segmentation labels of glioma sub-regions	Computer-aided Segmentation Approach	doi:10.7937/K9/TCIA.2017.KLXWJJ1Q	Cancer Imaging Archive	doi:10.7937/K9/TCIA.2017.KLXWJJ1Q	TCGA-GBM
TCGA-06-0184	Magnetic Resonance Imaging			1.5	tesla	UO	UO:0000228	T2-weighted image flair	10004	millisecond	UO	UO:0000028	149.544	millisecond	UO	UO:0000028	IR	90	degree	UO	UO:0000185	2200	millisecond	UO	UO:0000028	72	TCGA-06-0184/1.3.6.1.4.1.14519.5.2.1.4591.4001.305033536698386255017041052545/1.3.6.1.4.1.14519.5.2.1.4591.4001.298488025067598105207946452228	doi:10.7937/K9/TCIA.2016.RNYFUYE9	Cancer Imaging Archive	doi:10.7937/K9/TCIA.2016.RNYFUYE9	http://doi.org/10.7937/K9/TCIA.2016.RNYFUYE9	Pre-processing	Segmentation labels of glioma sub-regions	Computer-aided Segmentation Approach	doi:10.7937/K9/TCIA.2017.KLXWJJ1Q	Cancer Imaging Archive	doi:10.7937/K9/TCIA.2017.KLXWJJ1Q	TCGA-GBM
TCGA-06-0184	Magnetic Resonance Imaging			1.5	tesla	UO	UO:0000228	T1-weighted post-contrast	516.664	millisecond	UO	UO:0000028	13	millisecond	UO	UO:0000028	SE	90	degree	UO	UO:0000185	0	millisecond	UO	UO:0000028	72	TCGA-06-0184/1.3.6.1.4.1.14519.5.2.1.4591.4001.305033536698386255017041052545/1.3.6.1.4.1.14519.5.2.1.4591.4001.902471635951021018846680182923	doi:10.7937/K9/TCIA.2016.RNYFUYE9	Cancer Imaging Archive	doi:10.7937/K9/TCIA.2016.RNYFUYE9	http://doi.org/10.7937/K9/TCIA.2016.RNYFUYE9	Pre-processing	Segmentation labels of glioma sub-regions	Computer-aided Segmentation Approach	doi:10.7937/K9/TCIA.2017.KLXWJJ1Q	Cancer Imaging Archive	doi:10.7937/K9/TCIA.2017.KLXWJJ1Q	TCGA-GBM
TCGA-06-0184	Magnetic Resonance Imaging			1.5	tesla	UO	UO:0000228	T1-weighted pre-contrast	550	millisecond	UO	UO:0000028	14	millisecond	UO	UO:0000028	SE	90	degree	UO	UO:0000185	0	millisecond	UO	UO:0000028	36	TCGA-06-0184/1.3.6.1.4.1.14519.5.2.1.4591.4001.305033536698386255017041052545/1.3.6.1.4.1.14519.5.2.1.4591.4001.421295141066363874489270570138	doi:10.7937/K9/TCIA.2016.RNYFUYE9	Cancer Imaging Archive	doi:10.7937/K9/TCIA.2016.RNYFUYE9	http://doi.org/10.7937/K9/TCIA.2016.RNYFUYE9	Pre-processing	Segmentation labels of glioma sub-regions	Computer-aided Segmentation Approach	doi:10.7937/K9/TCIA.2017.KLXWJJ1Q	Cancer Imaging Archive	doi:10.7937/K9/TCIA.2017.KLXWJJ1Q	TCGA-GBM
TCGA-06-0184	Magnetic Resonance Imaging			1.5	tesla	UO	UO:0000228	T2-weighted image	3500	millisecond	UO	UO:0000028	23.688	millisecond	UO	UO:0000028	SE	90	degree	UO	UO:0000185	0	millisecond	UO	UO:0000028	72	TCGA-06-0184/1.3.6.1.4.1.14519.5.2.1.4591.4001.305033536698386255017041052545/1.3.6.1.4.1.14519.5.2.1.4591.4001.784491244328130916312511268061	doi:10.7937/K9/TCIA.2016.RNYFUYE9	Cancer Imaging Archive	doi:10.7937/K9/TCIA.2016.RNYFUYE9	http://doi.org/10.7937/K9/TCIA.2016.RNYFUYE9	Pre-processing	Segmentation labels of glioma sub-regions	Computer-aided Segmentation Approach	doi:10.7937/K9/TCIA.2017.KLXWJJ1Q	Cancer Imaging Archive	doi:10.7937/K9/TCIA.2017.KLXWJJ1Q	TCGA-GBM
TCGA-06-0185	Magnetic Resonance Imaging			1.5	tesla	UO	UO:0000228	T2-weighted image flair	10004	millisecond	UO	UO:0000028	155	millisecond	UO	UO:0000028	IR	90	degree	UO	UO:0000185	2200	millisecond	UO	UO:0000028	73	TCGA-06-0185/1.3.6.1.4.1.14519.5.2.1.4591.4001.232938998404177432213094426945/1.3.6.1.4.1.14519.5.2.1.4591.4001.131233116352308759897551017004	doi:10.7937/K9/TCIA.2016.RNYFUYE9	Cancer Imaging Archive	doi:10.7937/K9/TCIA.2016.RNYFUYE9	http://doi.org/10.7937/K9/TCIA.2016.RNYFUYE9	Pre-processing	Segmentation labels of glioma sub-regions	Computer-aided Segmentation Approach	doi:10.7937/K9/TCIA.2017.KLXWJJ1Q	Cancer Imaging Archive	doi:10.7937/K9/TCIA.2017.KLXWJJ1Q	TCGA-GBM
TCGA-06-0185	Magnetic Resonance Imaging			1.5	tesla	UO	UO:0000228	T1-weighted post-contrast	500	millisecond	UO	UO:0000028	13	millisecond	UO	UO:0000028	SE	90	degree	UO	UO:0000185					71	TCGA-06-0185/1.3.6.1.4.1.14519.5.2.1.4591.4001.232938998404177432213094426945/1.3.6.1.4.1.14519.5.2.1.4591.4001.266324093776988037240038212588	doi:10.7937/K9/TCIA.2016.RNYFUYE9	Cancer Imaging Archive	doi:10.7937/K9/TCIA.2016.RNYFUYE9	http://doi.org/10.7937/K9/TCIA.2016.RNYFUYE9	Pre-processing	Segmentation labels of glioma sub-regions	Computer-aided Segmentation Approach	doi:10.7937/K9/TCIA.2017.KLXWJJ1Q	Cancer Imaging Archive	doi:10.7937/K9/TCIA.2017.KLXWJJ1Q	TCGA-GBM
TCGA-06-0185	Magnetic Resonance Imaging			1.5	tesla	UO	UO:0000228	T1-weighted pre-contrast	500	millisecond	UO	UO:0000028	14	millisecond	UO	UO:0000028	SE	90	degree	UO	UO:0000185					37	TCGA-06-0185/1.3.6.1.4.1.14519.5.2.1.4591.4001.232938998404177432213094426945/1.3.6.1.4.1.14519.5.2.1.4591.4001.222960602322356165635258148379	doi:10.7937/K9/TCIA.2016.RNYFUYE9	Cancer Imaging Archive	doi:10.7937/K9/TCIA.2016.RNYFUYE9	http://doi.org/10.7937/K9/TCIA.2016.RNYFUYE9	Pre-processing	Segmentation labels of glioma sub-regions	Computer-aided Segmentation Approach	doi:10.7937/K9/TCIA.2017.KLXWJJ1Q	Cancer Imaging Archive	doi:10.7937/K9/TCIA.2017.KLXWJJ1Q	TCGA-GBM
TCGA-06-0185	Magnetic Resonance Imaging			1.5	tesla	UO	UO:0000228	T2-weighted image	3500	millisecond	UO	UO:0000028	20	millisecond	UO	UO:0000028	SE	90	degree	UO	UO:0000185					74	TCGA-06-0185/1.3.6.1.4.1.14519.5.2.1.4591.4001.232938998404177432213094426945/1.3.6.1.4.1.14519.5.2.1.4591.4001.513303216697905784166950817543	doi:10.7937/K9/TCIA.2016.RNYFUYE9	Cancer Imaging Archive	doi:10.7937/K9/TCIA.2016.RNYFUYE9	http://doi.org/10.7937/K9/TCIA.2016.RNYFUYE9	Pre-processing	Segmentation labels of glioma sub-regions	Computer-aided Segmentation Approach	doi:10.7937/K9/TCIA.2017.KLXWJJ1Q	Cancer Imaging Archive	doi:10.7937/K9/TCIA.2017.KLXWJJ1Q	TCGA-GBM
TCGA-06-0187	Magnetic Resonance Imaging			1.5	tesla	UO	UO:0000228	T2-weighted image flair	10004	millisecond	UO	UO:0000028	155	millisecond	UO	UO:0000028	IR	90	degree	UO	UO:0000185	2200	millisecond	UO	UO:0000028	71	TCGA-06-0187/1.3.6.1.4.1.14519.5.2.1.4591.4001.216767337030769268485462841002/1.3.6.1.4.1.14519.5.2.1.4591.4001.539190347422929234900620483857	doi:10.7937/K9/TCIA.2016.RNYFUYE9	Cancer Imaging Archive	doi:10.7937/K9/TCIA.2016.RNYFUYE9	http://doi.org/10.7937/K9/TCIA.2016.RNYFUYE9	Pre-processing	Segmentation labels of glioma sub-regions	Computer-aided Segmentation Approach	doi:10.7937/K9/TCIA.2017.KLXWJJ1Q	Cancer Imaging Archive	doi:10.7937/K9/TCIA.2017.KLXWJJ1Q	TCGA-GBM
TCGA-06-0187	Magnetic Resonance Imaging			1.5	tesla	UO	UO:0000228	T1-weighted post-contrast	500	millisecond	UO	UO:0000028	13	millisecond	UO	UO:0000028	SE	90	degree	UO	UO:0000185					68	TCGA-06-0187/1.3.6.1.4.1.14519.5.2.1.4591.4001.216767337030769268485462841002/1.3.6.1.4.1.14519.5.2.1.4591.4001.222791162703643401365433542560	doi:10.7937/K9/TCIA.2016.RNYFUYE9	Cancer Imaging Archive	doi:10.7937/K9/TCIA.2016.RNYFUYE9	http://doi.org/10.7937/K9/TCIA.2016.RNYFUYE9	Pre-processing	Segmentation labels of glioma sub-regions	Computer-aided Segmentation Approach	doi:10.7937/K9/TCIA.2017.KLXWJJ1Q	Cancer Imaging Archive	doi:10.7937/K9/TCIA.2017.KLXWJJ1Q	TCGA-GBM
TCGA-06-0187	Magnetic Resonance Imaging			1.5	tesla	UO	UO:0000228	T1-weighted pre-contrast	500	millisecond	UO	UO:0000028	14	millisecond	UO	UO:0000028	SE	90	degree	UO	UO:0000185					36	TCGA-06-0187/1.3.6.1.4.1.14519.5.2.1.4591.4001.216767337030769268485462841002/1.3.6.1.4.1.14519.5.2.1.4591.4001.186471094046575208336353039993	doi:10.7937/K9/TCIA.2016.RNYFUYE9	Cancer Imaging Archive	doi:10.7937/K9/TCIA.2016.RNYFUYE9	http://doi.org/10.7937/K9/TCIA.2016.RNYFUYE9	Pre-processing	Segmentation labels of glioma sub-regions	Computer-aided Segmentation Approach	doi:10.7937/K9/TCIA.2017.KLXWJJ1Q	Cancer Imaging Archive	doi:10.7937/K9/TCIA.2017.KLXWJJ1Q	TCGA-GBM
TCGA-06-0187	Magnetic Resonance Imaging			1.5	tesla	UO	UO:0000228	T2-weighted image	3500	millisecond	UO	UO:0000028	20	millisecond	UO	UO:0000028	SE	90	degree	UO	UO:0000185					72	TCGA-06-0187/1.3.6.1.4.1.14519.5.2.1.4591.4001.216767337030769268485462841002/1.3.6.1.4.1.14519.5.2.1.4591.4001.318345880835704470736633622516	doi:10.7937/K9/TCIA.2016.RNYFUYE9	Cancer Imaging Archive	doi:10.7937/K9/TCIA.2016.RNYFUYE9	http://doi.org/10.7937/K9/TCIA.2016.RNYFUYE9	Pre-processing	Segmentation labels of glioma sub-regions	Computer-aided Segmentation Approach	doi:10.7937/K9/TCIA.2017.KLXWJJ1Q	Cancer Imaging Archive	doi:10.7937/K9/TCIA.2017.KLXWJJ1Q	TCGA-GBM
TCGA-06-0188	Magnetic Resonance Imaging			1.5	tesla	UO	UO:0000228	T2-weighted image flair	10004	millisecond	UO	UO:0000028	155	millisecond	UO	UO:0000028	IR	90	degree	UO	UO:0000185	2200	millisecond	UO	UO:0000028	68	TCGA-06-0188/1.3.6.1.4.1.14519.5.2.1.4591.4001.236824294948093279948709063675/1.3.6.1.4.1.14519.5.2.1.4591.4001.239261393324265132190998071373	doi:10.7937/K9/TCIA.2016.RNYFUYE9	Cancer Imaging Archive	doi:10.7937/K9/TCIA.2016.RNYFUYE9	http://doi.org/10.7937/K9/TCIA.2016.RNYFUYE9	Pre-processing	Segmentation labels of glioma sub-regions	Computer-aided Segmentation Approach	doi:10.7937/K9/TCIA.2017.KLXWJJ1Q	Cancer Imaging Archive	doi:10.7937/K9/TCIA.2017.KLXWJJ1Q	TCGA-GBM
TCGA-06-0188	Magnetic Resonance Imaging			1.5	tesla	UO	UO:0000228	T1-weighted post-contrast	500	millisecond	UO	UO:0000028	13	millisecond	UO	UO:0000028	SE	90	degree	UO	UO:0000185					68	TCGA-06-0188/1.3.6.1.4.1.14519.5.2.1.4591.4001.236824294948093279948709063675/1.3.6.1.4.1.14519.5.2.1.4591.4001.115884482625152677354342118388	doi:10.7937/K9/TCIA.2016.RNYFUYE9	Cancer Imaging Archive	doi:10.7937/K9/TCIA.2016.RNYFUYE9	http://doi.org/10.7937/K9/TCIA.2016.RNYFUYE9	Pre-processing	Segmentation labels of glioma sub-regions	Computer-aided Segmentation Approach	doi:10.7937/K9/TCIA.2017.KLXWJJ1Q	Cancer Imaging Archive	doi:10.7937/K9/TCIA.2017.KLXWJJ1Q	TCGA-GBM
TCGA-06-0188	Magnetic Resonance Imaging			1.5	tesla	UO	UO:0000228	T1-weighted pre-contrast	516.664	millisecond	UO	UO:0000028	14	millisecond	UO	UO:0000028	SE	90	degree	UO	UO:0000185					34	TCGA-06-0188/1.3.6.1.4.1.14519.5.2.1.4591.4001.236824294948093279948709063675/1.3.6.1.4.1.14519.5.2.1.4591.4001.245392760904119688427626639535	doi:10.7937/K9/TCIA.2016.RNYFUYE9	Cancer Imaging Archive	doi:10.7937/K9/TCIA.2016.RNYFUYE9	http://doi.org/10.7937/K9/TCIA.2016.RNYFUYE9	Pre-processing	Segmentation labels of glioma sub-regions	Computer-aided Segmentation Approach	doi:10.7937/K9/TCIA.2017.KLXWJJ1Q	Cancer Imaging Archive	doi:10.7937/K9/TCIA.2017.KLXWJJ1Q	TCGA-GBM
TCGA-06-0188	Magnetic Resonance Imaging			1.5	tesla	UO	UO:0000228	T2-weighted image	3716.664	millisecond	UO	UO:0000028	80	millisecond	UO	UO:0000028	SE	90	degree	UO	UO:0000185					68	TCGA-06-0188/1.3.6.1.4.1.14519.5.2.1.4591.4001.236824294948093279948709063675/1.3.6.1.4.1.14519.5.2.1.4591.4001.285294068503087038157446001862	doi:10.7937/K9/TCIA.2016.RNYFUYE9	Cancer Imaging Archive	doi:10.7937/K9/TCIA.2016.RNYFUYE9	http://doi.org/10.7937/K9/TCIA.2016.RNYFUYE9	Pre-processing	Segmentation labels of glioma sub-regions	Computer-aided Segmentation Approach	doi:10.7937/K9/TCIA.2017.KLXWJJ1Q	Cancer Imaging Archive	doi:10.7937/K9/TCIA.2017.KLXWJJ1Q	TCGA-GBM
TCGA-06-0189	Magnetic Resonance Imaging	SIGNA EXCITE	GE MEDICAL SYSTEMS	3	tesla	UO	UO:0000228	T2-weighted image flair	10002	millisecond	UO	UO:0000028	125.4	millisecond	UO	UO:0000028	IR	90	degree	UO	UO:0000185	2250	millisecond	UO	UO:0000028	74	TCGA-06-0189/1.3.6.1.4.1.14519.5.2.1.4591.4001.271958506783844757321502711697/1.3.6.1.4.1.14519.5.2.1.4591.4001.204121947709766236097014303992	doi:10.7937/K9/TCIA.2016.RNYFUYE9	Cancer Imaging Archive	doi:10.7937/K9/TCIA.2016.RNYFUYE9	http://doi.org/10.7937/K9/TCIA.2016.RNYFUYE9	Pre-processing	Segmentation labels of glioma sub-regions	Computer-aided Segmentation Approach	doi:10.7937/K9/TCIA.2017.KLXWJJ1Q	Cancer Imaging Archive	doi:10.7937/K9/TCIA.2017.KLXWJJ1Q	TCGA-GBM
TCGA-06-0189	Magnetic Resonance Imaging	SIGNA EXCITE	GE MEDICAL SYSTEMS	3	tesla	UO	UO:0000228	T1-weighted post-contrast	2720.75	millisecond	UO	UO:0000028	6.356	millisecond	UO	UO:0000028	IR	90	degree	UO	UO:0000185	1154	millisecond	UO	UO:0000028	76	TCGA-06-0189/1.3.6.1.4.1.14519.5.2.1.4591.4001.271958506783844757321502711697/1.3.6.1.4.1.14519.5.2.1.4591.4001.617019599027525799589736647295	doi:10.7937/K9/TCIA.2016.RNYFUYE9	Cancer Imaging Archive	doi:10.7937/K9/TCIA.2016.RNYFUYE9	http://doi.org/10.7937/K9/TCIA.2016.RNYFUYE9	Pre-processing	Segmentation labels of glioma sub-regions	Computer-aided Segmentation Approach	doi:10.7937/K9/TCIA.2017.KLXWJJ1Q	Cancer Imaging Archive	doi:10.7937/K9/TCIA.2017.KLXWJJ1Q	TCGA-GBM
TCGA-06-0189	Magnetic Resonance Imaging	SIGNA EXCITE	GE MEDICAL SYSTEMS	3	tesla	UO	UO:0000228	T1-weighted pre-contrast	3256.32	millisecond	UO	UO:0000028	6.356	millisecond	UO	UO:0000028	IR	90	degree	UO	UO:0000185	1238	millisecond	UO	UO:0000028	38	TCGA-06-0189/1.3.6.1.4.1.14519.5.2.1.4591.4001.271958506783844757321502711697/1.3.6.1.4.1.14519.5.2.1.4591.4001.322517941325558672246365758146	doi:10.7937/K9/TCIA.2016.RNYFUYE9	Cancer Imaging Archive	doi:10.7937/K9/TCIA.2016.RNYFUYE9	http://doi.org/10.7937/K9/TCIA.2016.RNYFUYE9	Pre-processing	Segmentation labels of glioma sub-regions	Computer-aided Segmentation Approach	doi:10.7937/K9/TCIA.2017.KLXWJJ1Q	Cancer Imaging Archive	doi:10.7937/K9/TCIA.2017.KLXWJJ1Q	TCGA-GBM
TCGA-06-0189	Magnetic Resonance Imaging	SIGNA EXCITE	GE MEDICAL SYSTEMS	3	tesla	UO	UO:0000228	T2-weighted image	3000	millisecond	UO	UO:0000028	103.464	millisecond	UO	UO:0000028	SE	90	degree	UO	UO:0000185	0	millisecond	UO	UO:0000028	39	TCGA-06-0189/1.3.6.1.4.1.14519.5.2.1.4591.4001.271958506783844757321502711697/1.3.6.1.4.1.14519.5.2.1.4591.4001.287445780789038071301584012772	doi:10.7937/K9/TCIA.2016.RNYFUYE9	Cancer Imaging Archive	doi:10.7937/K9/TCIA.2016.RNYFUYE9	http://doi.org/10.7937/K9/TCIA.2016.RNYFUYE9	Pre-processing	Segmentation labels of glioma sub-regions	Computer-aided Segmentation Approach	doi:10.7937/K9/TCIA.2017.KLXWJJ1Q	Cancer Imaging Archive	doi:10.7937/K9/TCIA.2017.KLXWJJ1Q	TCGA-GBM
TCGA-06-0190	Magnetic Resonance Imaging			1.5	tesla	UO	UO:0000228	T2-weighted image flair	10004	millisecond	UO	UO:0000028	155	millisecond	UO	UO:0000028	IR	90	degree	UO	UO:0000185	2200	millisecond	UO	UO:0000028	71	TCGA-06-0190/1.3.6.1.4.1.14519.5.2.1.4591.4001.176500029848577499575043841856/1.3.6.1.4.1.14519.5.2.1.4591.4001.491441365887397929225136700818	doi:10.7937/K9/TCIA.2016.RNYFUYE9	Cancer Imaging Archive	doi:10.7937/K9/TCIA.2016.RNYFUYE9	http://doi.org/10.7937/K9/TCIA.2016.RNYFUYE9	Pre-processing	Segmentation labels of glioma sub-regions	Computer-aided Segmentation Approach	doi:10.7937/K9/TCIA.2017.KLXWJJ1Q	Cancer Imaging Archive	doi:10.7937/K9/TCIA.2017.KLXWJJ1Q	TCGA-GBM
TCGA-06-0190	Magnetic Resonance Imaging			1.5	tesla	UO	UO:0000228	T1-weighted post-contrast	516.664	millisecond	UO	UO:0000028	13	millisecond	UO	UO:0000028	SE	90	degree	UO	UO:0000185					71	TCGA-06-0190/1.3.6.1.4.1.14519.5.2.1.4591.4001.176500029848577499575043841856/1.3.6.1.4.1.14519.5.2.1.4591.4001.671165767421867654226548857596	doi:10.7937/K9/TCIA.2016.RNYFUYE9	Cancer Imaging Archive	doi:10.7937/K9/TCIA.2016.RNYFUYE9	http://doi.org/10.7937/K9/TCIA.2016.RNYFUYE9	Pre-processing	Segmentation labels of glioma sub-regions	Computer-aided Segmentation Approach	doi:10.7937/K9/TCIA.2017.KLXWJJ1Q	Cancer Imaging Archive	doi:10.7937/K9/TCIA.2017.KLXWJJ1Q	TCGA-GBM
TCGA-06-0190	Magnetic Resonance Imaging			1.5	tesla	UO	UO:0000228	T1-weighted pre-contrast	550	millisecond	UO	UO:0000028	14	millisecond	UO	UO:0000028	SE	90	degree	UO	UO:0000185					36	TCGA-06-0190/1.3.6.1.4.1.14519.5.2.1.4591.4001.176500029848577499575043841856/1.3.6.1.4.1.14519.5.2.1.4591.4001.716572214843115361797157088313	doi:10.7937/K9/TCIA.2016.RNYFUYE9	Cancer Imaging Archive	doi:10.7937/K9/TCIA.2016.RNYFUYE9	http://doi.org/10.7937/K9/TCIA.2016.RNYFUYE9	Pre-processing	Segmentation labels of glioma sub-regions	Computer-aided Segmentation Approach	doi:10.7937/K9/TCIA.2017.KLXWJJ1Q	Cancer Imaging Archive	doi:10.7937/K9/TCIA.2017.KLXWJJ1Q	TCGA-GBM
TCGA-06-0190	Magnetic Resonance Imaging			1.5	tesla	UO	UO:0000228	T2-weighted image	3800	millisecond	UO	UO:0000028	20	millisecond	UO	UO:0000028	SE	90	degree	UO	UO:0000185					72	TCGA-06-0190/1.3.6.1.4.1.14519.5.2.1.4591.4001.176500029848577499575043841856/1.3.6.1.4.1.14519.5.2.1.4591.4001.119615138695506529759357598587	doi:10.7937/K9/TCIA.2016.RNYFUYE9	Cancer Imaging Archive	doi:10.7937/K9/TCIA.2016.RNYFUYE9	http://doi.org/10.7937/K9/TCIA.2016.RNYFUYE9	Pre-processing	Segmentation labels of glioma sub-regions	Computer-aided Segmentation Approach	doi:10.7937/K9/TCIA.2017.KLXWJJ1Q	Cancer Imaging Archive	doi:10.7937/K9/TCIA.2017.KLXWJJ1Q	TCGA-GBM
TCGA-06-0192	Magnetic Resonance Imaging			3	tesla	UO	UO:0000228	T2-weighted image flair	10002	millisecond	UO	UO:0000028	125.4	millisecond	UO	UO:0000028	IR	90	degree	UO	UO:0000185	2250	millisecond	UO	UO:0000028	71	TCGA-06-0192/1.3.6.1.4.1.14519.5.2.1.4591.4001.678770301318444628129910220947/1.3.6.1.4.1.14519.5.2.1.4591.4001.157734237416927367774289543725	doi:10.7937/K9/TCIA.2016.RNYFUYE9	Cancer Imaging Archive	doi:10.7937/K9/TCIA.2016.RNYFUYE9	http://doi.org/10.7937/K9/TCIA.2016.RNYFUYE9	Pre-processing	Segmentation labels of glioma sub-regions	Computer-aided Segmentation Approach	doi:10.7937/K9/TCIA.2017.KLXWJJ1Q	Cancer Imaging Archive	doi:10.7937/K9/TCIA.2017.KLXWJJ1Q	TCGA-GBM
TCGA-06-0192	Magnetic Resonance Imaging			3	tesla	UO	UO:0000228	T1-weighted post-contrast	3189.01	millisecond	UO	UO:0000028	6.356	millisecond	UO	UO:0000028	IR	90	degree	UO	UO:0000185	1238	millisecond	UO	UO:0000028	71	TCGA-06-0192/1.3.6.1.4.1.14519.5.2.1.4591.4001.297257903497184376204809816721/1.3.6.1.4.1.14519.5.2.1.4591.4001.587950467567034197943180807635	doi:10.7937/K9/TCIA.2016.RNYFUYE9	Cancer Imaging Archive	doi:10.7937/K9/TCIA.2016.RNYFUYE9	http://doi.org/10.7937/K9/TCIA.2016.RNYFUYE9	Pre-processing	Segmentation labels of glioma sub-regions	Computer-aided Segmentation Approach	doi:10.7937/K9/TCIA.2017.KLXWJJ1Q	Cancer Imaging Archive	doi:10.7937/K9/TCIA.2017.KLXWJJ1Q	TCGA-GBM
TCGA-06-0192	Magnetic Resonance Imaging			3	tesla	UO	UO:0000228	T1-weighted pre-contrast	3000.01	millisecond	UO	UO:0000028	6.356	millisecond	UO	UO:0000028	IR	90	degree	UO	UO:0000185	1238	millisecond	UO	UO:0000028	36	TCGA-06-0192/1.3.6.1.4.1.14519.5.2.1.4591.4001.678770301318444628129910220947/1.3.6.1.4.1.14519.5.2.1.4591.4001.242390157644773510605680848291	doi:10.7937/K9/TCIA.2016.RNYFUYE9	Cancer Imaging Archive	doi:10.7937/K9/TCIA.2016.RNYFUYE9	http://doi.org/10.7937/K9/TCIA.2016.RNYFUYE9	Pre-processing	Segmentation labels of glioma sub-regions	Computer-aided Segmentation Approach	doi:10.7937/K9/TCIA.2017.KLXWJJ1Q	Cancer Imaging Archive	doi:10.7937/K9/TCIA.2017.KLXWJJ1Q	TCGA-GBM
TCGA-06-0192	Magnetic Resonance Imaging			3	tesla	UO	UO:0000228	T2-weighted image	3000	millisecond	UO	UO:0000028	103.464	millisecond	UO	UO:0000028	SE	90	degree	UO	UO:0000185	0	millisecond	UO	UO:0000028	36	TCGA-06-0192/1.3.6.1.4.1.14519.5.2.1.4591.4001.678770301318444628129910220947/1.3.6.1.4.1.14519.5.2.1.4591.4001.265674194081211616900213689317	doi:10.7937/K9/TCIA.2016.RNYFUYE9	Cancer Imaging Archive	doi:10.7937/K9/TCIA.2016.RNYFUYE9	http://doi.org/10.7937/K9/TCIA.2016.RNYFUYE9	Pre-processing	Segmentation labels of glioma sub-regions	Computer-aided Segmentation Approach	doi:10.7937/K9/TCIA.2017.KLXWJJ1Q	Cancer Imaging Archive	doi:10.7937/K9/TCIA.2017.KLXWJJ1Q	TCGA-GBM
TCGA-06-0213	Magnetic Resonance Imaging				tesla	UO	UO:0000228	T2-weighted image flair	10002	millisecond	UO	UO:0000028	155	millisecond	UO	UO:0000028	flair	90	degree	UO	UO:0000185	2200	millisecond	UO	UO:0000028	55	TCGA-06-0213/1.3.6.1.4.1.14519.5.2.1.4591.4001.126830789018616922158734856914/1.3.6.1.4.1.14519.5.2.1.4591.4001.868309828837037489455165428643	doi:10.7937/K9/TCIA.2016.RNYFUYE9	Cancer Imaging Archive	doi:10.7937/K9/TCIA.2016.RNYFUYE9	http://doi.org/10.7937/K9/TCIA.2016.RNYFUYE9	Pre-processing	Segmentation labels of glioma sub-regions	Computer-aided Segmentation Approach	doi:10.7937/K9/TCIA.2017.KLXWJJ1Q	Cancer Imaging Archive	doi:10.7937/K9/TCIA.2017.KLXWJJ1Q	TCGA-GBM
TCGA-06-0213	Magnetic Resonance Imaging				tesla	UO	UO:0000228	T1-weighted post-contrast	500	millisecond	UO	UO:0000028	14	millisecond	UO	UO:0000028	memp	90	degree	UO	UO:0000185	0	millisecond	UO	UO:0000028	56	TCGA-06-0213/1.3.6.1.4.1.14519.5.2.1.4591.4001.126830789018616922158734856914/1.3.6.1.4.1.14519.5.2.1.4591.4001.712441540279598808730794710099	doi:10.7937/K9/TCIA.2016.RNYFUYE9	Cancer Imaging Archive	doi:10.7937/K9/TCIA.2016.RNYFUYE9	http://doi.org/10.7937/K9/TCIA.2016.RNYFUYE9	Pre-processing	Segmentation labels of glioma sub-regions	Computer-aided Segmentation Approach	doi:10.7937/K9/TCIA.2017.KLXWJJ1Q	Cancer Imaging Archive	doi:10.7937/K9/TCIA.2017.KLXWJJ1Q	TCGA-GBM
TCGA-06-0213	Magnetic Resonance Imaging				tesla	UO	UO:0000228	T1-weighted pre-contrast	500	millisecond	UO	UO:0000028	14	millisecond	UO	UO:0000028	memp	90	degree	UO	UO:0000185	0	millisecond	UO	UO:0000028	56	TCGA-06-0213/1.3.6.1.4.1.14519.5.2.1.4591.4001.126830789018616922158734856914/1.3.6.1.4.1.14519.5.2.1.4591.4001.132760894917845514939967527728	doi:10.7937/K9/TCIA.2016.RNYFUYE9	Cancer Imaging Archive	doi:10.7937/K9/TCIA.2016.RNYFUYE9	http://doi.org/10.7937/K9/TCIA.2016.RNYFUYE9	Pre-processing	Segmentation labels of glioma sub-regions	Computer-aided Segmentation Approach	doi:10.7937/K9/TCIA.2017.KLXWJJ1Q	Cancer Imaging Archive	doi:10.7937/K9/TCIA.2017.KLXWJJ1Q	TCGA-GBM
TCGA-06-0213	Magnetic Resonance Imaging				tesla	UO	UO:0000228	T2-weighted image	3500	millisecond	UO	UO:0000028	88	millisecond	UO	UO:0000028	fse	90	degree	UO	UO:0000185	0	millisecond	UO	UO:0000028	112	TCGA-06-0213/1.3.6.1.4.1.14519.5.2.1.4591.4001.126830789018616922158734856914/1.3.6.1.4.1.14519.5.2.1.4591.4001.201340664225508569277190185868	doi:10.7937/K9/TCIA.2016.RNYFUYE9	Cancer Imaging Archive	doi:10.7937/K9/TCIA.2016.RNYFUYE9	http://doi.org/10.7937/K9/TCIA.2016.RNYFUYE9	Pre-processing	Segmentation labels of glioma sub-regions	Computer-aided Segmentation Approach	doi:10.7937/K9/TCIA.2017.KLXWJJ1Q	Cancer Imaging Archive	doi:10.7937/K9/TCIA.2017.KLXWJJ1Q	TCGA-GBM
TCGA-06-0238	Magnetic Resonance Imaging	SIGNA EXCITE	GE MEDICAL SYSTEMS	3	tesla	UO	UO:0000228	T2-weighted image flair	10002	millisecond	UO	UO:0000028	125.4	millisecond	UO	UO:0000028	IR	90	degree	UO	UO:0000185	2250	millisecond	UO	UO:0000028	72	TCGA-06-0238/1.3.6.1.4.1.14519.5.2.1.4591.4001.234150403961428051973172824302/1.3.6.1.4.1.14519.5.2.1.4591.4001.157984242172762905506145896839	doi:10.7937/K9/TCIA.2016.RNYFUYE9	Cancer Imaging Archive	doi:10.7937/K9/TCIA.2016.RNYFUYE9	http://doi.org/10.7937/K9/TCIA.2016.RNYFUYE9	Pre-processing	Segmentation labels of glioma sub-regions	Computer-aided Segmentation Approach	doi:10.7937/K9/TCIA.2017.KLXWJJ1Q	Cancer Imaging Archive	doi:10.7937/K9/TCIA.2017.KLXWJJ1Q	TCGA-GBM
TCGA-06-0238	Magnetic Resonance Imaging	SIGNA EXCITE	GE MEDICAL SYSTEMS	3	tesla	UO	UO:0000228	T1-weighted post-contrast	3026.5	millisecond	UO	UO:0000028	6.356	millisecond	UO	UO:0000028	IR	90	degree	UO	UO:0000185	1238	millisecond	UO	UO:0000028	84	TCGA-06-0238/1.3.6.1.4.1.14519.5.2.1.4591.4001.234150403961428051973172824302/1.3.6.1.4.1.14519.5.2.1.4591.4001.202504047648555593992532497928	doi:10.7937/K9/TCIA.2016.RNYFUYE9	Cancer Imaging Archive	doi:10.7937/K9/TCIA.2016.RNYFUYE9	http://doi.org/10.7937/K9/TCIA.2016.RNYFUYE9	Pre-processing	Segmentation labels of glioma sub-regions	Computer-aided Segmentation Approach	doi:10.7937/K9/TCIA.2017.KLXWJJ1Q	Cancer Imaging Archive	doi:10.7937/K9/TCIA.2017.KLXWJJ1Q	TCGA-GBM
TCGA-06-0238	Magnetic Resonance Imaging	SIGNA EXCITE	GE MEDICAL SYSTEMS	3	tesla	UO	UO:0000228	T1-weighted pre-contrast	3026.5	millisecond	UO	UO:0000028	6.356	millisecond	UO	UO:0000028	IR	90	degree	UO	UO:0000185	1238	millisecond	UO	UO:0000028	42	TCGA-06-0238/1.3.6.1.4.1.14519.5.2.1.4591.4001.234150403961428051973172824302/1.3.6.1.4.1.14519.5.2.1.4591.4001.294172607033594086316981791804	doi:10.7937/K9/TCIA.2016.RNYFUYE9	Cancer Imaging Archive	doi:10.7937/K9/TCIA.2016.RNYFUYE9	http://doi.org/10.7937/K9/TCIA.2016.RNYFUYE9	Pre-processing	Segmentation labels of glioma sub-regions	Computer-aided Segmentation Approach	doi:10.7937/K9/TCIA.2017.KLXWJJ1Q	Cancer Imaging Archive	doi:10.7937/K9/TCIA.2017.KLXWJJ1Q	TCGA-GBM
TCGA-06-0238	Magnetic Resonance Imaging	SIGNA EXCITE	GE MEDICAL SYSTEMS	3	tesla	UO	UO:0000228	T2-weighted image	3000	millisecond	UO	UO:0000028	103.464	millisecond	UO	UO:0000028	SE	90	degree	UO	UO:0000185	0	millisecond	UO	UO:0000028	36	TCGA-06-0238/1.3.6.1.4.1.14519.5.2.1.4591.4001.234150403961428051973172824302/1.3.6.1.4.1.14519.5.2.1.4591.4001.910762318489313615740449757293	doi:10.7937/K9/TCIA.2016.RNYFUYE9	Cancer Imaging Archive	doi:10.7937/K9/TCIA.2016.RNYFUYE9	http://doi.org/10.7937/K9/TCIA.2016.RNYFUYE9	Pre-processing	Segmentation labels of glioma sub-regions	Computer-aided Segmentation Approach	doi:10.7937/K9/TCIA.2017.KLXWJJ1Q	Cancer Imaging Archive	doi:10.7937/K9/TCIA.2017.KLXWJJ1Q	TCGA-GBM
TCGA-06-0240	Magnetic Resonance Imaging			1.5	tesla	UO	UO:0000228	T2-weighted image flair	10004	millisecond	UO	UO:0000028	155	millisecond	UO	UO:0000028	IR	90	degree	UO	UO:0000185	2200	millisecond	UO	UO:0000028	77	TCGA-06-0240/1.3.6.1.4.1.14519.5.2.1.4591.4001.104811886009138088457642404728/1.3.6.1.4.1.14519.5.2.1.4591.4001.329775737865220938751020847036	doi:10.7937/K9/TCIA.2016.RNYFUYE9	Cancer Imaging Archive	doi:10.7937/K9/TCIA.2016.RNYFUYE9	http://doi.org/10.7937/K9/TCIA.2016.RNYFUYE9	Pre-processing	Segmentation labels of glioma sub-regions	Computer-aided Segmentation Approach	doi:10.7937/K9/TCIA.2017.KLXWJJ1Q	Cancer Imaging Archive	doi:10.7937/K9/TCIA.2017.KLXWJJ1Q	TCGA-GBM
TCGA-06-0240	Magnetic Resonance Imaging			1.5	tesla	UO	UO:0000228	T1-weighted post-contrast	500	millisecond	UO	UO:0000028	13	millisecond	UO	UO:0000028	SE	90	degree	UO	UO:0000185					77	TCGA-06-0240/1.3.6.1.4.1.14519.5.2.1.4591.4001.104811886009138088457642404728/1.3.6.1.4.1.14519.5.2.1.4591.4001.198392408592904340848985827598	doi:10.7937/K9/TCIA.2016.RNYFUYE9	Cancer Imaging Archive	doi:10.7937/K9/TCIA.2016.RNYFUYE9	http://doi.org/10.7937/K9/TCIA.2016.RNYFUYE9	Pre-processing	Segmentation labels of glioma sub-regions	Computer-aided Segmentation Approach	doi:10.7937/K9/TCIA.2017.KLXWJJ1Q	Cancer Imaging Archive	doi:10.7937/K9/TCIA.2017.KLXWJJ1Q	TCGA-GBM
TCGA-06-0240	Magnetic Resonance Imaging			1.5	tesla	UO	UO:0000228	T1-weighted pre-contrast	500	millisecond	UO	UO:0000028	14	millisecond	UO	UO:0000028	SE	90	degree	UO	UO:0000185					39	TCGA-06-0240/1.3.6.1.4.1.14519.5.2.1.4591.4001.104811886009138088457642404728/1.3.6.1.4.1.14519.5.2.1.4591.4001.222834836258287210760464320532	doi:10.7937/K9/TCIA.2016.RNYFUYE9	Cancer Imaging Archive	doi:10.7937/K9/TCIA.2016.RNYFUYE9	http://doi.org/10.7937/K9/TCIA.2016.RNYFUYE9	Pre-processing	Segmentation labels of glioma sub-regions	Computer-aided Segmentation Approach	doi:10.7937/K9/TCIA.2017.KLXWJJ1Q	Cancer Imaging Archive	doi:10.7937/K9/TCIA.2017.KLXWJJ1Q	TCGA-GBM
TCGA-06-0240	Magnetic Resonance Imaging			1.5	tesla	UO	UO:0000228	T2-weighted image	3500	millisecond	UO	UO:0000028	80	millisecond	UO	UO:0000028	SE	90	degree	UO	UO:0000185					78	TCGA-06-0240/1.3.6.1.4.1.14519.5.2.1.4591.4001.104811886009138088457642404728/1.3.6.1.4.1.14519.5.2.1.4591.4001.249974415144435604635369691012	doi:10.7937/K9/TCIA.2016.RNYFUYE9	Cancer Imaging Archive	doi:10.7937/K9/TCIA.2016.RNYFUYE9	http://doi.org/10.7937/K9/TCIA.2016.RNYFUYE9	Pre-processing	Segmentation labels of glioma sub-regions	Computer-aided Segmentation Approach	doi:10.7937/K9/TCIA.2017.KLXWJJ1Q	Cancer Imaging Archive	doi:10.7937/K9/TCIA.2017.KLXWJJ1Q	TCGA-GBM
TCGA-06-0241	Magnetic Resonance Imaging			3	tesla	UO	UO:0000228	T2-weighted image flair	10002	millisecond	UO	UO:0000028	125.4	millisecond	UO	UO:0000028	IR	90	degree	UO	UO:0000185	2250	millisecond	UO	UO:0000028	75	TCGA-06-0241/1.3.6.1.4.1.14519.5.2.1.4591.4001.278928118420898534392751993299/1.3.6.1.4.1.14519.5.2.1.4591.4001.129865339243072579534823799930	doi:10.7937/K9/TCIA.2016.RNYFUYE9	Cancer Imaging Archive	doi:10.7937/K9/TCIA.2016.RNYFUYE9	http://doi.org/10.7937/K9/TCIA.2016.RNYFUYE9	Pre-processing	Segmentation labels of glioma sub-regions	Computer-aided Segmentation Approach	doi:10.7937/K9/TCIA.2017.KLXWJJ1Q	Cancer Imaging Archive	doi:10.7937/K9/TCIA.2017.KLXWJJ1Q	TCGA-GBM
TCGA-06-0241	Magnetic Resonance Imaging			3	tesla	UO	UO:0000228	T1-weighted post-contrast	3000	millisecond	UO	UO:0000028	6.356	millisecond	UO	UO:0000028	IR	90	degree	UO	UO:0000185	1238	millisecond	UO	UO:0000028	75	TCGA-06-0241/1.3.6.1.4.1.14519.5.2.1.4591.4001.278928118420898534392751993299/1.3.6.1.4.1.14519.5.2.1.4591.4001.170539642438067923558826595256	doi:10.7937/K9/TCIA.2016.RNYFUYE9	Cancer Imaging Archive	doi:10.7937/K9/TCIA.2016.RNYFUYE9	http://doi.org/10.7937/K9/TCIA.2016.RNYFUYE9	Pre-processing	Segmentation labels of glioma sub-regions	Computer-aided Segmentation Approach	doi:10.7937/K9/TCIA.2017.KLXWJJ1Q	Cancer Imaging Archive	doi:10.7937/K9/TCIA.2017.KLXWJJ1Q	TCGA-GBM
TCGA-06-0241	Magnetic Resonance Imaging			3	tesla	UO	UO:0000228	T1-weighted pre-contrast	3108.73	millisecond	UO	UO:0000028	6.356	millisecond	UO	UO:0000028	IR	90	degree	UO	UO:0000185	1238	millisecond	UO	UO:0000028	38	TCGA-06-0241/1.3.6.1.4.1.14519.5.2.1.4591.4001.278928118420898534392751993299/1.3.6.1.4.1.14519.5.2.1.4591.4001.316434438257717295392918423241	doi:10.7937/K9/TCIA.2016.RNYFUYE9	Cancer Imaging Archive	doi:10.7937/K9/TCIA.2016.RNYFUYE9	http://doi.org/10.7937/K9/TCIA.2016.RNYFUYE9	Pre-processing	Segmentation labels of glioma sub-regions	Computer-aided Segmentation Approach	doi:10.7937/K9/TCIA.2017.KLXWJJ1Q	Cancer Imaging Archive	doi:10.7937/K9/TCIA.2017.KLXWJJ1Q	TCGA-GBM
TCGA-06-0241	Magnetic Resonance Imaging			3	tesla	UO	UO:0000228	T2-weighted image	3000	millisecond	UO	UO:0000028	103.464	millisecond	UO	UO:0000028	SE	90	degree	UO	UO:0000185	0	millisecond	UO	UO:0000028	38	TCGA-06-0241/1.3.6.1.4.1.14519.5.2.1.4591.4001.278928118420898534392751993299/1.3.6.1.4.1.14519.5.2.1.4591.4001.196151036460577742361087055213	doi:10.7937/K9/TCIA.2016.RNYFUYE9	Cancer Imaging Archive	doi:10.7937/K9/TCIA.2016.RNYFUYE9	http://doi.org/10.7937/K9/TCIA.2016.RNYFUYE9	Pre-processing	Segmentation labels of glioma sub-regions	Computer-aided Segmentation Approach	doi:10.7937/K9/TCIA.2017.KLXWJJ1Q	Cancer Imaging Archive	doi:10.7937/K9/TCIA.2017.KLXWJJ1Q	TCGA-GBM
TCGA-06-0644	Magnetic Resonance Imaging			3	tesla	UO	UO:0000228	T2-weighted image flair	10002	millisecond	UO	UO:0000028	125.4	millisecond	UO	UO:0000028	IR	90	degree	UO	UO:0000185	2250	millisecond	UO	UO:0000028	75	TCGA-06-0644/1.3.6.1.4.1.14519.5.2.1.4591.4001.146995087154371962686852678030/1.3.6.1.4.1.14519.5.2.1.4591.4001.263636323693757141556368836667	doi:10.7937/K9/TCIA.2016.RNYFUYE9	Cancer Imaging Archive	doi:10.7937/K9/TCIA.2016.RNYFUYE9	http://doi.org/10.7937/K9/TCIA.2016.RNYFUYE9	Pre-processing	Segmentation labels of glioma sub-regions	Computer-aided Segmentation Approach	doi:10.7937/K9/TCIA.2017.KLXWJJ1Q	Cancer Imaging Archive	doi:10.7937/K9/TCIA.2017.KLXWJJ1Q	TCGA-GBM
TCGA-06-0644	Magnetic Resonance Imaging			3	tesla	UO	UO:0000228	T1-weighted post-contrast	3228.58	millisecond	UO	UO:0000028	6.356	millisecond	UO	UO:0000028	IR	90	degree	UO	UO:0000185	1238	millisecond	UO	UO:0000028	75	TCGA-06-0644/1.3.6.1.4.1.14519.5.2.1.4591.4001.146995087154371962686852678030/1.3.6.1.4.1.14519.5.2.1.4591.4001.922420967850060003702279065253	doi:10.7937/K9/TCIA.2016.RNYFUYE9	Cancer Imaging Archive	doi:10.7937/K9/TCIA.2016.RNYFUYE9	http://doi.org/10.7937/K9/TCIA.2016.RNYFUYE9	Pre-processing	Segmentation labels of glioma sub-regions	Computer-aided Segmentation Approach	doi:10.7937/K9/TCIA.2017.KLXWJJ1Q	Cancer Imaging Archive	doi:10.7937/K9/TCIA.2017.KLXWJJ1Q	TCGA-GBM
TCGA-06-0644	Magnetic Resonance Imaging			3	tesla	UO	UO:0000228	T1-weighted pre-contrast	3228.66	millisecond	UO	UO:0000028	6.356	millisecond	UO	UO:0000028	IR	90	degree	UO	UO:0000185	1238	millisecond	UO	UO:0000028	38	TCGA-06-0644/1.3.6.1.4.1.14519.5.2.1.4591.4001.146995087154371962686852678030/1.3.6.1.4.1.14519.5.2.1.4591.4001.138727768548758840916384891966	doi:10.7937/K9/TCIA.2016.RNYFUYE9	Cancer Imaging Archive	doi:10.7937/K9/TCIA.2016.RNYFUYE9	http://doi.org/10.7937/K9/TCIA.2016.RNYFUYE9	Pre-processing	Segmentation labels of glioma sub-regions	Computer-aided Segmentation Approach	doi:10.7937/K9/TCIA.2017.KLXWJJ1Q	Cancer Imaging Archive	doi:10.7937/K9/TCIA.2017.KLXWJJ1Q	TCGA-GBM
TCGA-06-0644	Magnetic Resonance Imaging			3	tesla	UO	UO:0000228	T2-weighted image	3000	millisecond	UO	UO:0000028	103.464	millisecond	UO	UO:0000028	SE	90	degree	UO	UO:0000185	0	millisecond	UO	UO:0000028	38	TCGA-06-0644/1.3.6.1.4.1.14519.5.2.1.4591.4001.146995087154371962686852678030/1.3.6.1.4.1.14519.5.2.1.4591.4001.621008573828456994425541022047	doi:10.7937/K9/TCIA.2016.RNYFUYE9	Cancer Imaging Archive	doi:10.7937/K9/TCIA.2016.RNYFUYE9	http://doi.org/10.7937/K9/TCIA.2016.RNYFUYE9	Pre-processing	Segmentation labels of glioma sub-regions	Computer-aided Segmentation Approach	doi:10.7937/K9/TCIA.2017.KLXWJJ1Q	Cancer Imaging Archive	doi:10.7937/K9/TCIA.2017.KLXWJJ1Q	TCGA-GBM
TCGA-06-0646	Magnetic Resonance Imaging			3	tesla	UO	UO:0000228	T2-weighted image flair	10002	millisecond	UO	UO:0000028	125.4	millisecond	UO	UO:0000028	IR	90	degree	UO	UO:0000185	2250	millisecond	UO	UO:0000028	72	TCGA-06-0646/1.3.6.1.4.1.14519.5.2.1.4591.4001.384328429938630524147521856216/1.3.6.1.4.1.14519.5.2.1.4591.4001.140001491379116667324415668587	doi:10.7937/K9/TCIA.2016.RNYFUYE9	Cancer Imaging Archive	doi:10.7937/K9/TCIA.2016.RNYFUYE9	http://doi.org/10.7937/K9/TCIA.2016.RNYFUYE9	Pre-processing	Segmentation labels of glioma sub-regions	Computer-aided Segmentation Approach	doi:10.7937/K9/TCIA.2017.KLXWJJ1Q	Cancer Imaging Archive	doi:10.7937/K9/TCIA.2017.KLXWJJ1Q	TCGA-GBM
TCGA-06-0646	Magnetic Resonance Imaging			3	tesla	UO	UO:0000228	T1-weighted post-contrast	3054.22	millisecond	UO	UO:0000028	6.356	millisecond	UO	UO:0000028	IR	90	degree	UO	UO:0000185	1238	millisecond	UO	UO:0000028	72	TCGA-06-0646/1.3.6.1.4.1.14519.5.2.1.4591.4001.384328429938630524147521856216/1.3.6.1.4.1.14519.5.2.1.4591.4001.133122288144320695822686611824	doi:10.7937/K9/TCIA.2016.RNYFUYE9	Cancer Imaging Archive	doi:10.7937/K9/TCIA.2016.RNYFUYE9	http://doi.org/10.7937/K9/TCIA.2016.RNYFUYE9	Pre-processing	Segmentation labels of glioma sub-regions	Computer-aided Segmentation Approach	doi:10.7937/K9/TCIA.2017.KLXWJJ1Q	Cancer Imaging Archive	doi:10.7937/K9/TCIA.2017.KLXWJJ1Q	TCGA-GBM
TCGA-06-0646	Magnetic Resonance Imaging			3	tesla	UO	UO:0000228	T1-weighted pre-contrast	3054.3	millisecond	UO	UO:0000028	6.356	millisecond	UO	UO:0000028	IR	90	degree	UO	UO:0000185	1238	millisecond	UO	UO:0000028	36	TCGA-06-0646/1.3.6.1.4.1.14519.5.2.1.4591.4001.384328429938630524147521856216/1.3.6.1.4.1.14519.5.2.1.4591.4001.176490286279929598870187285927	doi:10.7937/K9/TCIA.2016.RNYFUYE9	Cancer Imaging Archive	doi:10.7937/K9/TCIA.2016.RNYFUYE9	http://doi.org/10.7937/K9/TCIA.2016.RNYFUYE9	Pre-processing	Segmentation labels of glioma sub-regions	Computer-aided Segmentation Approach	doi:10.7937/K9/TCIA.2017.KLXWJJ1Q	Cancer Imaging Archive	doi:10.7937/K9/TCIA.2017.KLXWJJ1Q	TCGA-GBM
TCGA-06-0646	Magnetic Resonance Imaging			3	tesla	UO	UO:0000228	T2-weighted image	3000	millisecond	UO	UO:0000028	103.464	millisecond	UO	UO:0000028	SE	90	degree	UO	UO:0000185	0	millisecond	UO	UO:0000028	36	TCGA-06-0646/1.3.6.1.4.1.14519.5.2.1.4591.4001.384328429938630524147521856216/1.3.6.1.4.1.14519.5.2.1.4591.4001.104763531222810995600952616748	doi:10.7937/K9/TCIA.2016.RNYFUYE9	Cancer Imaging Archive	doi:10.7937/K9/TCIA.2016.RNYFUYE9	http://doi.org/10.7937/K9/TCIA.2016.RNYFUYE9	Pre-processing	Segmentation labels of glioma sub-regions	Computer-aided Segmentation Approach	doi:10.7937/K9/TCIA.2017.KLXWJJ1Q	Cancer Imaging Archive	doi:10.7937/K9/TCIA.2017.KLXWJJ1Q	TCGA-GBM
TCGA-06-0648	Magnetic Resonance Imaging			3	tesla	UO	UO:0000228	T2-weighted image flair	10002	millisecond	UO	UO:0000028	125.4	millisecond	UO	UO:0000028	IR	90	degree	UO	UO:0000185	2250	millisecond	UO	UO:0000028	71	TCGA-06-0648/1.3.6.1.4.1.14519.5.2.1.4591.4001.177101472748785866117292551419/1.3.6.1.4.1.14519.5.2.1.4591.4001.956802103164319379282258280030	doi:10.7937/K9/TCIA.2016.RNYFUYE9	Cancer Imaging Archive	doi:10.7937/K9/TCIA.2016.RNYFUYE9	http://doi.org/10.7937/K9/TCIA.2016.RNYFUYE9	Pre-processing	Segmentation labels of glioma sub-regions	Computer-aided Segmentation Approach	doi:10.7937/K9/TCIA.2017.KLXWJJ1Q	Cancer Imaging Archive	doi:10.7937/K9/TCIA.2017.KLXWJJ1Q	TCGA-GBM
TCGA-06-0648	Magnetic Resonance Imaging			3	tesla	UO	UO:0000228	T1-weighted post-contrast	3161.55	millisecond	UO	UO:0000028	6.356	millisecond	UO	UO:0000028	IR	90	degree	UO	UO:0000185	1238	millisecond	UO	UO:0000028	71	TCGA-06-0648/1.3.6.1.4.1.14519.5.2.1.4591.4001.177101472748785866117292551419/1.3.6.1.4.1.14519.5.2.1.4591.4001.461813783107058700607975602197	doi:10.7937/K9/TCIA.2016.RNYFUYE9	Cancer Imaging Archive	doi:10.7937/K9/TCIA.2016.RNYFUYE9	http://doi.org/10.7937/K9/TCIA.2016.RNYFUYE9	Pre-processing	Segmentation labels of glioma sub-regions	Computer-aided Segmentation Approach	doi:10.7937/K9/TCIA.2017.KLXWJJ1Q	Cancer Imaging Archive	doi:10.7937/K9/TCIA.2017.KLXWJJ1Q	TCGA-GBM
TCGA-06-0648	Magnetic Resonance Imaging			3	tesla	UO	UO:0000228	T1-weighted pre-contrast	3000.01	millisecond	UO	UO:0000028	6.356	millisecond	UO	UO:0000028	IR	90	degree	UO	UO:0000185	1238	millisecond	UO	UO:0000028	36	TCGA-06-0648/1.3.6.1.4.1.14519.5.2.1.4591.4001.177101472748785866117292551419/1.3.6.1.4.1.14519.5.2.1.4591.4001.310583318436210971810347049929	doi:10.7937/K9/TCIA.2016.RNYFUYE9	Cancer Imaging Archive	doi:10.7937/K9/TCIA.2016.RNYFUYE9	http://doi.org/10.7937/K9/TCIA.2016.RNYFUYE9	Pre-processing	Segmentation labels of glioma sub-regions	Computer-aided Segmentation Approach	doi:10.7937/K9/TCIA.2017.KLXWJJ1Q	Cancer Imaging Archive	doi:10.7937/K9/TCIA.2017.KLXWJJ1Q	TCGA-GBM
TCGA-06-0648	Magnetic Resonance Imaging			3	tesla	UO	UO:0000228	T2-weighted image	3000	millisecond	UO	UO:0000028	103.464	millisecond	UO	UO:0000028	SE	90	degree	UO	UO:0000185	0	millisecond	UO	UO:0000028	36	TCGA-06-0648/1.3.6.1.4.1.14519.5.2.1.4591.4001.177101472748785866117292551419/1.3.6.1.4.1.14519.5.2.1.4591.4001.560732524941534483904820998846	doi:10.7937/K9/TCIA.2016.RNYFUYE9	Cancer Imaging Archive	doi:10.7937/K9/TCIA.2016.RNYFUYE9	http://doi.org/10.7937/K9/TCIA.2016.RNYFUYE9	Pre-processing	Segmentation labels of glioma sub-regions	Computer-aided Segmentation Approach	doi:10.7937/K9/TCIA.2017.KLXWJJ1Q	Cancer Imaging Archive	doi:10.7937/K9/TCIA.2017.KLXWJJ1Q	TCGA-GBM
TCGA-06-0649	Magnetic Resonance Imaging			1	tesla	UO	UO:0000228	T2-weighted image flair	11000	millisecond	UO	UO:0000028	140	millisecond	UO	UO:0000028	IR	90	degree	UO	UO:0000185	2800	millisecond	UO	UO:0000028	25	TCGA-06-0649/1.3.6.1.4.1.14519.5.2.1.4591.4001.111226195519163301116460123619/1.3.6.1.4.1.14519.5.2.1.4591.4001.118521252167755472165852492837	doi:10.7937/K9/TCIA.2016.RNYFUYE9	Cancer Imaging Archive	doi:10.7937/K9/TCIA.2016.RNYFUYE9	http://doi.org/10.7937/K9/TCIA.2016.RNYFUYE9	Pre-processing	Segmentation labels of glioma sub-regions	Computer-aided Segmentation Approach	doi:10.7937/K9/TCIA.2017.KLXWJJ1Q	Cancer Imaging Archive	doi:10.7937/K9/TCIA.2017.KLXWJJ1Q	TCGA-GBM
TCGA-06-0649	Magnetic Resonance Imaging			1	tesla	UO	UO:0000228	T1-weighted post-contrast	696.6777954	millisecond	UO	UO:0000028	15	millisecond	UO	UO:0000028	SE	62	degree	UO	UO:0000185					26	TCGA-06-0649/1.3.6.1.4.1.14519.5.2.1.4591.4001.111226195519163301116460123619/1.3.6.1.4.1.14519.5.2.1.4591.4001.111395755305019629134143006170	doi:10.7937/K9/TCIA.2016.RNYFUYE9	Cancer Imaging Archive	doi:10.7937/K9/TCIA.2016.RNYFUYE9	http://doi.org/10.7937/K9/TCIA.2016.RNYFUYE9	Pre-processing	Segmentation labels of glioma sub-regions	Computer-aided Segmentation Approach	doi:10.7937/K9/TCIA.2017.KLXWJJ1Q	Cancer Imaging Archive	doi:10.7937/K9/TCIA.2017.KLXWJJ1Q	TCGA-GBM
TCGA-06-0649	Magnetic Resonance Imaging			1	tesla	UO	UO:0000228	T1-weighted pre-contrast	696.6777954	millisecond	UO	UO:0000028	15	millisecond	UO	UO:0000028	SE	62	degree	UO	UO:0000185					26	TCGA-06-0649/1.3.6.1.4.1.14519.5.2.1.4591.4001.111226195519163301116460123619/1.3.6.1.4.1.14519.5.2.1.4591.4001.253942008984398191974160718322	doi:10.7937/K9/TCIA.2016.RNYFUYE9	Cancer Imaging Archive	doi:10.7937/K9/TCIA.2016.RNYFUYE9	http://doi.org/10.7937/K9/TCIA.2016.RNYFUYE9	Pre-processing	Segmentation labels of glioma sub-regions	Computer-aided Segmentation Approach	doi:10.7937/K9/TCIA.2017.KLXWJJ1Q	Cancer Imaging Archive	doi:10.7937/K9/TCIA.2017.KLXWJJ1Q	TCGA-GBM
TCGA-06-0649	Magnetic Resonance Imaging			1	tesla	UO	UO:0000228	T2-weighted image	5780.362305	millisecond	UO	UO:0000028	110	millisecond	UO	UO:0000028	SE	90	degree	UO	UO:0000185					25	TCGA-06-0649/1.3.6.1.4.1.14519.5.2.1.4591.4001.111226195519163301116460123619/1.3.6.1.4.1.14519.5.2.1.4591.4001.310081522664139753162843331456	doi:10.7937/K9/TCIA.2016.RNYFUYE9	Cancer Imaging Archive	doi:10.7937/K9/TCIA.2016.RNYFUYE9	http://doi.org/10.7937/K9/TCIA.2016.RNYFUYE9	Pre-processing	Segmentation labels of glioma sub-regions	Computer-aided Segmentation Approach	doi:10.7937/K9/TCIA.2017.KLXWJJ1Q	Cancer Imaging Archive	doi:10.7937/K9/TCIA.2017.KLXWJJ1Q	TCGA-GBM
TCGA-06-1084	Magnetic Resonance Imaging			1.5	tesla	UO	UO:0000228	T2-weighted image flair	8002	millisecond	UO	UO:0000028	152.768	millisecond	UO	UO:0000028	IR	90	degree	UO	UO:0000185	2000	millisecond	UO	UO:0000028	34	TCGA-06-1084/1.3.6.1.4.1.14519.5.2.1.4591.4001.205933064051641141719264624760/1.3.6.1.4.1.14519.5.2.1.4591.4001.997008093475972500685701576370	doi:10.7937/K9/TCIA.2016.RNYFUYE9	Cancer Imaging Archive	doi:10.7937/K9/TCIA.2016.RNYFUYE9	http://doi.org/10.7937/K9/TCIA.2016.RNYFUYE9	Pre-processing	Segmentation labels of glioma sub-regions	Computer-aided Segmentation Approach	doi:10.7937/K9/TCIA.2017.KLXWJJ1Q	Cancer Imaging Archive	doi:10.7937/K9/TCIA.2017.KLXWJJ1Q	TCGA-GBM
TCGA-06-1084	Magnetic Resonance Imaging			1.5	tesla	UO	UO:0000228	T1-weighted post-contrast	516.664	millisecond	UO	UO:0000028	14	millisecond	UO	UO:0000028	SE	90	degree	UO	UO:0000185	0	millisecond	UO	UO:0000028	34	TCGA-06-1084/1.3.6.1.4.1.14519.5.2.1.4591.4001.205933064051641141719264624760/1.3.6.1.4.1.14519.5.2.1.4591.4001.184518206794525227519819333834	doi:10.7937/K9/TCIA.2016.RNYFUYE9	Cancer Imaging Archive	doi:10.7937/K9/TCIA.2016.RNYFUYE9	http://doi.org/10.7937/K9/TCIA.2016.RNYFUYE9	Pre-processing	Segmentation labels of glioma sub-regions	Computer-aided Segmentation Approach	doi:10.7937/K9/TCIA.2017.KLXWJJ1Q	Cancer Imaging Archive	doi:10.7937/K9/TCIA.2017.KLXWJJ1Q	TCGA-GBM
TCGA-06-1084	Magnetic Resonance Imaging			1.5	tesla	UO	UO:0000228	T1-weighted pre-contrast	516.664	millisecond	UO	UO:0000028	14	millisecond	UO	UO:0000028	SE	90	degree	UO	UO:0000185	0	millisecond	UO	UO:0000028	34	TCGA-06-1084/1.3.6.1.4.1.14519.5.2.1.4591.4001.205933064051641141719264624760/1.3.6.1.4.1.14519.5.2.1.4591.4001.253975845398997713297147176708	doi:10.7937/K9/TCIA.2016.RNYFUYE9	Cancer Imaging Archive	doi:10.7937/K9/TCIA.2016.RNYFUYE9	http://doi.org/10.7937/K9/TCIA.2016.RNYFUYE9	Pre-processing	Segmentation labels of glioma sub-regions	Computer-aided Segmentation Approach	doi:10.7937/K9/TCIA.2017.KLXWJJ1Q	Cancer Imaging Archive	doi:10.7937/K9/TCIA.2017.KLXWJJ1Q	TCGA-GBM
TCGA-06-1084	Magnetic Resonance Imaging			1.5	tesla	UO	UO:0000228	T2-weighted image	3750	millisecond	UO	UO:0000028	23.688	millisecond	UO	UO:0000028	SE	90	degree	UO	UO:0000185	0	millisecond	UO	UO:0000028	68	TCGA-06-1084/1.3.6.1.4.1.14519.5.2.1.4591.4001.205933064051641141719264624760/1.3.6.1.4.1.14519.5.2.1.4591.4001.225846560104323611908626019440	doi:10.7937/K9/TCIA.2016.RNYFUYE9	Cancer Imaging Archive	doi:10.7937/K9/TCIA.2016.RNYFUYE9	http://doi.org/10.7937/K9/TCIA.2016.RNYFUYE9	Pre-processing	Segmentation labels of glioma sub-regions	Computer-aided Segmentation Approach	doi:10.7937/K9/TCIA.2017.KLXWJJ1Q	Cancer Imaging Archive	doi:10.7937/K9/TCIA.2017.KLXWJJ1Q	TCGA-GBM
TCGA-06-1802	Magnetic Resonance Imaging			3	tesla	UO	UO:0000228	T2-weighted image flair	9002	millisecond	UO	UO:0000028	121.284	millisecond	UO	UO:0000028	SE\IR	90	degree	UO	UO:0000185	2250	millisecond	UO	UO:0000028	25	TCGA-06-1802/1.3.6.1.4.1.14519.5.2.1.4591.4001.319548581969656999665412328642/1.3.6.1.4.1.14519.5.2.1.4591.4001.303785431491112534531563759163	doi:10.7937/K9/TCIA.2016.RNYFUYE9	Cancer Imaging Archive	doi:10.7937/K9/TCIA.2016.RNYFUYE9	http://doi.org/10.7937/K9/TCIA.2016.RNYFUYE9	Pre-processing	Segmentation labels of glioma sub-regions	Computer-aided Segmentation Approach	doi:10.7937/K9/TCIA.2017.KLXWJJ1Q	Cancer Imaging Archive	doi:10.7937/K9/TCIA.2017.KLXWJJ1Q	TCGA-GBM
TCGA-06-1802	Magnetic Resonance Imaging			3	tesla	UO	UO:0000228	T1-weighted post-contrast	3050.6	millisecond	UO	UO:0000028	6.772	millisecond	UO	UO:0000028	SE\IR	90	degree	UO	UO:0000185	1238	millisecond	UO	UO:0000028	30	TCGA-06-1802/1.3.6.1.4.1.14519.5.2.1.4591.4001.319548581969656999665412328642/1.3.6.1.4.1.14519.5.2.1.4591.4001.215549370013921736472676782979	doi:10.7937/K9/TCIA.2016.RNYFUYE9	Cancer Imaging Archive	doi:10.7937/K9/TCIA.2016.RNYFUYE9	http://doi.org/10.7937/K9/TCIA.2016.RNYFUYE9	Pre-processing	Segmentation labels of glioma sub-regions	Computer-aided Segmentation Approach	doi:10.7937/K9/TCIA.2017.KLXWJJ1Q	Cancer Imaging Archive	doi:10.7937/K9/TCIA.2017.KLXWJJ1Q	TCGA-GBM
TCGA-06-1802	Magnetic Resonance Imaging			3	tesla	UO	UO:0000228	T1-weighted pre-contrast	3050.6	millisecond	UO	UO:0000028	6.4	millisecond	UO	UO:0000028	SE\IR	90	degree	UO	UO:0000185	1238	millisecond	UO	UO:0000028	30	TCGA-06-1802/1.3.6.1.4.1.14519.5.2.1.4591.4001.319548581969656999665412328642/1.3.6.1.4.1.14519.5.2.1.4591.4001.165267478442345010741661718562	doi:10.7937/K9/TCIA.2016.RNYFUYE9	Cancer Imaging Archive	doi:10.7937/K9/TCIA.2016.RNYFUYE9	http://doi.org/10.7937/K9/TCIA.2016.RNYFUYE9	Pre-processing	Segmentation labels of glioma sub-regions	Computer-aided Segmentation Approach	doi:10.7937/K9/TCIA.2017.KLXWJJ1Q	Cancer Imaging Archive	doi:10.7937/K9/TCIA.2017.KLXWJJ1Q	TCGA-GBM
TCGA-06-1802	Magnetic Resonance Imaging			3	tesla	UO	UO:0000228	T2-weighted image	3400	millisecond	UO	UO:0000028	110.032	millisecond	UO	UO:0000028	SE	90	degree	UO	UO:0000185	0	millisecond	UO	UO:0000028	20	TCGA-06-1802/1.3.6.1.4.1.14519.5.2.1.4591.4001.319548581969656999665412328642/1.3.6.1.4.1.14519.5.2.1.4591.4001.431304703040316559486127609898	doi:10.7937/K9/TCIA.2016.RNYFUYE9	Cancer Imaging Archive	doi:10.7937/K9/TCIA.2016.RNYFUYE9	http://doi.org/10.7937/K9/TCIA.2016.RNYFUYE9	Pre-processing	Segmentation labels of glioma sub-regions	Computer-aided Segmentation Approach	doi:10.7937/K9/TCIA.2017.KLXWJJ1Q	Cancer Imaging Archive	doi:10.7937/K9/TCIA.2017.KLXWJJ1Q	TCGA-GBM
TCGA-06-2570	Magnetic Resonance Imaging	SIGNA EXCITE	GE MEDICAL SYSTEMS	3	tesla	UO	UO:0000228	T2-weighted image flair	10002	millisecond	UO	UO:0000028	125.4	millisecond	UO	UO:0000028	SE\IR	90	degree	UO	UO:0000185	2250	millisecond	UO	UO:0000028	67	TCGA-06-2570/1.3.6.1.4.1.14519.5.2.1.4591.4001.763554173270318063812534542847/1.3.6.1.4.1.14519.5.2.1.4591.4001.875590044906522068491547240162	doi:10.7937/K9/TCIA.2016.RNYFUYE9	Cancer Imaging Archive	doi:10.7937/K9/TCIA.2016.RNYFUYE9	http://doi.org/10.7937/K9/TCIA.2016.RNYFUYE9	Pre-processing	Segmentation labels of glioma sub-regions	Computer-aided Segmentation Approach	doi:10.7937/K9/TCIA.2017.KLXWJJ1Q	Cancer Imaging Archive	doi:10.7937/K9/TCIA.2017.KLXWJJ1Q	TCGA-GBM
TCGA-06-2570	Magnetic Resonance Imaging	SIGNA EXCITE	GE MEDICAL SYSTEMS	3	tesla	UO	UO:0000228	T1-weighted post-contrast	2970.47	millisecond	UO	UO:0000028	6.356	millisecond	UO	UO:0000028	SE\IR	90	degree	UO	UO:0000185	1238	millisecond	UO	UO:0000028	67	TCGA-06-2570/1.3.6.1.4.1.14519.5.2.1.4591.4001.763554173270318063812534542847/1.3.6.1.4.1.14519.5.2.1.4591.4001.851364973348227212233680415818	doi:10.7937/K9/TCIA.2016.RNYFUYE9	Cancer Imaging Archive	doi:10.7937/K9/TCIA.2016.RNYFUYE9	http://doi.org/10.7937/K9/TCIA.2016.RNYFUYE9	Pre-processing	Segmentation labels of glioma sub-regions	Computer-aided Segmentation Approach	doi:10.7937/K9/TCIA.2017.KLXWJJ1Q	Cancer Imaging Archive	doi:10.7937/K9/TCIA.2017.KLXWJJ1Q	TCGA-GBM
TCGA-06-2570	Magnetic Resonance Imaging	SIGNA EXCITE	GE MEDICAL SYSTEMS	3	tesla	UO	UO:0000228	T1-weighted pre-contrast	2970.61	millisecond	UO	UO:0000028	6.356	millisecond	UO	UO:0000028	SE\IR	90	degree	UO	UO:0000185	1238	millisecond	UO	UO:0000028	34	TCGA-06-2570/1.3.6.1.4.1.14519.5.2.1.4591.4001.763554173270318063812534542847/1.3.6.1.4.1.14519.5.2.1.4591.4001.334156106497189532473121151584	doi:10.7937/K9/TCIA.2016.RNYFUYE9	Cancer Imaging Archive	doi:10.7937/K9/TCIA.2016.RNYFUYE9	http://doi.org/10.7937/K9/TCIA.2016.RNYFUYE9	Pre-processing	Segmentation labels of glioma sub-regions	Computer-aided Segmentation Approach	doi:10.7937/K9/TCIA.2017.KLXWJJ1Q	Cancer Imaging Archive	doi:10.7937/K9/TCIA.2017.KLXWJJ1Q	TCGA-GBM
TCGA-06-2570	Magnetic Resonance Imaging	SIGNA EXCITE	GE MEDICAL SYSTEMS	3	tesla	UO	UO:0000228	T2-weighted image	3000	millisecond	UO	UO:0000028	103.464	millisecond	UO	UO:0000028	SE	90	degree	UO	UO:0000185	0	millisecond	UO	UO:0000028	34	TCGA-06-2570/1.3.6.1.4.1.14519.5.2.1.4591.4001.763554173270318063812534542847/1.3.6.1.4.1.14519.5.2.1.4591.4001.181186298778100327141079566062	doi:10.7937/K9/TCIA.2016.RNYFUYE9	Cancer Imaging Archive	doi:10.7937/K9/TCIA.2016.RNYFUYE9	http://doi.org/10.7937/K9/TCIA.2016.RNYFUYE9	Pre-processing	Segmentation labels of glioma sub-regions	Computer-aided Segmentation Approach	doi:10.7937/K9/TCIA.2017.KLXWJJ1Q	Cancer Imaging Archive	doi:10.7937/K9/TCIA.2017.KLXWJJ1Q	TCGA-GBM
TCGA-06-5408	Magnetic Resonance Imaging			1.5	tesla	UO	UO:0000228	T2-weighted image flair	10004	millisecond	UO	UO:0000028	149.544	millisecond	UO	UO:0000028	IR	90	degree	UO	UO:0000185	2200	millisecond	UO	UO:0000028	67	TCGA-06-5408/1.3.6.1.4.1.14519.5.2.1.4591.4001.694644982891228681410637134135/1.3.6.1.4.1.14519.5.2.1.4591.4001.178021249403048866403790750450	doi:10.7937/K9/TCIA.2016.RNYFUYE9	Cancer Imaging Archive	doi:10.7937/K9/TCIA.2016.RNYFUYE9	http://doi.org/10.7937/K9/TCIA.2016.RNYFUYE9	Pre-processing	Segmentation labels of glioma sub-regions	Computer-aided Segmentation Approach	doi:10.7937/K9/TCIA.2017.KLXWJJ1Q	Cancer Imaging Archive	doi:10.7937/K9/TCIA.2017.KLXWJJ1Q	TCGA-GBM
TCGA-06-5408	Magnetic Resonance Imaging			1.5	tesla	UO	UO:0000228	T1-weighted post-contrast	500	millisecond	UO	UO:0000028	13	millisecond	UO	UO:0000028	SE	90	degree	UO	UO:0000185	0	millisecond	UO	UO:0000028	68	TCGA-06-5408/1.3.6.1.4.1.14519.5.2.1.4591.4001.694644982891228681410637134135/1.3.6.1.4.1.14519.5.2.1.4591.4001.255056887939741615994527174538	doi:10.7937/K9/TCIA.2016.RNYFUYE9	Cancer Imaging Archive	doi:10.7937/K9/TCIA.2016.RNYFUYE9	http://doi.org/10.7937/K9/TCIA.2016.RNYFUYE9	Pre-processing	Segmentation labels of glioma sub-regions	Computer-aided Segmentation Approach	doi:10.7937/K9/TCIA.2017.KLXWJJ1Q	Cancer Imaging Archive	doi:10.7937/K9/TCIA.2017.KLXWJJ1Q	TCGA-GBM
TCGA-06-5408	Magnetic Resonance Imaging			1.5	tesla	UO	UO:0000228	T1-weighted pre-contrast	500	millisecond	UO	UO:0000028	14	millisecond	UO	UO:0000028	SE	90	degree	UO	UO:0000185	0	millisecond	UO	UO:0000028	36	TCGA-06-5408/1.3.6.1.4.1.14519.5.2.1.4591.4001.694644982891228681410637134135/1.3.6.1.4.1.14519.5.2.1.4591.4001.366203051096691083339875526418	doi:10.7937/K9/TCIA.2016.RNYFUYE9	Cancer Imaging Archive	doi:10.7937/K9/TCIA.2016.RNYFUYE9	http://doi.org/10.7937/K9/TCIA.2016.RNYFUYE9	Pre-processing	Segmentation labels of glioma sub-regions	Computer-aided Segmentation Approach	doi:10.7937/K9/TCIA.2017.KLXWJJ1Q	Cancer Imaging Archive	doi:10.7937/K9/TCIA.2017.KLXWJJ1Q	TCGA-GBM
TCGA-06-5408	Magnetic Resonance Imaging			1.5	tesla	UO	UO:0000228	T2-weighted image	3500	millisecond	UO	UO:0000028	23.688	millisecond	UO	UO:0000028	SE	90	degree	UO	UO:0000185	0	millisecond	UO	UO:0000028	72	TCGA-06-5408/1.3.6.1.4.1.14519.5.2.1.4591.4001.694644982891228681410637134135/1.3.6.1.4.1.14519.5.2.1.4591.4001.190151680889708453331941210343	doi:10.7937/K9/TCIA.2016.RNYFUYE9	Cancer Imaging Archive	doi:10.7937/K9/TCIA.2016.RNYFUYE9	http://doi.org/10.7937/K9/TCIA.2016.RNYFUYE9	Pre-processing	Segmentation labels of glioma sub-regions	Computer-aided Segmentation Approach	doi:10.7937/K9/TCIA.2017.KLXWJJ1Q	Cancer Imaging Archive	doi:10.7937/K9/TCIA.2017.KLXWJJ1Q	TCGA-GBM
TCGA-06-5412	Magnetic Resonance Imaging			3	tesla	UO	UO:0000228	T2-weighted image flair	10002	millisecond	UO	UO:0000028	125.4	millisecond	UO	UO:0000028	SE\IR	90	degree	UO	UO:0000185	2250	millisecond	UO	UO:0000028	73	TCGA-06-5412/1.3.6.1.4.1.14519.5.2.1.4591.4001.221248717333016631625848271272/1.3.6.1.4.1.14519.5.2.1.4591.4001.232178263135282100751854200786	doi:10.7937/K9/TCIA.2016.RNYFUYE9	Cancer Imaging Archive	doi:10.7937/K9/TCIA.2016.RNYFUYE9	http://doi.org/10.7937/K9/TCIA.2016.RNYFUYE9	Pre-processing	Segmentation labels of glioma sub-regions	Computer-aided Segmentation Approach	doi:10.7937/K9/TCIA.2017.KLXWJJ1Q	Cancer Imaging Archive	doi:10.7937/K9/TCIA.2017.KLXWJJ1Q	TCGA-GBM
TCGA-06-5412	Magnetic Resonance Imaging			3	tesla	UO	UO:0000228	T1-weighted post-contrast	2969.99	millisecond	UO	UO:0000028	6.356	millisecond	UO	UO:0000028	SE\IR	90	degree	UO	UO:0000185	1238	millisecond	UO	UO:0000028	73	TCGA-06-5412/1.3.6.1.4.1.14519.5.2.1.4591.4001.221248717333016631625848271272/1.3.6.1.4.1.14519.5.2.1.4591.4001.164214036339812685287628785362	doi:10.7937/K9/TCIA.2016.RNYFUYE9	Cancer Imaging Archive	doi:10.7937/K9/TCIA.2016.RNYFUYE9	http://doi.org/10.7937/K9/TCIA.2016.RNYFUYE9	Pre-processing	Segmentation labels of glioma sub-regions	Computer-aided Segmentation Approach	doi:10.7937/K9/TCIA.2017.KLXWJJ1Q	Cancer Imaging Archive	doi:10.7937/K9/TCIA.2017.KLXWJJ1Q	TCGA-GBM
TCGA-06-5412	Magnetic Resonance Imaging			3	tesla	UO	UO:0000228	T1-weighted pre-contrast	2039.94	millisecond	UO	UO:0000028	6.356	millisecond	UO	UO:0000028	SE\IR	90	degree	UO	UO:0000185	883	millisecond	UO	UO:0000028	38	TCGA-06-5412/1.3.6.1.4.1.14519.5.2.1.4591.4001.221248717333016631625848271272/1.3.6.1.4.1.14519.5.2.1.4591.4001.120669219115152282285142798139	doi:10.7937/K9/TCIA.2016.RNYFUYE9	Cancer Imaging Archive	doi:10.7937/K9/TCIA.2016.RNYFUYE9	http://doi.org/10.7937/K9/TCIA.2016.RNYFUYE9	Pre-processing	Segmentation labels of glioma sub-regions	Computer-aided Segmentation Approach	doi:10.7937/K9/TCIA.2017.KLXWJJ1Q	Cancer Imaging Archive	doi:10.7937/K9/TCIA.2017.KLXWJJ1Q	TCGA-GBM
TCGA-06-5412	Magnetic Resonance Imaging			3	tesla	UO	UO:0000228	T2-weighted image	4000	millisecond	UO	UO:0000028	103.464	millisecond	UO	UO:0000028	SE	90	degree	UO	UO:0000185	0	millisecond	UO	UO:0000028	38	TCGA-06-5412/1.3.6.1.4.1.14519.5.2.1.4591.4001.221248717333016631625848271272/1.3.6.1.4.1.14519.5.2.1.4591.4001.142440088173859427055176239317	doi:10.7937/K9/TCIA.2016.RNYFUYE9	Cancer Imaging Archive	doi:10.7937/K9/TCIA.2016.RNYFUYE9	http://doi.org/10.7937/K9/TCIA.2016.RNYFUYE9	Pre-processing	Segmentation labels of glioma sub-regions	Computer-aided Segmentation Approach	doi:10.7937/K9/TCIA.2017.KLXWJJ1Q	Cancer Imaging Archive	doi:10.7937/K9/TCIA.2017.KLXWJJ1Q	TCGA-GBM
TCGA-06-5413	Magnetic Resonance Imaging			3	tesla	UO	UO:0000228	T2-weighted image flair	8002	millisecond	UO	UO:0000028	125.4	millisecond	UO	UO:0000028	SE\IR	90	degree	UO	UO:0000185	2250	millisecond	UO	UO:0000028	75	TCGA-06-5413/1.3.6.1.4.1.14519.5.2.1.4591.4001.397375653956580386291577018002/1.3.6.1.4.1.14519.5.2.1.4591.4001.300669427817208545563445520070	doi:10.7937/K9/TCIA.2016.RNYFUYE9	Cancer Imaging Archive	doi:10.7937/K9/TCIA.2016.RNYFUYE9	http://doi.org/10.7937/K9/TCIA.2016.RNYFUYE9	Pre-processing	Segmentation labels of glioma sub-regions	Computer-aided Segmentation Approach	doi:10.7937/K9/TCIA.2017.KLXWJJ1Q	Cancer Imaging Archive	doi:10.7937/K9/TCIA.2017.KLXWJJ1Q	TCGA-GBM
TCGA-06-5413	Magnetic Resonance Imaging			3	tesla	UO	UO:0000228	T1-weighted post-contrast	3042.02	millisecond	UO	UO:0000028	6.484	millisecond	UO	UO:0000028	SE\IR	90	degree	UO	UO:0000185	1238	millisecond	UO	UO:0000028	75	TCGA-06-5413/1.3.6.1.4.1.14519.5.2.1.4591.4001.397375653956580386291577018002/1.3.6.1.4.1.14519.5.2.1.4591.4001.234074548712879476847342581821	doi:10.7937/K9/TCIA.2016.RNYFUYE9	Cancer Imaging Archive	doi:10.7937/K9/TCIA.2016.RNYFUYE9	http://doi.org/10.7937/K9/TCIA.2016.RNYFUYE9	Pre-processing	Segmentation labels of glioma sub-regions	Computer-aided Segmentation Approach	doi:10.7937/K9/TCIA.2017.KLXWJJ1Q	Cancer Imaging Archive	doi:10.7937/K9/TCIA.2017.KLXWJJ1Q	TCGA-GBM
TCGA-06-5413	Magnetic Resonance Imaging			3	tesla	UO	UO:0000228	T1-weighted pre-contrast	2551.56	millisecond	UO	UO:0000028	6.484	millisecond	UO	UO:0000028	SE\IR	90	degree	UO	UO:0000185	1022	millisecond	UO	UO:0000028	38	TCGA-06-5413/1.3.6.1.4.1.14519.5.2.1.4591.4001.397375653956580386291577018002/1.3.6.1.4.1.14519.5.2.1.4591.4001.593318939393691383906509606881	doi:10.7937/K9/TCIA.2016.RNYFUYE9	Cancer Imaging Archive	doi:10.7937/K9/TCIA.2016.RNYFUYE9	http://doi.org/10.7937/K9/TCIA.2016.RNYFUYE9	Pre-processing	Segmentation labels of glioma sub-regions	Computer-aided Segmentation Approach	doi:10.7937/K9/TCIA.2017.KLXWJJ1Q	Cancer Imaging Archive	doi:10.7937/K9/TCIA.2017.KLXWJJ1Q	TCGA-GBM
TCGA-06-5413	Magnetic Resonance Imaging			3	tesla	UO	UO:0000228	T2-weighted image	4000	millisecond	UO	UO:0000028	105.192	millisecond	UO	UO:0000028	SE	90	degree	UO	UO:0000185	0	millisecond	UO	UO:0000028	38	TCGA-06-5413/1.3.6.1.4.1.14519.5.2.1.4591.4001.397375653956580386291577018002/1.3.6.1.4.1.14519.5.2.1.4591.4001.248855779352869249994890192373	doi:10.7937/K9/TCIA.2016.RNYFUYE9	Cancer Imaging Archive	doi:10.7937/K9/TCIA.2016.RNYFUYE9	http://doi.org/10.7937/K9/TCIA.2016.RNYFUYE9	Pre-processing	Segmentation labels of glioma sub-regions	Computer-aided Segmentation Approach	doi:10.7937/K9/TCIA.2017.KLXWJJ1Q	Cancer Imaging Archive	doi:10.7937/K9/TCIA.2017.KLXWJJ1Q	TCGA-GBM
TCGA-06-5417	Magnetic Resonance Imaging	SIGNA EXCITE	GE MEDICAL SYSTEMS	3	tesla	UO	UO:0000228	T2-weighted image flair	10002	millisecond	UO	UO:0000028	128.7	millisecond	UO	UO:0000028	SE\IR	90	degree	UO	UO:0000185	2250	millisecond	UO	UO:0000028	72	TCGA-06-5417/1.3.6.1.4.1.14519.5.2.1.4591.4001.304604545029494418165835320551/1.3.6.1.4.1.14519.5.2.1.4591.4001.290772413693145619532853352893	doi:10.7937/K9/TCIA.2016.RNYFUYE9	Cancer Imaging Archive	doi:10.7937/K9/TCIA.2016.RNYFUYE9	http://doi.org/10.7937/K9/TCIA.2016.RNYFUYE9	Pre-processing	Segmentation labels of glioma sub-regions	Computer-aided Segmentation Approach	doi:10.7937/K9/TCIA.2017.KLXWJJ1Q	Cancer Imaging Archive	doi:10.7937/K9/TCIA.2017.KLXWJJ1Q	TCGA-GBM
TCGA-06-5417	Magnetic Resonance Imaging	SIGNA EXCITE	GE MEDICAL SYSTEMS	3	tesla	UO	UO:0000228	T1-weighted post-contrast	3066.62	millisecond	UO	UO:0000028	6.356	millisecond	UO	UO:0000028	SE\IR	90	degree	UO	UO:0000185	1238	millisecond	UO	UO:0000028	76	TCGA-06-5417/1.3.6.1.4.1.14519.5.2.1.4591.4001.304604545029494418165835320551/1.3.6.1.4.1.14519.5.2.1.4591.4001.309906575449439613084040317395	doi:10.7937/K9/TCIA.2016.RNYFUYE9	Cancer Imaging Archive	doi:10.7937/K9/TCIA.2016.RNYFUYE9	http://doi.org/10.7937/K9/TCIA.2016.RNYFUYE9	Pre-processing	Segmentation labels of glioma sub-regions	Computer-aided Segmentation Approach	doi:10.7937/K9/TCIA.2017.KLXWJJ1Q	Cancer Imaging Archive	doi:10.7937/K9/TCIA.2017.KLXWJJ1Q	TCGA-GBM
TCGA-06-5417	Magnetic Resonance Imaging	SIGNA EXCITE	GE MEDICAL SYSTEMS	3	tesla	UO	UO:0000228	T1-weighted pre-contrast	2040.55	millisecond	UO	UO:0000028	6.36	millisecond	UO	UO:0000028	SE\IR	90	degree	UO	UO:0000185	883	millisecond	UO	UO:0000028	38	TCGA-06-5417/1.3.6.1.4.1.14519.5.2.1.4591.4001.304604545029494418165835320551/1.3.6.1.4.1.14519.5.2.1.4591.4001.742441362139497895209446188614	doi:10.7937/K9/TCIA.2016.RNYFUYE9	Cancer Imaging Archive	doi:10.7937/K9/TCIA.2016.RNYFUYE9	http://doi.org/10.7937/K9/TCIA.2016.RNYFUYE9	Pre-processing	Segmentation labels of glioma sub-regions	Computer-aided Segmentation Approach	doi:10.7937/K9/TCIA.2017.KLXWJJ1Q	Cancer Imaging Archive	doi:10.7937/K9/TCIA.2017.KLXWJJ1Q	TCGA-GBM
TCGA-06-5417	Magnetic Resonance Imaging	SIGNA EXCITE	GE MEDICAL SYSTEMS	3	tesla	UO	UO:0000228	T2-weighted image	4000	millisecond	UO	UO:0000028	105.732	millisecond	UO	UO:0000028	SE	90	degree	UO	UO:0000185	0	millisecond	UO	UO:0000028	38	TCGA-06-5417/1.3.6.1.4.1.14519.5.2.1.4591.4001.304604545029494418165835320551/1.3.6.1.4.1.14519.5.2.1.4591.4001.165675604340541610850133926501	doi:10.7937/K9/TCIA.2016.RNYFUYE9	Cancer Imaging Archive	doi:10.7937/K9/TCIA.2016.RNYFUYE9	http://doi.org/10.7937/K9/TCIA.2016.RNYFUYE9	Pre-processing	Segmentation labels of glioma sub-regions	Computer-aided Segmentation Approach	doi:10.7937/K9/TCIA.2017.KLXWJJ1Q	Cancer Imaging Archive	doi:10.7937/K9/TCIA.2017.KLXWJJ1Q	TCGA-GBM
TCGA-06-6389	Magnetic Resonance Imaging	SIGNA EXCITE	GE MEDICAL SYSTEMS	3	tesla	UO	UO:0000228	T2-weighted image flair	10002	millisecond	UO	UO:0000028	125.4	millisecond	UO	UO:0000028	SE\IR	90	degree	UO	UO:0000185	2250	millisecond	UO	UO:0000028	78	TCGA-06-6389/1.3.6.1.4.1.14519.5.2.1.4591.4001.296868957331552138094328434431/1.3.6.1.4.1.14519.5.2.1.4591.4001.161665405486670689151197029575	doi:10.7937/K9/TCIA.2016.RNYFUYE9	Cancer Imaging Archive	doi:10.7937/K9/TCIA.2016.RNYFUYE9	http://doi.org/10.7937/K9/TCIA.2016.RNYFUYE9	Pre-processing	Segmentation labels of glioma sub-regions	Computer-aided Segmentation Approach	doi:10.7937/K9/TCIA.2017.KLXWJJ1Q	Cancer Imaging Archive	doi:10.7937/K9/TCIA.2017.KLXWJJ1Q	TCGA-GBM
TCGA-06-6389	Magnetic Resonance Imaging	SIGNA EXCITE	GE MEDICAL SYSTEMS	3	tesla	UO	UO:0000228	T1-weighted post-contrast	2907.36	millisecond	UO	UO:0000028	6.356	millisecond	UO	UO:0000028	SE\IR	90	degree	UO	UO:0000185	1205	millisecond	UO	UO:0000028	45	TCGA-06-6389/1.3.6.1.4.1.14519.5.2.1.4591.4001.296868957331552138094328434431/1.3.6.1.4.1.14519.5.2.1.4591.4001.272603426520903457320862363374	doi:10.7937/K9/TCIA.2016.RNYFUYE9	Cancer Imaging Archive	doi:10.7937/K9/TCIA.2016.RNYFUYE9	http://doi.org/10.7937/K9/TCIA.2016.RNYFUYE9	Pre-processing	Segmentation labels of glioma sub-regions	Computer-aided Segmentation Approach	doi:10.7937/K9/TCIA.2017.KLXWJJ1Q	Cancer Imaging Archive	doi:10.7937/K9/TCIA.2017.KLXWJJ1Q	TCGA-GBM
TCGA-06-6389	Magnetic Resonance Imaging	SIGNA EXCITE	GE MEDICAL SYSTEMS	3	tesla	UO	UO:0000228	T1-weighted pre-contrast	2105.28	millisecond	UO	UO:0000028	6.356	millisecond	UO	UO:0000028	SE\IR	90	degree	UO	UO:0000185	883	millisecond	UO	UO:0000028	39	TCGA-06-6389/1.3.6.1.4.1.14519.5.2.1.4591.4001.296868957331552138094328434431/1.3.6.1.4.1.14519.5.2.1.4591.4001.154154311262940377270912110183	doi:10.7937/K9/TCIA.2016.RNYFUYE9	Cancer Imaging Archive	doi:10.7937/K9/TCIA.2016.RNYFUYE9	http://doi.org/10.7937/K9/TCIA.2016.RNYFUYE9	Pre-processing	Segmentation labels of glioma sub-regions	Computer-aided Segmentation Approach	doi:10.7937/K9/TCIA.2017.KLXWJJ1Q	Cancer Imaging Archive	doi:10.7937/K9/TCIA.2017.KLXWJJ1Q	TCGA-GBM
TCGA-06-6389	Magnetic Resonance Imaging	SIGNA EXCITE	GE MEDICAL SYSTEMS	3	tesla	UO	UO:0000228	T2-weighted image	4000	millisecond	UO	UO:0000028	103.464	millisecond	UO	UO:0000028	SE	90	degree	UO	UO:0000185	0	millisecond	UO	UO:0000028	39	TCGA-06-6389/1.3.6.1.4.1.14519.5.2.1.4591.4001.296868957331552138094328434431/1.3.6.1.4.1.14519.5.2.1.4591.4001.141696374723260511363949850190	doi:10.7937/K9/TCIA.2016.RNYFUYE9	Cancer Imaging Archive	doi:10.7937/K9/TCIA.2016.RNYFUYE9	http://doi.org/10.7937/K9/TCIA.2016.RNYFUYE9	Pre-processing	Segmentation labels of glioma sub-regions	Computer-aided Segmentation Approach	doi:10.7937/K9/TCIA.2017.KLXWJJ1Q	Cancer Imaging Archive	doi:10.7937/K9/TCIA.2017.KLXWJJ1Q	TCGA-GBM
TCGA-08-0350	Magnetic Resonance Imaging	GENESIS_SIGNA	GE MEDICAL SYSTEMS	1.5	tesla	UO	UO:0000228	T2-weighted image flair	10002	millisecond	UO	UO:0000028	142.5	millisecond	UO	UO:0000028	RM	90	degree	UO	UO:0000185					29	TCGA-08-0350/1.3.6.1.4.1.14519.5.2.1.7695.4001.569320506186381800578120391569/1.3.6.1.4.1.14519.5.2.1.7695.4001.223790420624969264518080364078	doi:10.7937/K9/TCIA.2016.RNYFUYE9	Cancer Imaging Archive	doi:10.7937/K9/TCIA.2016.RNYFUYE9	http://doi.org/10.7937/K9/TCIA.2016.RNYFUYE9	Pre-processing	Segmentation labels of glioma sub-regions	Computer-aided Segmentation Approach	doi:10.7937/K9/TCIA.2017.KLXWJJ1Q	Cancer Imaging Archive	doi:10.7937/K9/TCIA.2017.KLXWJJ1Q	TCGA-GBM
TCGA-08-0350	Magnetic Resonance Imaging	GENESIS_SIGNA	GE MEDICAL SYSTEMS	1.5	tesla	UO	UO:0000228	T1-weighted post-contrast	34	millisecond	UO	UO:0000028	3	millisecond	UO	UO:0000028	GR	35	degree	UO	UO:0000185					124	TCGA-08-0350/1.3.6.1.4.1.14519.5.2.1.7695.4001.569320506186381800578120391569/1.3.6.1.4.1.14519.5.2.1.7695.4001.149026159959841415765042402601	doi:10.7937/K9/TCIA.2016.RNYFUYE9	Cancer Imaging Archive	doi:10.7937/K9/TCIA.2016.RNYFUYE9	http://doi.org/10.7937/K9/TCIA.2016.RNYFUYE9	Pre-processing	Segmentation labels of glioma sub-regions	Computer-aided Segmentation Approach	doi:10.7937/K9/TCIA.2017.KLXWJJ1Q	Cancer Imaging Archive	doi:10.7937/K9/TCIA.2017.KLXWJJ1Q	TCGA-GBM
TCGA-08-0350	Magnetic Resonance Imaging	GENESIS_SIGNA	GE MEDICAL SYSTEMS	1.5	tesla	UO	UO:0000228	T1-weighted pre-contrast	600	millisecond	UO	UO:0000028	16	millisecond	UO	UO:0000028	SE	90	degree	UO	UO:0000185					24	TCGA-08-0350/1.3.6.1.4.1.14519.5.2.1.7695.4001.569320506186381800578120391569/1.3.6.1.4.1.14519.5.2.1.7695.4001.187092894138919886916310352088	doi:10.7937/K9/TCIA.2016.RNYFUYE9	Cancer Imaging Archive	doi:10.7937/K9/TCIA.2016.RNYFUYE9	http://doi.org/10.7937/K9/TCIA.2016.RNYFUYE9	Pre-processing	Segmentation labels of glioma sub-regions	Computer-aided Segmentation Approach	doi:10.7937/K9/TCIA.2017.KLXWJJ1Q	Cancer Imaging Archive	doi:10.7937/K9/TCIA.2017.KLXWJJ1Q	TCGA-GBM
TCGA-08-0350	Magnetic Resonance Imaging	GENESIS_SIGNA	GE MEDICAL SYSTEMS	1.5	tesla	UO	UO:0000228	T2-weighted image	3000	millisecond	UO	UO:0000028	104.575996	millisecond	UO	UO:0000028	SE	90	degree	UO	UO:0000185					114	TCGA-08-0350/1.3.6.1.4.1.14519.5.2.1.7695.4001.569320506186381800578120391569/1.3.6.1.4.1.14519.5.2.1.7695.4001.173215282973968589273253996333	doi:10.7937/K9/TCIA.2016.RNYFUYE9	Cancer Imaging Archive	doi:10.7937/K9/TCIA.2016.RNYFUYE9	http://doi.org/10.7937/K9/TCIA.2016.RNYFUYE9	Pre-processing	Segmentation labels of glioma sub-regions	Computer-aided Segmentation Approach	doi:10.7937/K9/TCIA.2017.KLXWJJ1Q	Cancer Imaging Archive	doi:10.7937/K9/TCIA.2017.KLXWJJ1Q	TCGA-GBM
TCGA-08-0352	Magnetic Resonance Imaging	GENESIS_SIGNA	GE MEDICAL SYSTEMS	1.5	tesla	UO	UO:0000228	T2-weighted image flair	10002	millisecond	UO	UO:0000028	127.5	millisecond	UO	UO:0000028	IR	90	degree	UO	UO:0000185	2200	millisecond	UO	UO:0000028	29	TCGA-08-0352/1.3.6.1.4.1.14519.5.2.1.7695.4001.163028456110647174493384721797/1.3.6.1.4.1.14519.5.2.1.7695.4001.976433586898626163749090098621	doi:10.7937/K9/TCIA.2016.RNYFUYE9	Cancer Imaging Archive	doi:10.7937/K9/TCIA.2016.RNYFUYE9	http://doi.org/10.7937/K9/TCIA.2016.RNYFUYE9	Pre-processing	Segmentation labels of glioma sub-regions	Computer-aided Segmentation Approach	doi:10.7937/K9/TCIA.2017.KLXWJJ1Q	Cancer Imaging Archive	doi:10.7937/K9/TCIA.2017.KLXWJJ1Q	TCGA-GBM
TCGA-08-0352	Magnetic Resonance Imaging	GENESIS_SIGNA	GE MEDICAL SYSTEMS	1.5	tesla	UO	UO:0000228	T1-weighted post-contrast	34	millisecond	UO	UO:0000028	3	millisecond	UO	UO:0000028	GR	35	degree	UO	UO:0000185					124	TCGA-08-0352/1.3.6.1.4.1.14519.5.2.1.7695.4001.163028456110647174493384721797/1.3.6.1.4.1.14519.5.2.1.7695.4001.114566536453601371704250309307	doi:10.7937/K9/TCIA.2016.RNYFUYE9	Cancer Imaging Archive	doi:10.7937/K9/TCIA.2016.RNYFUYE9	http://doi.org/10.7937/K9/TCIA.2016.RNYFUYE9	Pre-processing	Segmentation labels of glioma sub-regions	Computer-aided Segmentation Approach	doi:10.7937/K9/TCIA.2017.KLXWJJ1Q	Cancer Imaging Archive	doi:10.7937/K9/TCIA.2017.KLXWJJ1Q	TCGA-GBM
TCGA-08-0352	Magnetic Resonance Imaging	GENESIS_SIGNA	GE MEDICAL SYSTEMS	1.5	tesla	UO	UO:0000228	T1-weighted pre-contrast	100	millisecond	UO	UO:0000028	2.8	millisecond	UO	UO:0000028	GR	70	degree	UO	UO:0000185					44	TCGA-08-0352/1.3.6.1.4.1.14519.5.2.1.7695.4001.163028456110647174493384721797/1.3.6.1.4.1.14519.5.2.1.7695.4001.273255727733399439043422333634	doi:10.7937/K9/TCIA.2016.RNYFUYE9	Cancer Imaging Archive	doi:10.7937/K9/TCIA.2016.RNYFUYE9	http://doi.org/10.7937/K9/TCIA.2016.RNYFUYE9	Pre-processing	Segmentation labels of glioma sub-regions	Computer-aided Segmentation Approach	doi:10.7937/K9/TCIA.2017.KLXWJJ1Q	Cancer Imaging Archive	doi:10.7937/K9/TCIA.2017.KLXWJJ1Q	TCGA-GBM
TCGA-08-0352	Magnetic Resonance Imaging	GENESIS_SIGNA	GE MEDICAL SYSTEMS	1.5	tesla	UO	UO:0000228	T2-weighted image	4000	millisecond	UO	UO:0000028	104.575996	millisecond	UO	UO:0000028	SE	90	degree	UO	UO:0000185					120	TCGA-08-0352/1.3.6.1.4.1.14519.5.2.1.7695.4001.163028456110647174493384721797/1.3.6.1.4.1.14519.5.2.1.7695.4001.208292216616720295976805439852	doi:10.7937/K9/TCIA.2016.RNYFUYE9	Cancer Imaging Archive	doi:10.7937/K9/TCIA.2016.RNYFUYE9	http://doi.org/10.7937/K9/TCIA.2016.RNYFUYE9	Pre-processing	Segmentation labels of glioma sub-regions	Computer-aided Segmentation Approach	doi:10.7937/K9/TCIA.2017.KLXWJJ1Q	Cancer Imaging Archive	doi:10.7937/K9/TCIA.2017.KLXWJJ1Q	TCGA-GBM
TCGA-08-0353	Magnetic Resonance Imaging	GENESIS_SIGNA	GE MEDICAL SYSTEMS	1.5	tesla	UO	UO:0000228	T2-weighted image flair	10002	millisecond	UO	UO:0000028	133	millisecond	UO	UO:0000028	IR	90	degree	UO	UO:0000185	2200	millisecond	UO	UO:0000028	28	TCGA-08-0353/1.3.6.1.4.1.14519.5.2.1.7695.4001.337574128368739942371163019020/1.3.6.1.4.1.14519.5.2.1.7695.4001.140753700428222158006731649445	doi:10.7937/K9/TCIA.2016.RNYFUYE9	Cancer Imaging Archive	doi:10.7937/K9/TCIA.2016.RNYFUYE9	http://doi.org/10.7937/K9/TCIA.2016.RNYFUYE9	Pre-processing	Segmentation labels of glioma sub-regions	Computer-aided Segmentation Approach	doi:10.7937/K9/TCIA.2017.KLXWJJ1Q	Cancer Imaging Archive	doi:10.7937/K9/TCIA.2017.KLXWJJ1Q	TCGA-GBM
TCGA-08-0353	Magnetic Resonance Imaging	GENESIS_SIGNA	GE MEDICAL SYSTEMS	1.5	tesla	UO	UO:0000228	T1-weighted post-contrast	34	millisecond	UO	UO:0000028	3	millisecond	UO	UO:0000028	GR	35	degree	UO	UO:0000185					124	TCGA-08-0353/1.3.6.1.4.1.14519.5.2.1.7695.4001.337574128368739942371163019020/1.3.6.1.4.1.14519.5.2.1.7695.4001.328234903870025738854180702672	doi:10.7937/K9/TCIA.2016.RNYFUYE9	Cancer Imaging Archive	doi:10.7937/K9/TCIA.2016.RNYFUYE9	http://doi.org/10.7937/K9/TCIA.2016.RNYFUYE9	Pre-processing	Segmentation labels of glioma sub-regions	Computer-aided Segmentation Approach	doi:10.7937/K9/TCIA.2017.KLXWJJ1Q	Cancer Imaging Archive	doi:10.7937/K9/TCIA.2017.KLXWJJ1Q	TCGA-GBM
TCGA-08-0353	Magnetic Resonance Imaging	GENESIS_SIGNA	GE MEDICAL SYSTEMS	1.5	tesla	UO	UO:0000228	T1-weighted pre-contrast	100	millisecond	UO	UO:0000028	2.1	millisecond	UO	UO:0000028	GR	70	degree	UO	UO:0000185					44	TCGA-08-0353/1.3.6.1.4.1.14519.5.2.1.7695.4001.337574128368739942371163019020/1.3.6.1.4.1.14519.5.2.1.7695.4001.307993577811064417415017105143	doi:10.7937/K9/TCIA.2016.RNYFUYE9	Cancer Imaging Archive	doi:10.7937/K9/TCIA.2016.RNYFUYE9	http://doi.org/10.7937/K9/TCIA.2016.RNYFUYE9	Pre-processing	Segmentation labels of glioma sub-regions	Computer-aided Segmentation Approach	doi:10.7937/K9/TCIA.2017.KLXWJJ1Q	Cancer Imaging Archive	doi:10.7937/K9/TCIA.2017.KLXWJJ1Q	TCGA-GBM
TCGA-08-0353	Magnetic Resonance Imaging	GENESIS_SIGNA	GE MEDICAL SYSTEMS	1.5	tesla	UO	UO:0000228	T2-weighted image	2500	millisecond	UO	UO:0000028	104.639999	millisecond	UO	UO:0000028	SE	90	degree	UO	UO:0000185					114	TCGA-08-0353/1.3.6.1.4.1.14519.5.2.1.7695.4001.337574128368739942371163019020/1.3.6.1.4.1.14519.5.2.1.7695.4001.196310385969371473051006799315	doi:10.7937/K9/TCIA.2016.RNYFUYE9	Cancer Imaging Archive	doi:10.7937/K9/TCIA.2016.RNYFUYE9	http://doi.org/10.7937/K9/TCIA.2016.RNYFUYE9	Pre-processing	Segmentation labels of glioma sub-regions	Computer-aided Segmentation Approach	doi:10.7937/K9/TCIA.2017.KLXWJJ1Q	Cancer Imaging Archive	doi:10.7937/K9/TCIA.2017.KLXWJJ1Q	TCGA-GBM
TCGA-08-0354	Magnetic Resonance Imaging	GENESIS_SIGNA	GE MEDICAL SYSTEMS	1.5	tesla	UO	UO:0000228	T2-weighted image flair	10002	millisecond	UO	UO:0000028	142.5	millisecond	UO	UO:0000028	IR	90	degree	UO	UO:0000185	2200	millisecond	UO	UO:0000028	28	TCGA-08-0354/1.3.6.1.4.1.14519.5.2.1.7695.4001.193272565505328856496292965242/1.3.6.1.4.1.14519.5.2.1.7695.4001.323527541860368517646892071129	doi:10.7937/K9/TCIA.2016.RNYFUYE9	Cancer Imaging Archive	doi:10.7937/K9/TCIA.2016.RNYFUYE9	http://doi.org/10.7937/K9/TCIA.2016.RNYFUYE9	Pre-processing	Segmentation labels of glioma sub-regions	Computer-aided Segmentation Approach	doi:10.7937/K9/TCIA.2017.KLXWJJ1Q	Cancer Imaging Archive	doi:10.7937/K9/TCIA.2017.KLXWJJ1Q	TCGA-GBM
TCGA-08-0354	Magnetic Resonance Imaging	GENESIS_SIGNA	GE MEDICAL SYSTEMS	1.5	tesla	UO	UO:0000228	T1-weighted pre-contrast	100	millisecond	UO	UO:0000028	2.8	millisecond	UO	UO:0000028	GR	70	degree	UO	UO:0000185					44	TCGA-08-0354/1.3.6.1.4.1.14519.5.2.1.7695.4001.193272565505328856496292965242/1.3.6.1.4.1.14519.5.2.1.7695.4001.118503307861787885716018452534	doi:10.7937/K9/TCIA.2016.RNYFUYE9	Cancer Imaging Archive	doi:10.7937/K9/TCIA.2016.RNYFUYE9	http://doi.org/10.7937/K9/TCIA.2016.RNYFUYE9	Pre-processing	Segmentation labels of glioma sub-regions	Computer-aided Segmentation Approach	doi:10.7937/K9/TCIA.2017.KLXWJJ1Q	Cancer Imaging Archive	doi:10.7937/K9/TCIA.2017.KLXWJJ1Q	TCGA-GBM
TCGA-08-0354	Magnetic Resonance Imaging	GENESIS_SIGNA	GE MEDICAL SYSTEMS	1.5	tesla	UO	UO:0000228	T2-weighted image	4000	millisecond	UO	UO:0000028	104.015999	millisecond	UO	UO:0000028	SE	90	degree	UO	UO:0000185					126	TCGA-08-0354/1.3.6.1.4.1.14519.5.2.1.7695.4001.193272565505328856496292965242/1.3.6.1.4.1.14519.5.2.1.7695.4001.230224561061739836820209141244	doi:10.7937/K9/TCIA.2016.RNYFUYE9	Cancer Imaging Archive	doi:10.7937/K9/TCIA.2016.RNYFUYE9	http://doi.org/10.7937/K9/TCIA.2016.RNYFUYE9	Pre-processing	Segmentation labels of glioma sub-regions	Computer-aided Segmentation Approach	doi:10.7937/K9/TCIA.2017.KLXWJJ1Q	Cancer Imaging Archive	doi:10.7937/K9/TCIA.2017.KLXWJJ1Q	TCGA-GBM
TCGA-08-0355	Magnetic Resonance Imaging	GENESIS_SIGNA	GE MEDICAL SYSTEMS	1.5	tesla	UO	UO:0000228	T2-weighted image flair	8802	millisecond	UO	UO:0000028	133	millisecond	UO	UO:0000028	IR	90	degree	UO	UO:0000185	2200	millisecond	UO	UO:0000028	31	TCGA-08-0355/1.3.6.1.4.1.14519.5.2.1.7695.4001.218361089000532962354851713589/1.3.6.1.4.1.14519.5.2.1.7695.4001.134415699017245527869615131670	doi:10.7937/K9/TCIA.2016.RNYFUYE9	Cancer Imaging Archive	doi:10.7937/K9/TCIA.2016.RNYFUYE9	http://doi.org/10.7937/K9/TCIA.2016.RNYFUYE9	Pre-processing	Segmentation labels of glioma sub-regions	Computer-aided Segmentation Approach	doi:10.7937/K9/TCIA.2017.KLXWJJ1Q	Cancer Imaging Archive	doi:10.7937/K9/TCIA.2017.KLXWJJ1Q	TCGA-GBM
TCGA-08-0355	Magnetic Resonance Imaging	GENESIS_SIGNA	GE MEDICAL SYSTEMS	1.5	tesla	UO	UO:0000228	T1-weighted post-contrast	34	millisecond	UO	UO:0000028	3	millisecond	UO	UO:0000028	GR	35	degree	UO	UO:0000185					108	TCGA-08-0355/1.3.6.1.4.1.14519.5.2.1.7695.4001.218361089000532962354851713589/1.3.6.1.4.1.14519.5.2.1.7695.4001.337847097697226473402589529720	doi:10.7937/K9/TCIA.2016.RNYFUYE9	Cancer Imaging Archive	doi:10.7937/K9/TCIA.2016.RNYFUYE9	http://doi.org/10.7937/K9/TCIA.2016.RNYFUYE9	Pre-processing	Segmentation labels of glioma sub-regions	Computer-aided Segmentation Approach	doi:10.7937/K9/TCIA.2017.KLXWJJ1Q	Cancer Imaging Archive	doi:10.7937/K9/TCIA.2017.KLXWJJ1Q	TCGA-GBM
TCGA-08-0355	Magnetic Resonance Imaging	GENESIS_SIGNA	GE MEDICAL SYSTEMS	1.5	tesla	UO	UO:0000228	T1-weighted pre-contrast	100	millisecond	UO	UO:0000028	2.8	millisecond	UO	UO:0000028	GR	70	degree	UO	UO:0000185					44	TCGA-08-0355/1.3.6.1.4.1.14519.5.2.1.7695.4001.218361089000532962354851713589/1.3.6.1.4.1.14519.5.2.1.7695.4001.332032456864712781947929643599	doi:10.7937/K9/TCIA.2016.RNYFUYE9	Cancer Imaging Archive	doi:10.7937/K9/TCIA.2016.RNYFUYE9	http://doi.org/10.7937/K9/TCIA.2016.RNYFUYE9	Pre-processing	Segmentation labels of glioma sub-regions	Computer-aided Segmentation Approach	doi:10.7937/K9/TCIA.2017.KLXWJJ1Q	Cancer Imaging Archive	doi:10.7937/K9/TCIA.2017.KLXWJJ1Q	TCGA-GBM
TCGA-08-0355	Magnetic Resonance Imaging	GENESIS_SIGNA	GE MEDICAL SYSTEMS	1.5	tesla	UO	UO:0000228	T2-weighted image	2600	millisecond	UO	UO:0000028	104.575996	millisecond	UO	UO:0000028	SE	90	degree	UO	UO:0000185					108	TCGA-08-0355/1.3.6.1.4.1.14519.5.2.1.7695.4001.218361089000532962354851713589/1.3.6.1.4.1.14519.5.2.1.7695.4001.339057153668167454576759289870	doi:10.7937/K9/TCIA.2016.RNYFUYE9	Cancer Imaging Archive	doi:10.7937/K9/TCIA.2016.RNYFUYE9	http://doi.org/10.7937/K9/TCIA.2016.RNYFUYE9	Pre-processing	Segmentation labels of glioma sub-regions	Computer-aided Segmentation Approach	doi:10.7937/K9/TCIA.2017.KLXWJJ1Q	Cancer Imaging Archive	doi:10.7937/K9/TCIA.2017.KLXWJJ1Q	TCGA-GBM
TCGA-08-0356	Magnetic Resonance Imaging	GENESIS_SIGNA	GE MEDICAL SYSTEMS	1.5	tesla	UO	UO:0000228	T2-weighted image flair	10002	millisecond	UO	UO:0000028	133	millisecond	UO	UO:0000028	IR	90	degree	UO	UO:0000185	2200	millisecond	UO	UO:0000028	32	TCGA-08-0356/1.3.6.1.4.1.14519.5.2.1.7695.4001.232438853782668841142871631923/1.3.6.1.4.1.14519.5.2.1.7695.4001.145267262126068158967843466003	doi:10.7937/K9/TCIA.2016.RNYFUYE9	Cancer Imaging Archive	doi:10.7937/K9/TCIA.2016.RNYFUYE9	http://doi.org/10.7937/K9/TCIA.2016.RNYFUYE9	Pre-processing	Segmentation labels of glioma sub-regions	Computer-aided Segmentation Approach	doi:10.7937/K9/TCIA.2017.KLXWJJ1Q	Cancer Imaging Archive	doi:10.7937/K9/TCIA.2017.KLXWJJ1Q	TCGA-GBM
TCGA-08-0356	Magnetic Resonance Imaging	GENESIS_SIGNA	GE MEDICAL SYSTEMS	1.5	tesla	UO	UO:0000228	T1-weighted post-contrast	34	millisecond	UO	UO:0000028	3	millisecond	UO	UO:0000028	GR	35	degree	UO	UO:0000185					124	TCGA-08-0356/1.3.6.1.4.1.14519.5.2.1.7695.4001.232438853782668841142871631923/1.3.6.1.4.1.14519.5.2.1.7695.4001.242840321773074493339785317095	doi:10.7937/K9/TCIA.2016.RNYFUYE9	Cancer Imaging Archive	doi:10.7937/K9/TCIA.2016.RNYFUYE9	http://doi.org/10.7937/K9/TCIA.2016.RNYFUYE9	Pre-processing	Segmentation labels of glioma sub-regions	Computer-aided Segmentation Approach	doi:10.7937/K9/TCIA.2017.KLXWJJ1Q	Cancer Imaging Archive	doi:10.7937/K9/TCIA.2017.KLXWJJ1Q	TCGA-GBM
TCGA-08-0356	Magnetic Resonance Imaging	GENESIS_SIGNA	GE MEDICAL SYSTEMS	1.5	tesla	UO	UO:0000228	T1-weighted pre-contrast	100	millisecond	UO	UO:0000028	2.1	millisecond	UO	UO:0000028	GR	70	degree	UO	UO:0000185					44	TCGA-08-0356/1.3.6.1.4.1.14519.5.2.1.7695.4001.232438853782668841142871631923/1.3.6.1.4.1.14519.5.2.1.7695.4001.185236563426956780421070538793	doi:10.7937/K9/TCIA.2016.RNYFUYE9	Cancer Imaging Archive	doi:10.7937/K9/TCIA.2016.RNYFUYE9	http://doi.org/10.7937/K9/TCIA.2016.RNYFUYE9	Pre-processing	Segmentation labels of glioma sub-regions	Computer-aided Segmentation Approach	doi:10.7937/K9/TCIA.2017.KLXWJJ1Q	Cancer Imaging Archive	doi:10.7937/K9/TCIA.2017.KLXWJJ1Q	TCGA-GBM
TCGA-08-0356	Magnetic Resonance Imaging	GENESIS_SIGNA	GE MEDICAL SYSTEMS	1.5	tesla	UO	UO:0000228	T2-weighted image	3000	millisecond	UO	UO:0000028	104.639999	millisecond	UO	UO:0000028	SE	90	degree	UO	UO:0000185					120	TCGA-08-0356/1.3.6.1.4.1.14519.5.2.1.7695.4001.232438853782668841142871631923/1.3.6.1.4.1.14519.5.2.1.7695.4001.338312619633234820114774625995	doi:10.7937/K9/TCIA.2016.RNYFUYE9	Cancer Imaging Archive	doi:10.7937/K9/TCIA.2016.RNYFUYE9	http://doi.org/10.7937/K9/TCIA.2016.RNYFUYE9	Pre-processing	Segmentation labels of glioma sub-regions	Computer-aided Segmentation Approach	doi:10.7937/K9/TCIA.2017.KLXWJJ1Q	Cancer Imaging Archive	doi:10.7937/K9/TCIA.2017.KLXWJJ1Q	TCGA-GBM
TCGA-08-0357	Magnetic Resonance Imaging	GENESIS_SIGNA	GE MEDICAL SYSTEMS	1.5	tesla	UO	UO:0000228	T2-weighted image flair	10002	millisecond	UO	UO:0000028	127.5	millisecond	UO	UO:0000028	IR	90	degree	UO	UO:0000185	2200	millisecond	UO	UO:0000028	32	TCGA-08-0357/1.3.6.1.4.1.14519.5.2.1.7695.4001.119967927917425608159550386921/1.3.6.1.4.1.14519.5.2.1.7695.4001.209481123456866732766059421408	doi:10.7937/K9/TCIA.2016.RNYFUYE9	Cancer Imaging Archive	doi:10.7937/K9/TCIA.2016.RNYFUYE9	http://doi.org/10.7937/K9/TCIA.2016.RNYFUYE9	Pre-processing	Segmentation labels of glioma sub-regions	Computer-aided Segmentation Approach	doi:10.7937/K9/TCIA.2017.KLXWJJ1Q	Cancer Imaging Archive	doi:10.7937/K9/TCIA.2017.KLXWJJ1Q	TCGA-GBM
TCGA-08-0357	Magnetic Resonance Imaging	GENESIS_SIGNA	GE MEDICAL SYSTEMS	1.5	tesla	UO	UO:0000228	T1-weighted post-contrast	34	millisecond	UO	UO:0000028	3	millisecond	UO	UO:0000028	GR	35	degree	UO	UO:0000185					124	TCGA-08-0357/1.3.6.1.4.1.14519.5.2.1.7695.4001.119967927917425608159550386921/1.3.6.1.4.1.14519.5.2.1.7695.4001.262710894696531450868984668624	doi:10.7937/K9/TCIA.2016.RNYFUYE9	Cancer Imaging Archive	doi:10.7937/K9/TCIA.2016.RNYFUYE9	http://doi.org/10.7937/K9/TCIA.2016.RNYFUYE9	Pre-processing	Segmentation labels of glioma sub-regions	Computer-aided Segmentation Approach	doi:10.7937/K9/TCIA.2017.KLXWJJ1Q	Cancer Imaging Archive	doi:10.7937/K9/TCIA.2017.KLXWJJ1Q	TCGA-GBM
TCGA-08-0357	Magnetic Resonance Imaging	GENESIS_SIGNA	GE MEDICAL SYSTEMS	1.5	tesla	UO	UO:0000228	T1-weighted pre-contrast	100	millisecond	UO	UO:0000028	2.8	millisecond	UO	UO:0000028	GR	70	degree	UO	UO:0000185					44	TCGA-08-0357/1.3.6.1.4.1.14519.5.2.1.7695.4001.119967927917425608159550386921/1.3.6.1.4.1.14519.5.2.1.7695.4001.659866133278407752982263311318	doi:10.7937/K9/TCIA.2016.RNYFUYE9	Cancer Imaging Archive	doi:10.7937/K9/TCIA.2016.RNYFUYE9	http://doi.org/10.7937/K9/TCIA.2016.RNYFUYE9	Pre-processing	Segmentation labels of glioma sub-regions	Computer-aided Segmentation Approach	doi:10.7937/K9/TCIA.2017.KLXWJJ1Q	Cancer Imaging Archive	doi:10.7937/K9/TCIA.2017.KLXWJJ1Q	TCGA-GBM
TCGA-08-0357	Magnetic Resonance Imaging	GENESIS_SIGNA	GE MEDICAL SYSTEMS	1.5	tesla	UO	UO:0000228	T2-weighted image	3000	millisecond	UO	UO:0000028	104.575996	millisecond	UO	UO:0000028	SE	90	degree	UO	UO:0000185					120	TCGA-08-0357/1.3.6.1.4.1.14519.5.2.1.7695.4001.119967927917425608159550386921/1.3.6.1.4.1.14519.5.2.1.7695.4001.205237217403372024720024068239	doi:10.7937/K9/TCIA.2016.RNYFUYE9	Cancer Imaging Archive	doi:10.7937/K9/TCIA.2016.RNYFUYE9	http://doi.org/10.7937/K9/TCIA.2016.RNYFUYE9	Pre-processing	Segmentation labels of glioma sub-regions	Computer-aided Segmentation Approach	doi:10.7937/K9/TCIA.2017.KLXWJJ1Q	Cancer Imaging Archive	doi:10.7937/K9/TCIA.2017.KLXWJJ1Q	TCGA-GBM
TCGA-08-0358	Magnetic Resonance Imaging	GENESIS_SIGNA	GE MEDICAL SYSTEMS	1.5	tesla	UO	UO:0000228	T2-weighted image flair	10002	millisecond	UO	UO:0000028	127.5	millisecond	UO	UO:0000028	IR	90	degree	UO	UO:0000185	2200	millisecond	UO	UO:0000028	32	TCGA-08-0358/1.3.6.1.4.1.14519.5.2.1.7695.4001.178258647502369298089351214604/1.3.6.1.4.1.14519.5.2.1.7695.4001.182758059237808096357467156444	doi:10.7937/K9/TCIA.2016.RNYFUYE9	Cancer Imaging Archive	doi:10.7937/K9/TCIA.2016.RNYFUYE9	http://doi.org/10.7937/K9/TCIA.2016.RNYFUYE9	Pre-processing	Segmentation labels of glioma sub-regions	Computer-aided Segmentation Approach	doi:10.7937/K9/TCIA.2017.KLXWJJ1Q	Cancer Imaging Archive	doi:10.7937/K9/TCIA.2017.KLXWJJ1Q	TCGA-GBM
TCGA-08-0358	Magnetic Resonance Imaging	GENESIS_SIGNA	GE MEDICAL SYSTEMS	1.5	tesla	UO	UO:0000228	T1-weighted post-contrast	23	millisecond	UO	UO:0000028	8	millisecond	UO	UO:0000028	GR	35	degree	UO	UO:0000185					60	TCGA-08-0358/1.3.6.1.4.1.14519.5.2.1.7695.4001.178258647502369298089351214604/1.3.6.1.4.1.14519.5.2.1.7695.4001.216730440392063319195987347730	doi:10.7937/K9/TCIA.2016.RNYFUYE9	Cancer Imaging Archive	doi:10.7937/K9/TCIA.2016.RNYFUYE9	http://doi.org/10.7937/K9/TCIA.2016.RNYFUYE9	Pre-processing	Segmentation labels of glioma sub-regions	Computer-aided Segmentation Approach	doi:10.7937/K9/TCIA.2017.KLXWJJ1Q	Cancer Imaging Archive	doi:10.7937/K9/TCIA.2017.KLXWJJ1Q	TCGA-GBM
TCGA-08-0358	Magnetic Resonance Imaging	GENESIS_SIGNA	GE MEDICAL SYSTEMS	1.5	tesla	UO	UO:0000228	T1-weighted pre-contrast	600	millisecond	UO	UO:0000028	9	millisecond	UO	UO:0000028	SE	90	degree	UO	UO:0000185					24	TCGA-08-0358/1.3.6.1.4.1.14519.5.2.1.7695.4001.178258647502369298089351214604/1.3.6.1.4.1.14519.5.2.1.7695.4001.179655607006515166822372048602	doi:10.7937/K9/TCIA.2016.RNYFUYE9	Cancer Imaging Archive	doi:10.7937/K9/TCIA.2016.RNYFUYE9	http://doi.org/10.7937/K9/TCIA.2016.RNYFUYE9	Pre-processing	Segmentation labels of glioma sub-regions	Computer-aided Segmentation Approach	doi:10.7937/K9/TCIA.2017.KLXWJJ1Q	Cancer Imaging Archive	doi:10.7937/K9/TCIA.2017.KLXWJJ1Q	TCGA-GBM
TCGA-08-0358	Magnetic Resonance Imaging	GENESIS_SIGNA	GE MEDICAL SYSTEMS	1.5	tesla	UO	UO:0000228	T2-weighted image	4000	millisecond	UO	UO:0000028	104.575996	millisecond	UO	UO:0000028	SE	90	degree	UO	UO:0000185					114	TCGA-08-0358/1.3.6.1.4.1.14519.5.2.1.7695.4001.211723469240412331121762942910/1.3.6.1.4.1.14519.5.2.1.7695.4001.302868369039586931692020679777	doi:10.7937/K9/TCIA.2016.RNYFUYE9	Cancer Imaging Archive	doi:10.7937/K9/TCIA.2016.RNYFUYE9	http://doi.org/10.7937/K9/TCIA.2016.RNYFUYE9	Pre-processing	Segmentation labels of glioma sub-regions	Computer-aided Segmentation Approach	doi:10.7937/K9/TCIA.2017.KLXWJJ1Q	Cancer Imaging Archive	doi:10.7937/K9/TCIA.2017.KLXWJJ1Q	TCGA-GBM
TCGA-08-0359	Magnetic Resonance Imaging	GENESIS_SIGNA	GE MEDICAL SYSTEMS	1.5	tesla	UO	UO:0000228	T2-weighted image flair	10002	millisecond	UO	UO:0000028	142.5	millisecond	UO	UO:0000028	IR	90	degree	UO	UO:0000185	2200	millisecond	UO	UO:0000028	27	TCGA-08-0359/1.3.6.1.4.1.14519.5.2.1.7695.4001.291982097074076414376657462951/1.3.6.1.4.1.14519.5.2.1.7695.4001.720373715113146700092274252984	doi:10.7937/K9/TCIA.2016.RNYFUYE9	Cancer Imaging Archive	doi:10.7937/K9/TCIA.2016.RNYFUYE9	http://doi.org/10.7937/K9/TCIA.2016.RNYFUYE9	Pre-processing	Segmentation labels of glioma sub-regions	Computer-aided Segmentation Approach	doi:10.7937/K9/TCIA.2017.KLXWJJ1Q	Cancer Imaging Archive	doi:10.7937/K9/TCIA.2017.KLXWJJ1Q	TCGA-GBM
TCGA-08-0359	Magnetic Resonance Imaging	GENESIS_SIGNA	GE MEDICAL SYSTEMS	1.5	tesla	UO	UO:0000228	T1-weighted post-contrast	34	millisecond	UO	UO:0000028	3	millisecond	UO	UO:0000028	GR	35	degree	UO	UO:0000185					102	TCGA-08-0359/1.3.6.1.4.1.14519.5.2.1.7695.4001.291982097074076414376657462951/1.3.6.1.4.1.14519.5.2.1.7695.4001.441692279775841498698035053980	doi:10.7937/K9/TCIA.2016.RNYFUYE9	Cancer Imaging Archive	doi:10.7937/K9/TCIA.2016.RNYFUYE9	http://doi.org/10.7937/K9/TCIA.2016.RNYFUYE9	Pre-processing	Segmentation labels of glioma sub-regions	Computer-aided Segmentation Approach	doi:10.7937/K9/TCIA.2017.KLXWJJ1Q	Cancer Imaging Archive	doi:10.7937/K9/TCIA.2017.KLXWJJ1Q	TCGA-GBM
TCGA-08-0359	Magnetic Resonance Imaging	GENESIS_SIGNA	GE MEDICAL SYSTEMS	1.5	tesla	UO	UO:0000228	T1-weighted pre-contrast	100	millisecond	UO	UO:0000028	2.8	millisecond	UO	UO:0000028	GR	70	degree	UO	UO:0000185					44	TCGA-08-0359/1.3.6.1.4.1.14519.5.2.1.7695.4001.291982097074076414376657462951/1.3.6.1.4.1.14519.5.2.1.7695.4001.303658910963991106533940013361	doi:10.7937/K9/TCIA.2016.RNYFUYE9	Cancer Imaging Archive	doi:10.7937/K9/TCIA.2016.RNYFUYE9	http://doi.org/10.7937/K9/TCIA.2016.RNYFUYE9	Pre-processing	Segmentation labels of glioma sub-regions	Computer-aided Segmentation Approach	doi:10.7937/K9/TCIA.2017.KLXWJJ1Q	Cancer Imaging Archive	doi:10.7937/K9/TCIA.2017.KLXWJJ1Q	TCGA-GBM
TCGA-08-0359	Magnetic Resonance Imaging	GENESIS_SIGNA	GE MEDICAL SYSTEMS	1.5	tesla	UO	UO:0000228	T2-weighted image	4000	millisecond	UO	UO:0000028	104.575996	millisecond	UO	UO:0000028	SE	90	degree	UO	UO:0000185					102	TCGA-08-0359/1.3.6.1.4.1.14519.5.2.1.7695.4001.291982097074076414376657462951/1.3.6.1.4.1.14519.5.2.1.7695.4001.147430811790810817730832339214	doi:10.7937/K9/TCIA.2016.RNYFUYE9	Cancer Imaging Archive	doi:10.7937/K9/TCIA.2016.RNYFUYE9	http://doi.org/10.7937/K9/TCIA.2016.RNYFUYE9	Pre-processing	Segmentation labels of glioma sub-regions	Computer-aided Segmentation Approach	doi:10.7937/K9/TCIA.2017.KLXWJJ1Q	Cancer Imaging Archive	doi:10.7937/K9/TCIA.2017.KLXWJJ1Q	TCGA-GBM
TCGA-08-0360	Magnetic Resonance Imaging	GENESIS_SIGNA	GE MEDICAL SYSTEMS	1.5	tesla	UO	UO:0000228	T2-weighted image flair	10002	millisecond	UO	UO:0000028	127.5	millisecond	UO	UO:0000028	IR	90	degree	UO	UO:0000185	2200	millisecond	UO	UO:0000028	32	TCGA-08-0360/1.3.6.1.4.1.14519.5.2.1.7695.4001.775866763600199916309126131064/1.3.6.1.4.1.14519.5.2.1.7695.4001.116744760614299221617250951944	doi:10.7937/K9/TCIA.2016.RNYFUYE9	Cancer Imaging Archive	doi:10.7937/K9/TCIA.2016.RNYFUYE9	http://doi.org/10.7937/K9/TCIA.2016.RNYFUYE9	Pre-processing	Segmentation labels of glioma sub-regions	Computer-aided Segmentation Approach	doi:10.7937/K9/TCIA.2017.KLXWJJ1Q	Cancer Imaging Archive	doi:10.7937/K9/TCIA.2017.KLXWJJ1Q	TCGA-GBM
TCGA-08-0360	Magnetic Resonance Imaging	GENESIS_SIGNA	GE MEDICAL SYSTEMS	1.5	tesla	UO	UO:0000228	T1-weighted post-contrast	34	millisecond	UO	UO:0000028	3	millisecond	UO	UO:0000028	GR	35	degree	UO	UO:0000185					124	TCGA-08-0360/1.3.6.1.4.1.14519.5.2.1.7695.4001.775866763600199916309126131064/1.3.6.1.4.1.14519.5.2.1.7695.4001.318817306516501633455833057389	doi:10.7937/K9/TCIA.2016.RNYFUYE9	Cancer Imaging Archive	doi:10.7937/K9/TCIA.2016.RNYFUYE9	http://doi.org/10.7937/K9/TCIA.2016.RNYFUYE9	Pre-processing	Segmentation labels of glioma sub-regions	Computer-aided Segmentation Approach	doi:10.7937/K9/TCIA.2017.KLXWJJ1Q	Cancer Imaging Archive	doi:10.7937/K9/TCIA.2017.KLXWJJ1Q	TCGA-GBM
TCGA-08-0360	Magnetic Resonance Imaging	GENESIS_SIGNA	GE MEDICAL SYSTEMS	1.5	tesla	UO	UO:0000228	T1-weighted pre-contrast	100	millisecond	UO	UO:0000028	2.8	millisecond	UO	UO:0000028	GR	70	degree	UO	UO:0000185					44	TCGA-08-0360/1.3.6.1.4.1.14519.5.2.1.7695.4001.775866763600199916309126131064/1.3.6.1.4.1.14519.5.2.1.7695.4001.103650870268111201936685511415	doi:10.7937/K9/TCIA.2016.RNYFUYE9	Cancer Imaging Archive	doi:10.7937/K9/TCIA.2016.RNYFUYE9	http://doi.org/10.7937/K9/TCIA.2016.RNYFUYE9	Pre-processing	Segmentation labels of glioma sub-regions	Computer-aided Segmentation Approach	doi:10.7937/K9/TCIA.2017.KLXWJJ1Q	Cancer Imaging Archive	doi:10.7937/K9/TCIA.2017.KLXWJJ1Q	TCGA-GBM
TCGA-08-0360	Magnetic Resonance Imaging	GENESIS_SIGNA	GE MEDICAL SYSTEMS	1.5	tesla	UO	UO:0000228	T2-weighted image	4000	millisecond	UO	UO:0000028	104.575996	millisecond	UO	UO:0000028	SE	90	degree	UO	UO:0000185					126	TCGA-08-0360/1.3.6.1.4.1.14519.5.2.1.7695.4001.775866763600199916309126131064/1.3.6.1.4.1.14519.5.2.1.7695.4001.245474303741731760955757807517	doi:10.7937/K9/TCIA.2016.RNYFUYE9	Cancer Imaging Archive	doi:10.7937/K9/TCIA.2016.RNYFUYE9	http://doi.org/10.7937/K9/TCIA.2016.RNYFUYE9	Pre-processing	Segmentation labels of glioma sub-regions	Computer-aided Segmentation Approach	doi:10.7937/K9/TCIA.2017.KLXWJJ1Q	Cancer Imaging Archive	doi:10.7937/K9/TCIA.2017.KLXWJJ1Q	TCGA-GBM
TCGA-08-0385	Magnetic Resonance Imaging	GENESIS_SIGNA	GE MEDICAL SYSTEMS	1.5	tesla	UO	UO:0000228	T2-weighted image flair	10002	millisecond	UO	UO:0000028	142.5	millisecond	UO	UO:0000028	IR	90	degree	UO	UO:0000185	2200	millisecond	UO	UO:0000028	28	TCGA-08-0385/1.3.6.1.4.1.14519.5.2.1.7695.4001.222434989025722161720779872375/1.3.6.1.4.1.14519.5.2.1.7695.4001.470684108406413400813519745909	doi:10.7937/K9/TCIA.2016.RNYFUYE9	Cancer Imaging Archive	doi:10.7937/K9/TCIA.2016.RNYFUYE9	http://doi.org/10.7937/K9/TCIA.2016.RNYFUYE9	Pre-processing	Segmentation labels of glioma sub-regions	Computer-aided Segmentation Approach	doi:10.7937/K9/TCIA.2017.KLXWJJ1Q	Cancer Imaging Archive	doi:10.7937/K9/TCIA.2017.KLXWJJ1Q	TCGA-GBM
TCGA-08-0385	Magnetic Resonance Imaging	GENESIS_SIGNA	GE MEDICAL SYSTEMS	1.5	tesla	UO	UO:0000228	T1-weighted post-contrast	34	millisecond	UO	UO:0000028	6	millisecond	UO	UO:0000028	GR	35	degree	UO	UO:0000185					124	TCGA-08-0385/1.3.6.1.4.1.14519.5.2.1.7695.4001.222434989025722161720779872375/1.3.6.1.4.1.14519.5.2.1.7695.4001.721759255675381060893415325949	doi:10.7937/K9/TCIA.2016.RNYFUYE9	Cancer Imaging Archive	doi:10.7937/K9/TCIA.2016.RNYFUYE9	http://doi.org/10.7937/K9/TCIA.2016.RNYFUYE9	Pre-processing	Segmentation labels of glioma sub-regions	Computer-aided Segmentation Approach	doi:10.7937/K9/TCIA.2017.KLXWJJ1Q	Cancer Imaging Archive	doi:10.7937/K9/TCIA.2017.KLXWJJ1Q	TCGA-GBM
TCGA-08-0385	Magnetic Resonance Imaging	GENESIS_SIGNA	GE MEDICAL SYSTEMS	1.5	tesla	UO	UO:0000228	T1-weighted pre-contrast	100	millisecond	UO	UO:0000028	2.8	millisecond	UO	UO:0000028	GR	70	degree	UO	UO:0000185					44	TCGA-08-0385/1.3.6.1.4.1.14519.5.2.1.7695.4001.222434989025722161720779872375/1.3.6.1.4.1.14519.5.2.1.7695.4001.204026741851778126255510768761	doi:10.7937/K9/TCIA.2016.RNYFUYE9	Cancer Imaging Archive	doi:10.7937/K9/TCIA.2016.RNYFUYE9	http://doi.org/10.7937/K9/TCIA.2016.RNYFUYE9	Pre-processing	Segmentation labels of glioma sub-regions	Computer-aided Segmentation Approach	doi:10.7937/K9/TCIA.2017.KLXWJJ1Q	Cancer Imaging Archive	doi:10.7937/K9/TCIA.2017.KLXWJJ1Q	TCGA-GBM
TCGA-08-0385	Magnetic Resonance Imaging	GENESIS_SIGNA	GE MEDICAL SYSTEMS	1.5	tesla	UO	UO:0000228	T2-weighted image	2500	millisecond	UO	UO:0000028	104.575996	millisecond	UO	UO:0000028	SE	90	degree	UO	UO:0000185					120	TCGA-08-0385/1.3.6.1.4.1.14519.5.2.1.7695.4001.222434989025722161720779872375/1.3.6.1.4.1.14519.5.2.1.7695.4001.280478740522485950254533656856	doi:10.7937/K9/TCIA.2016.RNYFUYE9	Cancer Imaging Archive	doi:10.7937/K9/TCIA.2016.RNYFUYE9	http://doi.org/10.7937/K9/TCIA.2016.RNYFUYE9	Pre-processing	Segmentation labels of glioma sub-regions	Computer-aided Segmentation Approach	doi:10.7937/K9/TCIA.2017.KLXWJJ1Q	Cancer Imaging Archive	doi:10.7937/K9/TCIA.2017.KLXWJJ1Q	TCGA-GBM
TCGA-08-0389	Magnetic Resonance Imaging	SIGNA EXCITE	GE MEDICAL SYSTEMS	1.5	tesla	UO	UO:0000228	T2-weighted image flair	10002	millisecond	UO	UO:0000028	120.3	millisecond	UO	UO:0000028	IR	90	degree	UO	UO:0000185	2200	millisecond	UO	UO:0000028	32	TCGA-08-0389/1.3.6.1.4.1.14519.5.2.1.7695.4001.155576204150333185525274253431/1.3.6.1.4.1.14519.5.2.1.7695.4001.231537080539550629623423633749	doi:10.7937/K9/TCIA.2016.RNYFUYE9	Cancer Imaging Archive	doi:10.7937/K9/TCIA.2016.RNYFUYE9	http://doi.org/10.7937/K9/TCIA.2016.RNYFUYE9	Pre-processing	Segmentation labels of glioma sub-regions	Computer-aided Segmentation Approach	doi:10.7937/K9/TCIA.2017.KLXWJJ1Q	Cancer Imaging Archive	doi:10.7937/K9/TCIA.2017.KLXWJJ1Q	TCGA-GBM
TCGA-08-0389	Magnetic Resonance Imaging	SIGNA EXCITE	GE MEDICAL SYSTEMS	1.5	tesla	UO	UO:0000228	T1-weighted post-contrast	34	millisecond	UO	UO:0000028	3	millisecond	UO	UO:0000028	GR	70	degree	UO	UO:0000185	0	millisecond	UO	UO:0000028	124	TCGA-08-0389/1.3.6.1.4.1.14519.5.2.1.7695.4001.155576204150333185525274253431/1.3.6.1.4.1.14519.5.2.1.7695.4001.332152476495056790815972732567	doi:10.7937/K9/TCIA.2016.RNYFUYE9	Cancer Imaging Archive	doi:10.7937/K9/TCIA.2016.RNYFUYE9	http://doi.org/10.7937/K9/TCIA.2016.RNYFUYE9	Pre-processing	Segmentation labels of glioma sub-regions	Computer-aided Segmentation Approach	doi:10.7937/K9/TCIA.2017.KLXWJJ1Q	Cancer Imaging Archive	doi:10.7937/K9/TCIA.2017.KLXWJJ1Q	TCGA-GBM
TCGA-08-0389	Magnetic Resonance Imaging	SIGNA EXCITE	GE MEDICAL SYSTEMS	1.5	tesla	UO	UO:0000228	T1-weighted pre-contrast	100	millisecond	UO	UO:0000028	2.36	millisecond	UO	UO:0000028	GR	70	degree	UO	UO:0000185	0	millisecond	UO	UO:0000028	44	TCGA-08-0389/1.3.6.1.4.1.14519.5.2.1.7695.4001.155576204150333185525274253431/1.3.6.1.4.1.14519.5.2.1.7695.4001.265467282136232588736256233486	doi:10.7937/K9/TCIA.2016.RNYFUYE9	Cancer Imaging Archive	doi:10.7937/K9/TCIA.2016.RNYFUYE9	http://doi.org/10.7937/K9/TCIA.2016.RNYFUYE9	Pre-processing	Segmentation labels of glioma sub-regions	Computer-aided Segmentation Approach	doi:10.7937/K9/TCIA.2017.KLXWJJ1Q	Cancer Imaging Archive	doi:10.7937/K9/TCIA.2017.KLXWJJ1Q	TCGA-GBM
TCGA-08-0389	Magnetic Resonance Imaging	SIGNA EXCITE	GE MEDICAL SYSTEMS	1.5	tesla	UO	UO:0000228	T2-weighted image	3000	millisecond	UO	UO:0000028	104.256	millisecond	UO	UO:0000028	SE	90	degree	UO	UO:0000185	0	millisecond	UO	UO:0000028	114	TCGA-08-0389/1.3.6.1.4.1.14519.5.2.1.7695.4001.155576204150333185525274253431/1.3.6.1.4.1.14519.5.2.1.7695.4001.898120371300749852808668825214	doi:10.7937/K9/TCIA.2016.RNYFUYE9	Cancer Imaging Archive	doi:10.7937/K9/TCIA.2016.RNYFUYE9	http://doi.org/10.7937/K9/TCIA.2016.RNYFUYE9	Pre-processing	Segmentation labels of glioma sub-regions	Computer-aided Segmentation Approach	doi:10.7937/K9/TCIA.2017.KLXWJJ1Q	Cancer Imaging Archive	doi:10.7937/K9/TCIA.2017.KLXWJJ1Q	TCGA-GBM
TCGA-08-0390	Magnetic Resonance Imaging	SIGNA EXCITE	GE MEDICAL SYSTEMS	3	tesla	UO	UO:0000228	T2-weighted image flair	9302	millisecond	UO	UO:0000028	140.116	millisecond	UO	UO:0000028	IR	90	degree	UO	UO:0000185	2100	millisecond	UO	UO:0000028	29	TCGA-08-0390/1.3.6.1.4.1.14519.5.2.1.7695.4001.162486595336728686386525070636/1.3.6.1.4.1.14519.5.2.1.7695.4001.215135936895486917436141586502	doi:10.7937/K9/TCIA.2016.RNYFUYE9	Cancer Imaging Archive	doi:10.7937/K9/TCIA.2016.RNYFUYE9	http://doi.org/10.7937/K9/TCIA.2016.RNYFUYE9	Pre-processing	Segmentation labels of glioma sub-regions	Computer-aided Segmentation Approach	doi:10.7937/K9/TCIA.2017.KLXWJJ1Q	Cancer Imaging Archive	doi:10.7937/K9/TCIA.2017.KLXWJJ1Q	TCGA-GBM
TCGA-08-0390	Magnetic Resonance Imaging	SIGNA EXCITE	GE MEDICAL SYSTEMS	3	tesla	UO	UO:0000228	T1-weighted post-contrast	26	millisecond	UO	UO:0000028	7	millisecond	UO	UO:0000028	GR	35	degree	UO	UO:0000185	0	millisecond	UO	UO:0000028	128	TCGA-08-0390/1.3.6.1.4.1.14519.5.2.1.7695.4001.162486595336728686386525070636/1.3.6.1.4.1.14519.5.2.1.7695.4001.339923650761117556933165423898	doi:10.7937/K9/TCIA.2016.RNYFUYE9	Cancer Imaging Archive	doi:10.7937/K9/TCIA.2016.RNYFUYE9	http://doi.org/10.7937/K9/TCIA.2016.RNYFUYE9	Pre-processing	Segmentation labels of glioma sub-regions	Computer-aided Segmentation Approach	doi:10.7937/K9/TCIA.2017.KLXWJJ1Q	Cancer Imaging Archive	doi:10.7937/K9/TCIA.2017.KLXWJJ1Q	TCGA-GBM
TCGA-08-0390	Magnetic Resonance Imaging	SIGNA EXCITE	GE MEDICAL SYSTEMS	3	tesla	UO	UO:0000228	T1-weighted pre-contrast	425	millisecond	UO	UO:0000028	3.292	millisecond	UO	UO:0000028	GR	90	degree	UO	UO:0000185	0	millisecond	UO	UO:0000028	44	TCGA-08-0390/1.3.6.1.4.1.14519.5.2.1.7695.4001.162486595336728686386525070636/1.3.6.1.4.1.14519.5.2.1.7695.4001.128426618960163084409336878674	doi:10.7937/K9/TCIA.2016.RNYFUYE9	Cancer Imaging Archive	doi:10.7937/K9/TCIA.2016.RNYFUYE9	http://doi.org/10.7937/K9/TCIA.2016.RNYFUYE9	Pre-processing	Segmentation labels of glioma sub-regions	Computer-aided Segmentation Approach	doi:10.7937/K9/TCIA.2017.KLXWJJ1Q	Cancer Imaging Archive	doi:10.7937/K9/TCIA.2017.KLXWJJ1Q	TCGA-GBM
TCGA-08-0390	Magnetic Resonance Imaging	SIGNA EXCITE	GE MEDICAL SYSTEMS	3	tesla	UO	UO:0000228	T2-weighted image	4300	millisecond	UO	UO:0000028	99.288	millisecond	UO	UO:0000028	SE	90	degree	UO	UO:0000185	0	millisecond	UO	UO:0000028	120	TCGA-08-0390/1.3.6.1.4.1.14519.5.2.1.7695.4001.162486595336728686386525070636/1.3.6.1.4.1.14519.5.2.1.7695.4001.581616982218423289196570600960	doi:10.7937/K9/TCIA.2016.RNYFUYE9	Cancer Imaging Archive	doi:10.7937/K9/TCIA.2016.RNYFUYE9	http://doi.org/10.7937/K9/TCIA.2016.RNYFUYE9	Pre-processing	Segmentation labels of glioma sub-regions	Computer-aided Segmentation Approach	doi:10.7937/K9/TCIA.2017.KLXWJJ1Q	Cancer Imaging Archive	doi:10.7937/K9/TCIA.2017.KLXWJJ1Q	TCGA-GBM
TCGA-08-0392	Magnetic Resonance Imaging	GENESIS_SIGNA	GE MEDICAL SYSTEMS	1.5	tesla	UO	UO:0000228	T2-weighted image flair	8802	millisecond	UO	UO:0000028	127.5	millisecond	UO	UO:0000028	IR	90	degree	UO	UO:0000185	2200	millisecond	UO	UO:0000028	30	TCGA-08-0392/1.3.6.1.4.1.14519.5.2.1.7695.4001.227489248220590980899973679112/1.3.6.1.4.1.14519.5.2.1.7695.4001.305330809372782012100149087676	doi:10.7937/K9/TCIA.2016.RNYFUYE9	Cancer Imaging Archive	doi:10.7937/K9/TCIA.2016.RNYFUYE9	http://doi.org/10.7937/K9/TCIA.2016.RNYFUYE9	Pre-processing	Segmentation labels of glioma sub-regions	Computer-aided Segmentation Approach	doi:10.7937/K9/TCIA.2017.KLXWJJ1Q	Cancer Imaging Archive	doi:10.7937/K9/TCIA.2017.KLXWJJ1Q	TCGA-GBM
TCGA-08-0392	Magnetic Resonance Imaging	GENESIS_SIGNA	GE MEDICAL SYSTEMS	1.5	tesla	UO	UO:0000228	T1-weighted post-contrast	34	millisecond	UO	UO:0000028	3	millisecond	UO	UO:0000028	GR	35	degree	UO	UO:0000185					124	TCGA-08-0392/1.3.6.1.4.1.14519.5.2.1.7695.4001.227489248220590980899973679112/1.3.6.1.4.1.14519.5.2.1.7695.4001.325303380020247035105126562668	doi:10.7937/K9/TCIA.2016.RNYFUYE9	Cancer Imaging Archive	doi:10.7937/K9/TCIA.2016.RNYFUYE9	http://doi.org/10.7937/K9/TCIA.2016.RNYFUYE9	Pre-processing	Segmentation labels of glioma sub-regions	Computer-aided Segmentation Approach	doi:10.7937/K9/TCIA.2017.KLXWJJ1Q	Cancer Imaging Archive	doi:10.7937/K9/TCIA.2017.KLXWJJ1Q	TCGA-GBM
TCGA-08-0392	Magnetic Resonance Imaging	GENESIS_SIGNA	GE MEDICAL SYSTEMS	1.5	tesla	UO	UO:0000228	T1-weighted pre-contrast	100	millisecond	UO	UO:0000028	2.8	millisecond	UO	UO:0000028	GR	70	degree	UO	UO:0000185					44	TCGA-08-0392/1.3.6.1.4.1.14519.5.2.1.7695.4001.227489248220590980899973679112/1.3.6.1.4.1.14519.5.2.1.7695.4001.159334401813324113568299278427	doi:10.7937/K9/TCIA.2016.RNYFUYE9	Cancer Imaging Archive	doi:10.7937/K9/TCIA.2016.RNYFUYE9	http://doi.org/10.7937/K9/TCIA.2016.RNYFUYE9	Pre-processing	Segmentation labels of glioma sub-regions	Computer-aided Segmentation Approach	doi:10.7937/K9/TCIA.2017.KLXWJJ1Q	Cancer Imaging Archive	doi:10.7937/K9/TCIA.2017.KLXWJJ1Q	TCGA-GBM
TCGA-08-0392	Magnetic Resonance Imaging	GENESIS_SIGNA	GE MEDICAL SYSTEMS	1.5	tesla	UO	UO:0000228	T2-weighted image	4000	millisecond	UO	UO:0000028	104.575996	millisecond	UO	UO:0000028	SE	90	degree	UO	UO:0000185					120	TCGA-08-0392/1.3.6.1.4.1.14519.5.2.1.7695.4001.227489248220590980899973679112/1.3.6.1.4.1.14519.5.2.1.7695.4001.285943743580803495108812000858	doi:10.7937/K9/TCIA.2016.RNYFUYE9	Cancer Imaging Archive	doi:10.7937/K9/TCIA.2016.RNYFUYE9	http://doi.org/10.7937/K9/TCIA.2016.RNYFUYE9	Pre-processing	Segmentation labels of glioma sub-regions	Computer-aided Segmentation Approach	doi:10.7937/K9/TCIA.2017.KLXWJJ1Q	Cancer Imaging Archive	doi:10.7937/K9/TCIA.2017.KLXWJJ1Q	TCGA-GBM
TCGA-08-0509	Magnetic Resonance Imaging	GENESIS_SIGNA	GE MEDICAL SYSTEMS	1.5	tesla	UO	UO:0000228	T2-weighted image flair	10002	millisecond	UO	UO:0000028	152	millisecond	UO	UO:0000028	RM	90	degree	UO	UO:0000185					29	TCGA-08-0509/1.3.6.1.4.1.14519.5.2.1.7695.4001.292568156105181015740272479103/1.3.6.1.4.1.14519.5.2.1.7695.4001.408596602542998666261259876805	doi:10.7937/K9/TCIA.2016.RNYFUYE9	Cancer Imaging Archive	doi:10.7937/K9/TCIA.2016.RNYFUYE9	http://doi.org/10.7937/K9/TCIA.2016.RNYFUYE9	Pre-processing	Segmentation labels of glioma sub-regions	Computer-aided Segmentation Approach	doi:10.7937/K9/TCIA.2017.KLXWJJ1Q	Cancer Imaging Archive	doi:10.7937/K9/TCIA.2017.KLXWJJ1Q	TCGA-GBM
TCGA-08-0509	Magnetic Resonance Imaging	GENESIS_SIGNA	GE MEDICAL SYSTEMS	1.5	tesla	UO	UO:0000228	T1-weighted post-contrast	34	millisecond	UO	UO:0000028	6	millisecond	UO	UO:0000028	GR	35	degree	UO	UO:0000185					124	TCGA-08-0509/1.3.6.1.4.1.14519.5.2.1.7695.4001.292568156105181015740272479103/1.3.6.1.4.1.14519.5.2.1.7695.4001.258664400961230551340675293298	doi:10.7937/K9/TCIA.2016.RNYFUYE9	Cancer Imaging Archive	doi:10.7937/K9/TCIA.2016.RNYFUYE9	http://doi.org/10.7937/K9/TCIA.2016.RNYFUYE9	Pre-processing	Segmentation labels of glioma sub-regions	Computer-aided Segmentation Approach	doi:10.7937/K9/TCIA.2017.KLXWJJ1Q	Cancer Imaging Archive	doi:10.7937/K9/TCIA.2017.KLXWJJ1Q	TCGA-GBM
TCGA-08-0509	Magnetic Resonance Imaging	GENESIS_SIGNA	GE MEDICAL SYSTEMS	1.5	tesla	UO	UO:0000228	T1-weighted pre-contrast	100	millisecond	UO	UO:0000028	2.1	millisecond	UO	UO:0000028	GR	70	degree	UO	UO:0000185					46	TCGA-08-0509/1.3.6.1.4.1.14519.5.2.1.7695.4001.292568156105181015740272479103/1.3.6.1.4.1.14519.5.2.1.7695.4001.224301481773938865793646319386	doi:10.7937/K9/TCIA.2016.RNYFUYE9	Cancer Imaging Archive	doi:10.7937/K9/TCIA.2016.RNYFUYE9	http://doi.org/10.7937/K9/TCIA.2016.RNYFUYE9	Pre-processing	Segmentation labels of glioma sub-regions	Computer-aided Segmentation Approach	doi:10.7937/K9/TCIA.2017.KLXWJJ1Q	Cancer Imaging Archive	doi:10.7937/K9/TCIA.2017.KLXWJJ1Q	TCGA-GBM
TCGA-08-0509	Magnetic Resonance Imaging	GENESIS_SIGNA	GE MEDICAL SYSTEMS	1.5	tesla	UO	UO:0000228	T2-weighted image	2500	millisecond	UO	UO:0000028	104.575996	millisecond	UO	UO:0000028	SE	90	degree	UO	UO:0000185					120	TCGA-08-0509/1.3.6.1.4.1.14519.5.2.1.7695.4001.292568156105181015740272479103/1.3.6.1.4.1.14519.5.2.1.7695.4001.178602050598278251326371799672	doi:10.7937/K9/TCIA.2016.RNYFUYE9	Cancer Imaging Archive	doi:10.7937/K9/TCIA.2016.RNYFUYE9	http://doi.org/10.7937/K9/TCIA.2016.RNYFUYE9	Pre-processing	Segmentation labels of glioma sub-regions	Computer-aided Segmentation Approach	doi:10.7937/K9/TCIA.2017.KLXWJJ1Q	Cancer Imaging Archive	doi:10.7937/K9/TCIA.2017.KLXWJJ1Q	TCGA-GBM
TCGA-08-0510	Magnetic Resonance Imaging	GENESIS_SIGNA	GE MEDICAL SYSTEMS	1.5	tesla	UO	UO:0000228	T2-weighted image flair	10002	millisecond	UO	UO:0000028	142.5	millisecond	UO	UO:0000028	IR	90	degree	UO	UO:0000185	2200	millisecond	UO	UO:0000028	28	TCGA-08-0510/1.3.6.1.4.1.14519.5.2.1.7695.4001.908705038093871340852313648625/1.3.6.1.4.1.14519.5.2.1.7695.4001.680572427201908205055469939074	doi:10.7937/K9/TCIA.2016.RNYFUYE9	Cancer Imaging Archive	doi:10.7937/K9/TCIA.2016.RNYFUYE9	http://doi.org/10.7937/K9/TCIA.2016.RNYFUYE9	Pre-processing	Segmentation labels of glioma sub-regions	Computer-aided Segmentation Approach	doi:10.7937/K9/TCIA.2017.KLXWJJ1Q	Cancer Imaging Archive	doi:10.7937/K9/TCIA.2017.KLXWJJ1Q	TCGA-GBM
TCGA-08-0510	Magnetic Resonance Imaging	GENESIS_SIGNA	GE MEDICAL SYSTEMS	1.5	tesla	UO	UO:0000228	T1-weighted post-contrast	34	millisecond	UO	UO:0000028	3	millisecond	UO	UO:0000028	GR	35	degree	UO	UO:0000185					124	TCGA-08-0510/1.3.6.1.4.1.14519.5.2.1.7695.4001.908705038093871340852313648625/1.3.6.1.4.1.14519.5.2.1.7695.4001.180669314170322596932458983139	doi:10.7937/K9/TCIA.2016.RNYFUYE9	Cancer Imaging Archive	doi:10.7937/K9/TCIA.2016.RNYFUYE9	http://doi.org/10.7937/K9/TCIA.2016.RNYFUYE9	Pre-processing	Segmentation labels of glioma sub-regions	Computer-aided Segmentation Approach	doi:10.7937/K9/TCIA.2017.KLXWJJ1Q	Cancer Imaging Archive	doi:10.7937/K9/TCIA.2017.KLXWJJ1Q	TCGA-GBM
TCGA-08-0510	Magnetic Resonance Imaging	GENESIS_SIGNA	GE MEDICAL SYSTEMS	1.5	tesla	UO	UO:0000228	T1-weighted pre-contrast	100	millisecond	UO	UO:0000028	2.1	millisecond	UO	UO:0000028	GR	70	degree	UO	UO:0000185					44	TCGA-08-0510/1.3.6.1.4.1.14519.5.2.1.7695.4001.908705038093871340852313648625/1.3.6.1.4.1.14519.5.2.1.7695.4001.289052473786821559464871427227	doi:10.7937/K9/TCIA.2016.RNYFUYE9	Cancer Imaging Archive	doi:10.7937/K9/TCIA.2016.RNYFUYE9	http://doi.org/10.7937/K9/TCIA.2016.RNYFUYE9	Pre-processing	Segmentation labels of glioma sub-regions	Computer-aided Segmentation Approach	doi:10.7937/K9/TCIA.2017.KLXWJJ1Q	Cancer Imaging Archive	doi:10.7937/K9/TCIA.2017.KLXWJJ1Q	TCGA-GBM
TCGA-08-0510	Magnetic Resonance Imaging	GENESIS_SIGNA	GE MEDICAL SYSTEMS	1.5	tesla	UO	UO:0000228	T2-weighted image	4000	millisecond	UO	UO:0000028	104.015999	millisecond	UO	UO:0000028	SE	90	degree	UO	UO:0000185					120	TCGA-08-0510/1.3.6.1.4.1.14519.5.2.1.7695.4001.908705038093871340852313648625/1.3.6.1.4.1.14519.5.2.1.7695.4001.208630687586140812333680115393	doi:10.7937/K9/TCIA.2016.RNYFUYE9	Cancer Imaging Archive	doi:10.7937/K9/TCIA.2016.RNYFUYE9	http://doi.org/10.7937/K9/TCIA.2016.RNYFUYE9	Pre-processing	Segmentation labels of glioma sub-regions	Computer-aided Segmentation Approach	doi:10.7937/K9/TCIA.2017.KLXWJJ1Q	Cancer Imaging Archive	doi:10.7937/K9/TCIA.2017.KLXWJJ1Q	TCGA-GBM
TCGA-08-0512	Magnetic Resonance Imaging	GENESIS_SIGNA	GE MEDICAL SYSTEMS	1.5	tesla	UO	UO:0000228	T2-weighted image flair	10002	millisecond	UO	UO:0000028	142.5	millisecond	UO	UO:0000028	RM	90	degree	UO	UO:0000185					29	TCGA-08-0512/1.3.6.1.4.1.14519.5.2.1.7695.4001.280248392879135411898507571335/1.3.6.1.4.1.14519.5.2.1.7695.4001.740352126423395607820113197890	doi:10.7937/K9/TCIA.2016.RNYFUYE9	Cancer Imaging Archive	doi:10.7937/K9/TCIA.2016.RNYFUYE9	http://doi.org/10.7937/K9/TCIA.2016.RNYFUYE9	Pre-processing	Segmentation labels of glioma sub-regions	Computer-aided Segmentation Approach	doi:10.7937/K9/TCIA.2017.KLXWJJ1Q	Cancer Imaging Archive	doi:10.7937/K9/TCIA.2017.KLXWJJ1Q	TCGA-GBM
TCGA-08-0512	Magnetic Resonance Imaging	GENESIS_SIGNA	GE MEDICAL SYSTEMS	1.5	tesla	UO	UO:0000228	T1-weighted post-contrast	34	millisecond	UO	UO:0000028	6	millisecond	UO	UO:0000028	GR	35	degree	UO	UO:0000185					124	TCGA-08-0512/1.3.6.1.4.1.14519.5.2.1.7695.4001.280248392879135411898507571335/1.3.6.1.4.1.14519.5.2.1.7695.4001.188649667958862219325502314719	doi:10.7937/K9/TCIA.2016.RNYFUYE9	Cancer Imaging Archive	doi:10.7937/K9/TCIA.2016.RNYFUYE9	http://doi.org/10.7937/K9/TCIA.2016.RNYFUYE9	Pre-processing	Segmentation labels of glioma sub-regions	Computer-aided Segmentation Approach	doi:10.7937/K9/TCIA.2017.KLXWJJ1Q	Cancer Imaging Archive	doi:10.7937/K9/TCIA.2017.KLXWJJ1Q	TCGA-GBM
TCGA-08-0512	Magnetic Resonance Imaging	GENESIS_SIGNA	GE MEDICAL SYSTEMS	1.5	tesla	UO	UO:0000228	T1-weighted pre-contrast	100	millisecond	UO	UO:0000028	2.1	millisecond	UO	UO:0000028	GR	70	degree	UO	UO:0000185					46	TCGA-08-0512/1.3.6.1.4.1.14519.5.2.1.7695.4001.280248392879135411898507571335/1.3.6.1.4.1.14519.5.2.1.7695.4001.312239011718497662985901571869	doi:10.7937/K9/TCIA.2016.RNYFUYE9	Cancer Imaging Archive	doi:10.7937/K9/TCIA.2016.RNYFUYE9	http://doi.org/10.7937/K9/TCIA.2016.RNYFUYE9	Pre-processing	Segmentation labels of glioma sub-regions	Computer-aided Segmentation Approach	doi:10.7937/K9/TCIA.2017.KLXWJJ1Q	Cancer Imaging Archive	doi:10.7937/K9/TCIA.2017.KLXWJJ1Q	TCGA-GBM
TCGA-08-0512	Magnetic Resonance Imaging	GENESIS_SIGNA	GE MEDICAL SYSTEMS	1.5	tesla	UO	UO:0000228	T2-weighted image	2700	millisecond	UO	UO:0000028	104.575996	millisecond	UO	UO:0000028	SE	90	degree	UO	UO:0000185					126	TCGA-08-0512/1.3.6.1.4.1.14519.5.2.1.7695.4001.280248392879135411898507571335/1.3.6.1.4.1.14519.5.2.1.7695.4001.351239022505812855531771936817	doi:10.7937/K9/TCIA.2016.RNYFUYE9	Cancer Imaging Archive	doi:10.7937/K9/TCIA.2016.RNYFUYE9	http://doi.org/10.7937/K9/TCIA.2016.RNYFUYE9	Pre-processing	Segmentation labels of glioma sub-regions	Computer-aided Segmentation Approach	doi:10.7937/K9/TCIA.2017.KLXWJJ1Q	Cancer Imaging Archive	doi:10.7937/K9/TCIA.2017.KLXWJJ1Q	TCGA-GBM
TCGA-08-0520	Magnetic Resonance Imaging	GENESIS_SIGNA	GE MEDICAL SYSTEMS	1.5	tesla	UO	UO:0000228	T2-weighted image flair	10002	millisecond	UO	UO:0000028	142.5	millisecond	UO	UO:0000028	IR	90	degree	UO	UO:0000185	2200	millisecond	UO	UO:0000028	28	TCGA-08-0520/1.3.6.1.4.1.14519.5.2.1.7695.4001.273090318153644004169216810536/1.3.6.1.4.1.14519.5.2.1.7695.4001.213779719506834152892047845101	doi:10.7937/K9/TCIA.2016.RNYFUYE9	Cancer Imaging Archive	doi:10.7937/K9/TCIA.2016.RNYFUYE9	http://doi.org/10.7937/K9/TCIA.2016.RNYFUYE9	Pre-processing	Segmentation labels of glioma sub-regions	Computer-aided Segmentation Approach	doi:10.7937/K9/TCIA.2017.KLXWJJ1Q	Cancer Imaging Archive	doi:10.7937/K9/TCIA.2017.KLXWJJ1Q	TCGA-GBM
TCGA-08-0520	Magnetic Resonance Imaging	GENESIS_SIGNA	GE MEDICAL SYSTEMS	1.5	tesla	UO	UO:0000228	T1-weighted post-contrast	34	millisecond	UO	UO:0000028	3	millisecond	UO	UO:0000028	GR	35	degree	UO	UO:0000185					124	TCGA-08-0520/1.3.6.1.4.1.14519.5.2.1.7695.4001.273090318153644004169216810536/1.3.6.1.4.1.14519.5.2.1.7695.4001.231723835730198665428126824467	doi:10.7937/K9/TCIA.2016.RNYFUYE9	Cancer Imaging Archive	doi:10.7937/K9/TCIA.2016.RNYFUYE9	http://doi.org/10.7937/K9/TCIA.2016.RNYFUYE9	Pre-processing	Segmentation labels of glioma sub-regions	Computer-aided Segmentation Approach	doi:10.7937/K9/TCIA.2017.KLXWJJ1Q	Cancer Imaging Archive	doi:10.7937/K9/TCIA.2017.KLXWJJ1Q	TCGA-GBM
TCGA-08-0520	Magnetic Resonance Imaging	GENESIS_SIGNA	GE MEDICAL SYSTEMS	1.5	tesla	UO	UO:0000228	T1-weighted pre-contrast	100	millisecond	UO	UO:0000028	2.9	millisecond	UO	UO:0000028	GR	70	degree	UO	UO:0000185					44	TCGA-08-0520/1.3.6.1.4.1.14519.5.2.1.7695.4001.273090318153644004169216810536/1.3.6.1.4.1.14519.5.2.1.7695.4001.327168483589011701407590503204	doi:10.7937/K9/TCIA.2016.RNYFUYE9	Cancer Imaging Archive	doi:10.7937/K9/TCIA.2016.RNYFUYE9	http://doi.org/10.7937/K9/TCIA.2016.RNYFUYE9	Pre-processing	Segmentation labels of glioma sub-regions	Computer-aided Segmentation Approach	doi:10.7937/K9/TCIA.2017.KLXWJJ1Q	Cancer Imaging Archive	doi:10.7937/K9/TCIA.2017.KLXWJJ1Q	TCGA-GBM
TCGA-08-0520	Magnetic Resonance Imaging	GENESIS_SIGNA	GE MEDICAL SYSTEMS	1.5	tesla	UO	UO:0000228	T2-weighted image	4000	millisecond	UO	UO:0000028	104.015999	millisecond	UO	UO:0000028	SE	90	degree	UO	UO:0000185					126	TCGA-08-0520/1.3.6.1.4.1.14519.5.2.1.7695.4001.273090318153644004169216810536/1.3.6.1.4.1.14519.5.2.1.7695.4001.268232372267011104866408504758	doi:10.7937/K9/TCIA.2016.RNYFUYE9	Cancer Imaging Archive	doi:10.7937/K9/TCIA.2016.RNYFUYE9	http://doi.org/10.7937/K9/TCIA.2016.RNYFUYE9	Pre-processing	Segmentation labels of glioma sub-regions	Computer-aided Segmentation Approach	doi:10.7937/K9/TCIA.2017.KLXWJJ1Q	Cancer Imaging Archive	doi:10.7937/K9/TCIA.2017.KLXWJJ1Q	TCGA-GBM
TCGA-08-0521	Magnetic Resonance Imaging	GENESIS_SIGNA	GE MEDICAL SYSTEMS	1.5	tesla	UO	UO:0000228	T2-weighted image flair	10002	millisecond	UO	UO:0000028	135	millisecond	UO	UO:0000028	IR	90	degree	UO	UO:0000185	2200	millisecond	UO	UO:0000028	28	TCGA-08-0521/1.3.6.1.4.1.14519.5.2.1.7695.4001.238470932121913921057408160948/1.3.6.1.4.1.14519.5.2.1.7695.4001.845104538012589376178146557772	doi:10.7937/K9/TCIA.2016.RNYFUYE9	Cancer Imaging Archive	doi:10.7937/K9/TCIA.2016.RNYFUYE9	http://doi.org/10.7937/K9/TCIA.2016.RNYFUYE9	Pre-processing	Segmentation labels of glioma sub-regions	Computer-aided Segmentation Approach	doi:10.7937/K9/TCIA.2017.KLXWJJ1Q	Cancer Imaging Archive	doi:10.7937/K9/TCIA.2017.KLXWJJ1Q	TCGA-GBM
TCGA-08-0521	Magnetic Resonance Imaging	GENESIS_SIGNA	GE MEDICAL SYSTEMS	1.5	tesla	UO	UO:0000228	T1-weighted post-contrast	34	millisecond	UO	UO:0000028	3	millisecond	UO	UO:0000028	GR	35	degree	UO	UO:0000185					124	TCGA-08-0521/1.3.6.1.4.1.14519.5.2.1.7695.4001.238470932121913921057408160948/1.3.6.1.4.1.14519.5.2.1.7695.4001.110099365603373672025357679240	doi:10.7937/K9/TCIA.2016.RNYFUYE9	Cancer Imaging Archive	doi:10.7937/K9/TCIA.2016.RNYFUYE9	http://doi.org/10.7937/K9/TCIA.2016.RNYFUYE9	Pre-processing	Segmentation labels of glioma sub-regions	Computer-aided Segmentation Approach	doi:10.7937/K9/TCIA.2017.KLXWJJ1Q	Cancer Imaging Archive	doi:10.7937/K9/TCIA.2017.KLXWJJ1Q	TCGA-GBM
TCGA-08-0521	Magnetic Resonance Imaging	GENESIS_SIGNA	GE MEDICAL SYSTEMS	1.5	tesla	UO	UO:0000228	T1-weighted pre-contrast	100	millisecond	UO	UO:0000028	2.9	millisecond	UO	UO:0000028	GR	70	degree	UO	UO:0000185					44	TCGA-08-0521/1.3.6.1.4.1.14519.5.2.1.7695.4001.238470932121913921057408160948/1.3.6.1.4.1.14519.5.2.1.7695.4001.596008525691300018297895420363	doi:10.7937/K9/TCIA.2016.RNYFUYE9	Cancer Imaging Archive	doi:10.7937/K9/TCIA.2016.RNYFUYE9	http://doi.org/10.7937/K9/TCIA.2016.RNYFUYE9	Pre-processing	Segmentation labels of glioma sub-regions	Computer-aided Segmentation Approach	doi:10.7937/K9/TCIA.2017.KLXWJJ1Q	Cancer Imaging Archive	doi:10.7937/K9/TCIA.2017.KLXWJJ1Q	TCGA-GBM
TCGA-08-0521	Magnetic Resonance Imaging	GENESIS_SIGNA	GE MEDICAL SYSTEMS	1.5	tesla	UO	UO:0000228	T2-weighted image	4000	millisecond	UO	UO:0000028	104.015999	millisecond	UO	UO:0000028	SE	90	degree	UO	UO:0000185					114	TCGA-08-0521/1.3.6.1.4.1.14519.5.2.1.7695.4001.238470932121913921057408160948/1.3.6.1.4.1.14519.5.2.1.7695.4001.217015902186698075264229258207	doi:10.7937/K9/TCIA.2016.RNYFUYE9	Cancer Imaging Archive	doi:10.7937/K9/TCIA.2016.RNYFUYE9	http://doi.org/10.7937/K9/TCIA.2016.RNYFUYE9	Pre-processing	Segmentation labels of glioma sub-regions	Computer-aided Segmentation Approach	doi:10.7937/K9/TCIA.2017.KLXWJJ1Q	Cancer Imaging Archive	doi:10.7937/K9/TCIA.2017.KLXWJJ1Q	TCGA-GBM
TCGA-08-0522	Magnetic Resonance Imaging	GENESIS_SIGNA	GE MEDICAL SYSTEMS	1.5	tesla	UO	UO:0000228	T2-weighted image flair	10002	millisecond	UO	UO:0000028	127.5	millisecond	UO	UO:0000028	IR	90	degree	UO	UO:0000185	2200	millisecond	UO	UO:0000028	30	TCGA-08-0522/1.3.6.1.4.1.14519.5.2.1.7695.4001.247226492578736624112472654446/1.3.6.1.4.1.14519.5.2.1.7695.4001.158696227902295886606720382429	doi:10.7937/K9/TCIA.2016.RNYFUYE9	Cancer Imaging Archive	doi:10.7937/K9/TCIA.2016.RNYFUYE9	http://doi.org/10.7937/K9/TCIA.2016.RNYFUYE9	Pre-processing	Segmentation labels of glioma sub-regions	Computer-aided Segmentation Approach	doi:10.7937/K9/TCIA.2017.KLXWJJ1Q	Cancer Imaging Archive	doi:10.7937/K9/TCIA.2017.KLXWJJ1Q	TCGA-GBM
TCGA-08-0522	Magnetic Resonance Imaging	GENESIS_SIGNA	GE MEDICAL SYSTEMS	1.5	tesla	UO	UO:0000228	T1-weighted post-contrast	34	millisecond	UO	UO:0000028	3	millisecond	UO	UO:0000028	GR	35	degree	UO	UO:0000185					124	TCGA-08-0522/1.3.6.1.4.1.14519.5.2.1.7695.4001.247226492578736624112472654446/1.3.6.1.4.1.14519.5.2.1.7695.4001.168762703209156995755737783606	doi:10.7937/K9/TCIA.2016.RNYFUYE9	Cancer Imaging Archive	doi:10.7937/K9/TCIA.2016.RNYFUYE9	http://doi.org/10.7937/K9/TCIA.2016.RNYFUYE9	Pre-processing	Segmentation labels of glioma sub-regions	Computer-aided Segmentation Approach	doi:10.7937/K9/TCIA.2017.KLXWJJ1Q	Cancer Imaging Archive	doi:10.7937/K9/TCIA.2017.KLXWJJ1Q	TCGA-GBM
TCGA-08-0522	Magnetic Resonance Imaging	GENESIS_SIGNA	GE MEDICAL SYSTEMS	1.5	tesla	UO	UO:0000228	T1-weighted pre-contrast	100	millisecond	UO	UO:0000028	2.9	millisecond	UO	UO:0000028	GR	70	degree	UO	UO:0000185					44	TCGA-08-0522/1.3.6.1.4.1.14519.5.2.1.7695.4001.247226492578736624112472654446/1.3.6.1.4.1.14519.5.2.1.7695.4001.243308281114053949145480905289	doi:10.7937/K9/TCIA.2016.RNYFUYE9	Cancer Imaging Archive	doi:10.7937/K9/TCIA.2016.RNYFUYE9	http://doi.org/10.7937/K9/TCIA.2016.RNYFUYE9	Pre-processing	Segmentation labels of glioma sub-regions	Computer-aided Segmentation Approach	doi:10.7937/K9/TCIA.2017.KLXWJJ1Q	Cancer Imaging Archive	doi:10.7937/K9/TCIA.2017.KLXWJJ1Q	TCGA-GBM
TCGA-08-0522	Magnetic Resonance Imaging	GENESIS_SIGNA	GE MEDICAL SYSTEMS	1.5	tesla	UO	UO:0000228	T2-weighted image	3000	millisecond	UO	UO:0000028	104.015999	millisecond	UO	UO:0000028	SE	90	degree	UO	UO:0000185					126	TCGA-08-0522/1.3.6.1.4.1.14519.5.2.1.7695.4001.247226492578736624112472654446/1.3.6.1.4.1.14519.5.2.1.7695.4001.160182616952637474240510659084	doi:10.7937/K9/TCIA.2016.RNYFUYE9	Cancer Imaging Archive	doi:10.7937/K9/TCIA.2016.RNYFUYE9	http://doi.org/10.7937/K9/TCIA.2016.RNYFUYE9	Pre-processing	Segmentation labels of glioma sub-regions	Computer-aided Segmentation Approach	doi:10.7937/K9/TCIA.2017.KLXWJJ1Q	Cancer Imaging Archive	doi:10.7937/K9/TCIA.2017.KLXWJJ1Q	TCGA-GBM
TCGA-08-0524	Magnetic Resonance Imaging	GENESIS_SIGNA	GE MEDICAL SYSTEMS	1.5	tesla	UO	UO:0000228	T2-weighted image flair	10002	millisecond	UO	UO:0000028	133	millisecond	UO	UO:0000028	IR	90	degree	UO	UO:0000185	2200	millisecond	UO	UO:0000028	32	TCGA-08-0524/1.3.6.1.4.1.14519.5.2.1.7695.4001.195614997200019607573614338362/1.3.6.1.4.1.14519.5.2.1.7695.4001.232360725935275321651480467041	doi:10.7937/K9/TCIA.2016.RNYFUYE9	Cancer Imaging Archive	doi:10.7937/K9/TCIA.2016.RNYFUYE9	http://doi.org/10.7937/K9/TCIA.2016.RNYFUYE9	Pre-processing	Segmentation labels of glioma sub-regions	Computer-aided Segmentation Approach	doi:10.7937/K9/TCIA.2017.KLXWJJ1Q	Cancer Imaging Archive	doi:10.7937/K9/TCIA.2017.KLXWJJ1Q	TCGA-GBM
TCGA-08-0524	Magnetic Resonance Imaging	GENESIS_SIGNA	GE MEDICAL SYSTEMS	1.5	tesla	UO	UO:0000228	T1-weighted post-contrast	34	millisecond	UO	UO:0000028	3	millisecond	UO	UO:0000028	GR	35	degree	UO	UO:0000185					124	TCGA-08-0524/1.3.6.1.4.1.14519.5.2.1.7695.4001.195614997200019607573614338362/1.3.6.1.4.1.14519.5.2.1.7695.4001.267971913863007998166877158233	doi:10.7937/K9/TCIA.2016.RNYFUYE9	Cancer Imaging Archive	doi:10.7937/K9/TCIA.2016.RNYFUYE9	http://doi.org/10.7937/K9/TCIA.2016.RNYFUYE9	Pre-processing	Segmentation labels of glioma sub-regions	Computer-aided Segmentation Approach	doi:10.7937/K9/TCIA.2017.KLXWJJ1Q	Cancer Imaging Archive	doi:10.7937/K9/TCIA.2017.KLXWJJ1Q	TCGA-GBM
TCGA-08-0524	Magnetic Resonance Imaging	GENESIS_SIGNA	GE MEDICAL SYSTEMS	1.5	tesla	UO	UO:0000228	T1-weighted pre-contrast	100	millisecond	UO	UO:0000028	2.8	millisecond	UO	UO:0000028	GR	70	degree	UO	UO:0000185					44	TCGA-08-0524/1.3.6.1.4.1.14519.5.2.1.7695.4001.195614997200019607573614338362/1.3.6.1.4.1.14519.5.2.1.7695.4001.863645671849260537371170935073	doi:10.7937/K9/TCIA.2016.RNYFUYE9	Cancer Imaging Archive	doi:10.7937/K9/TCIA.2016.RNYFUYE9	http://doi.org/10.7937/K9/TCIA.2016.RNYFUYE9	Pre-processing	Segmentation labels of glioma sub-regions	Computer-aided Segmentation Approach	doi:10.7937/K9/TCIA.2017.KLXWJJ1Q	Cancer Imaging Archive	doi:10.7937/K9/TCIA.2017.KLXWJJ1Q	TCGA-GBM
TCGA-08-0524	Magnetic Resonance Imaging	GENESIS_SIGNA	GE MEDICAL SYSTEMS	1.5	tesla	UO	UO:0000228	T2-weighted image	2600	millisecond	UO	UO:0000028	104.575996	millisecond	UO	UO:0000028	SE	90	degree	UO	UO:0000185					108	TCGA-08-0524/1.3.6.1.4.1.14519.5.2.1.7695.4001.195614997200019607573614338362/1.3.6.1.4.1.14519.5.2.1.7695.4001.269722421607288207652501119281	doi:10.7937/K9/TCIA.2016.RNYFUYE9	Cancer Imaging Archive	doi:10.7937/K9/TCIA.2016.RNYFUYE9	http://doi.org/10.7937/K9/TCIA.2016.RNYFUYE9	Pre-processing	Segmentation labels of glioma sub-regions	Computer-aided Segmentation Approach	doi:10.7937/K9/TCIA.2017.KLXWJJ1Q	Cancer Imaging Archive	doi:10.7937/K9/TCIA.2017.KLXWJJ1Q	TCGA-GBM
TCGA-08-0529	Magnetic Resonance Imaging	GENESIS_SIGNA	GE MEDICAL SYSTEMS	1.5	tesla	UO	UO:0000228	T2-weighted image flair	10002	millisecond	UO	UO:0000028	127.5	millisecond	UO	UO:0000028	IR	90	degree	UO	UO:0000185	2200	millisecond	UO	UO:0000028	32	TCGA-08-0529/1.3.6.1.4.1.14519.5.2.1.7695.4001.912696403696942091184547452317/1.3.6.1.4.1.14519.5.2.1.7695.4001.320850822961595333060405852108	doi:10.7937/K9/TCIA.2016.RNYFUYE9	Cancer Imaging Archive	doi:10.7937/K9/TCIA.2016.RNYFUYE9	http://doi.org/10.7937/K9/TCIA.2016.RNYFUYE9	Pre-processing	Segmentation labels of glioma sub-regions	Computer-aided Segmentation Approach	doi:10.7937/K9/TCIA.2017.KLXWJJ1Q	Cancer Imaging Archive	doi:10.7937/K9/TCIA.2017.KLXWJJ1Q	TCGA-GBM
TCGA-08-0529	Magnetic Resonance Imaging	GENESIS_SIGNA	GE MEDICAL SYSTEMS	1.5	tesla	UO	UO:0000228	T1-weighted post-contrast	34	millisecond	UO	UO:0000028	3	millisecond	UO	UO:0000028	GR	35	degree	UO	UO:0000185					124	TCGA-08-0529/1.3.6.1.4.1.14519.5.2.1.7695.4001.912696403696942091184547452317/1.3.6.1.4.1.14519.5.2.1.7695.4001.220439982391729657710258636833	doi:10.7937/K9/TCIA.2016.RNYFUYE9	Cancer Imaging Archive	doi:10.7937/K9/TCIA.2016.RNYFUYE9	http://doi.org/10.7937/K9/TCIA.2016.RNYFUYE9	Pre-processing	Segmentation labels of glioma sub-regions	Computer-aided Segmentation Approach	doi:10.7937/K9/TCIA.2017.KLXWJJ1Q	Cancer Imaging Archive	doi:10.7937/K9/TCIA.2017.KLXWJJ1Q	TCGA-GBM
TCGA-08-0529	Magnetic Resonance Imaging	GENESIS_SIGNA	GE MEDICAL SYSTEMS	1.5	tesla	UO	UO:0000228	T1-weighted pre-contrast	100	millisecond	UO	UO:0000028	2.8	millisecond	UO	UO:0000028	GR	70	degree	UO	UO:0000185					42	TCGA-08-0529/1.3.6.1.4.1.14519.5.2.1.7695.4001.912696403696942091184547452317/1.3.6.1.4.1.14519.5.2.1.7695.4001.324296635305794383120984682544	doi:10.7937/K9/TCIA.2016.RNYFUYE9	Cancer Imaging Archive	doi:10.7937/K9/TCIA.2016.RNYFUYE9	http://doi.org/10.7937/K9/TCIA.2016.RNYFUYE9	Pre-processing	Segmentation labels of glioma sub-regions	Computer-aided Segmentation Approach	doi:10.7937/K9/TCIA.2017.KLXWJJ1Q	Cancer Imaging Archive	doi:10.7937/K9/TCIA.2017.KLXWJJ1Q	TCGA-GBM
TCGA-08-0529	Magnetic Resonance Imaging	GENESIS_SIGNA	GE MEDICAL SYSTEMS	1.5	tesla	UO	UO:0000228	T2-weighted image	3000	millisecond	UO	UO:0000028	104.575996	millisecond	UO	UO:0000028	SE	90	degree	UO	UO:0000185					120	TCGA-08-0529/1.3.6.1.4.1.14519.5.2.1.7695.4001.912696403696942091184547452317/1.3.6.1.4.1.14519.5.2.1.7695.4001.229810524792550999481504742060	doi:10.7937/K9/TCIA.2016.RNYFUYE9	Cancer Imaging Archive	doi:10.7937/K9/TCIA.2016.RNYFUYE9	http://doi.org/10.7937/K9/TCIA.2016.RNYFUYE9	Pre-processing	Segmentation labels of glioma sub-regions	Computer-aided Segmentation Approach	doi:10.7937/K9/TCIA.2017.KLXWJJ1Q	Cancer Imaging Archive	doi:10.7937/K9/TCIA.2017.KLXWJJ1Q	TCGA-GBM
TCGA-12-0616	Magnetic Resonance Imaging	Trio	SIEMENS	2.893620014	tesla	UO	UO:0000228	T2-weighted image flair	9000	millisecond	UO	UO:0000028	121	millisecond	UO	UO:0000028	IR\SE	150	degree	UO	UO:0000185	2200	millisecond	UO	UO:0000028	22	TCGA-12-0616/1.3.6.1.4.1.14519.5.2.1.8862.4001.266192358731001325275209303138/1.3.6.1.4.1.14519.5.2.1.8862.4001.169997737294570942795903209401	doi:10.7937/K9/TCIA.2016.RNYFUYE9	Cancer Imaging Archive	doi:10.7937/K9/TCIA.2016.RNYFUYE9	http://doi.org/10.7937/K9/TCIA.2016.RNYFUYE9	Pre-processing	Segmentation labels of glioma sub-regions	Computer-aided Segmentation Approach	doi:10.7937/K9/TCIA.2017.KLXWJJ1Q	Cancer Imaging Archive	doi:10.7937/K9/TCIA.2017.KLXWJJ1Q	TCGA-GBM
TCGA-12-0616	Magnetic Resonance Imaging	Trio	SIEMENS	2.893620014	tesla	UO	UO:0000228	T1-weighted post-contrast	2100	millisecond	UO	UO:0000028	5.26	millisecond	UO	UO:0000028	IR\GR	8	degree	UO	UO:0000185	1100	millisecond	UO	UO:0000028	176	TCGA-12-0616/1.3.6.1.4.1.14519.5.2.1.8862.4001.266192358731001325275209303138/1.3.6.1.4.1.14519.5.2.1.8862.4001.238427576098066516919422281607	doi:10.7937/K9/TCIA.2016.RNYFUYE9	Cancer Imaging Archive	doi:10.7937/K9/TCIA.2016.RNYFUYE9	http://doi.org/10.7937/K9/TCIA.2016.RNYFUYE9	Pre-processing	Segmentation labels of glioma sub-regions	Computer-aided Segmentation Approach	doi:10.7937/K9/TCIA.2017.KLXWJJ1Q	Cancer Imaging Archive	doi:10.7937/K9/TCIA.2017.KLXWJJ1Q	TCGA-GBM
TCGA-12-0616	Magnetic Resonance Imaging	Trio	SIEMENS	2.893620014	tesla	UO	UO:0000228	T1-weighted pre-contrast	800	millisecond	UO	UO:0000028	10	millisecond	UO	UO:0000028	SE	90	degree	UO	UO:0000185					22	TCGA-12-0616/1.3.6.1.4.1.14519.5.2.1.8862.4001.266192358731001325275209303138/1.3.6.1.4.1.14519.5.2.1.8862.4001.724789870643862849694451333256	doi:10.7937/K9/TCIA.2016.RNYFUYE9	Cancer Imaging Archive	doi:10.7937/K9/TCIA.2016.RNYFUYE9	http://doi.org/10.7937/K9/TCIA.2016.RNYFUYE9	Pre-processing	Segmentation labels of glioma sub-regions	Computer-aided Segmentation Approach	doi:10.7937/K9/TCIA.2017.KLXWJJ1Q	Cancer Imaging Archive	doi:10.7937/K9/TCIA.2017.KLXWJJ1Q	TCGA-GBM
TCGA-12-0616	Magnetic Resonance Imaging	Trio	SIEMENS	2.893620014	tesla	UO	UO:0000228	T2-weighted image	3500	millisecond	UO	UO:0000028	116	millisecond	UO	UO:0000028	SE	180	degree	UO	UO:0000185					22	TCGA-12-0616/1.3.6.1.4.1.14519.5.2.1.8862.4001.266192358731001325275209303138/1.3.6.1.4.1.14519.5.2.1.8862.4001.133973750207915213340858829260	doi:10.7937/K9/TCIA.2016.RNYFUYE9	Cancer Imaging Archive	doi:10.7937/K9/TCIA.2016.RNYFUYE9	http://doi.org/10.7937/K9/TCIA.2016.RNYFUYE9	Pre-processing	Segmentation labels of glioma sub-regions	Computer-aided Segmentation Approach	doi:10.7937/K9/TCIA.2017.KLXWJJ1Q	Cancer Imaging Archive	doi:10.7937/K9/TCIA.2017.KLXWJJ1Q	TCGA-GBM
TCGA-12-0776	Magnetic Resonance Imaging	GENESIS_SIGNA	GE MEDICAL SYSTEMS	1.5	tesla	UO	UO:0000228	T2-weighted image flair	9002	millisecond	UO	UO:0000028	147	millisecond	UO	UO:0000028	IR	90	degree	UO	UO:0000185	2200	millisecond	UO	UO:0000028	23	TCGA-12-0776/1.3.6.1.4.1.14519.5.2.1.8862.4001.252675253473152183963522222391/1.3.6.1.4.1.14519.5.2.1.8862.4001.546462055894409848329223976518	doi:10.7937/K9/TCIA.2016.RNYFUYE9	Cancer Imaging Archive	doi:10.7937/K9/TCIA.2016.RNYFUYE9	http://doi.org/10.7937/K9/TCIA.2016.RNYFUYE9	Pre-processing	Segmentation labels of glioma sub-regions	Computer-aided Segmentation Approach	doi:10.7937/K9/TCIA.2017.KLXWJJ1Q	Cancer Imaging Archive	doi:10.7937/K9/TCIA.2017.KLXWJJ1Q	TCGA-GBM
TCGA-12-0776	Magnetic Resonance Imaging	GENESIS_SIGNA	GE MEDICAL SYSTEMS	1.5	tesla	UO	UO:0000228	T1-weighted post-contrast	500	millisecond	UO	UO:0000028	11.11999989	millisecond	UO	UO:0000028	RM	90	degree	UO	UO:0000185					23	TCGA-12-0776/1.3.6.1.4.1.14519.5.2.1.8862.4001.252675253473152183963522222391/1.3.6.1.4.1.14519.5.2.1.8862.4001.242852138496700175683090714079	doi:10.7937/K9/TCIA.2016.RNYFUYE9	Cancer Imaging Archive	doi:10.7937/K9/TCIA.2016.RNYFUYE9	http://doi.org/10.7937/K9/TCIA.2016.RNYFUYE9	Pre-processing	Segmentation labels of glioma sub-regions	Computer-aided Segmentation Approach	doi:10.7937/K9/TCIA.2017.KLXWJJ1Q	Cancer Imaging Archive	doi:10.7937/K9/TCIA.2017.KLXWJJ1Q	TCGA-GBM
TCGA-12-0776	Magnetic Resonance Imaging	GENESIS_SIGNA	GE MEDICAL SYSTEMS	1.5	tesla	UO	UO:0000228	T1-weighted pre-contrast	450	millisecond	UO	UO:0000028	14	millisecond	UO	UO:0000028	SE	90	degree	UO	UO:0000185					23	TCGA-12-0776/1.3.6.1.4.1.14519.5.2.1.8862.4001.252675253473152183963522222391/1.3.6.1.4.1.14519.5.2.1.8862.4001.269331403973802247544189874015	doi:10.7937/K9/TCIA.2016.RNYFUYE9	Cancer Imaging Archive	doi:10.7937/K9/TCIA.2016.RNYFUYE9	http://doi.org/10.7937/K9/TCIA.2016.RNYFUYE9	Pre-processing	Segmentation labels of glioma sub-regions	Computer-aided Segmentation Approach	doi:10.7937/K9/TCIA.2017.KLXWJJ1Q	Cancer Imaging Archive	doi:10.7937/K9/TCIA.2017.KLXWJJ1Q	TCGA-GBM
TCGA-12-0776	Magnetic Resonance Imaging	GENESIS_SIGNA	GE MEDICAL SYSTEMS	1.5	tesla	UO	UO:0000228	T2-weighted image	4666.664	millisecond	UO	UO:0000028	81.03199768	millisecond	UO	UO:0000028	RM	90	degree	UO	UO:0000185					23	TCGA-12-0776/1.3.6.1.4.1.14519.5.2.1.8862.4001.252675253473152183963522222391/1.3.6.1.4.1.14519.5.2.1.8862.4001.204050589111893183636316823335	doi:10.7937/K9/TCIA.2016.RNYFUYE9	Cancer Imaging Archive	doi:10.7937/K9/TCIA.2016.RNYFUYE9	http://doi.org/10.7937/K9/TCIA.2016.RNYFUYE9	Pre-processing	Segmentation labels of glioma sub-regions	Computer-aided Segmentation Approach	doi:10.7937/K9/TCIA.2017.KLXWJJ1Q	Cancer Imaging Archive	doi:10.7937/K9/TCIA.2017.KLXWJJ1Q	TCGA-GBM
TCGA-12-0829	Magnetic Resonance Imaging	Symphony	SIEMENS	1.494	tesla	UO	UO:0000228	T2-weighted image flair	8000	millisecond	UO	UO:0000028	108	millisecond	UO	UO:0000028	IR\SE	180	degree	UO	UO:0000185	2500	millisecond	UO	UO:0000028	23	TCGA-12-0829/1.3.6.1.4.1.14519.5.2.1.8862.4001.161067531590129181313302509460/1.3.6.1.4.1.14519.5.2.1.8862.4001.256774824254590199629447782367	doi:10.7937/K9/TCIA.2016.RNYFUYE9	Cancer Imaging Archive	doi:10.7937/K9/TCIA.2016.RNYFUYE9	http://doi.org/10.7937/K9/TCIA.2016.RNYFUYE9	Pre-processing	Segmentation labels of glioma sub-regions	Computer-aided Segmentation Approach	doi:10.7937/K9/TCIA.2017.KLXWJJ1Q	Cancer Imaging Archive	doi:10.7937/K9/TCIA.2017.KLXWJJ1Q	TCGA-GBM
TCGA-12-0829	Magnetic Resonance Imaging	Symphony	SIEMENS	1.494	tesla	UO	UO:0000228	T1-weighted post-contrast	635	millisecond	UO	UO:0000028	17	millisecond	UO	UO:0000028	SE	75	degree	UO	UO:0000185					23	TCGA-12-0829/1.3.6.1.4.1.14519.5.2.1.8862.4001.161067531590129181313302509460/1.3.6.1.4.1.14519.5.2.1.8862.4001.848905768294232154546172773832	doi:10.7937/K9/TCIA.2016.RNYFUYE9	Cancer Imaging Archive	doi:10.7937/K9/TCIA.2016.RNYFUYE9	http://doi.org/10.7937/K9/TCIA.2016.RNYFUYE9	Pre-processing	Segmentation labels of glioma sub-regions	Computer-aided Segmentation Approach	doi:10.7937/K9/TCIA.2017.KLXWJJ1Q	Cancer Imaging Archive	doi:10.7937/K9/TCIA.2017.KLXWJJ1Q	TCGA-GBM
TCGA-12-0829	Magnetic Resonance Imaging	Symphony	SIEMENS	1.494	tesla	UO	UO:0000228	T1-weighted pre-contrast	571	millisecond	UO	UO:0000028	17	millisecond	UO	UO:0000028	SE	75	degree	UO	UO:0000185					23	TCGA-12-0829/1.3.6.1.4.1.14519.5.2.1.8862.4001.161067531590129181313302509460/1.3.6.1.4.1.14519.5.2.1.8862.4001.229514096688570743417897123096	doi:10.7937/K9/TCIA.2016.RNYFUYE9	Cancer Imaging Archive	doi:10.7937/K9/TCIA.2016.RNYFUYE9	http://doi.org/10.7937/K9/TCIA.2016.RNYFUYE9	Pre-processing	Segmentation labels of glioma sub-regions	Computer-aided Segmentation Approach	doi:10.7937/K9/TCIA.2017.KLXWJJ1Q	Cancer Imaging Archive	doi:10.7937/K9/TCIA.2017.KLXWJJ1Q	TCGA-GBM
TCGA-12-0829	Magnetic Resonance Imaging	Symphony	SIEMENS	1.494	tesla	UO	UO:0000228	T2-weighted image	4670	millisecond	UO	UO:0000028	104	millisecond	UO	UO:0000028	SE	180	degree	UO	UO:0000185					23	TCGA-12-0829/1.3.6.1.4.1.14519.5.2.1.8862.4001.161067531590129181313302509460/1.3.6.1.4.1.14519.5.2.1.8862.4001.126416306775413055857394841475	doi:10.7937/K9/TCIA.2016.RNYFUYE9	Cancer Imaging Archive	doi:10.7937/K9/TCIA.2016.RNYFUYE9	http://doi.org/10.7937/K9/TCIA.2016.RNYFUYE9	Pre-processing	Segmentation labels of glioma sub-regions	Computer-aided Segmentation Approach	doi:10.7937/K9/TCIA.2017.KLXWJJ1Q	Cancer Imaging Archive	doi:10.7937/K9/TCIA.2017.KLXWJJ1Q	TCGA-GBM
TCGA-12-1093	Magnetic Resonance Imaging	SIGNA EXCITE	GE MEDICAL SYSTEMS	1.5	tesla	UO	UO:0000228	T2-weighted image flair	9002	millisecond	UO	UO:0000028	146.816	millisecond	UO	UO:0000028	IR	90	degree	UO	UO:0000185	2250	millisecond	UO	UO:0000028	30	TCGA-12-1093/1.3.6.1.4.1.14519.5.2.1.8862.4001.101131717694922416453780234026/1.3.6.1.4.1.14519.5.2.1.8862.4001.114806709082901981977289923516	doi:10.7937/K9/TCIA.2016.RNYFUYE9	Cancer Imaging Archive	doi:10.7937/K9/TCIA.2016.RNYFUYE9	http://doi.org/10.7937/K9/TCIA.2016.RNYFUYE9	Pre-processing	Segmentation labels of glioma sub-regions	Computer-aided Segmentation Approach	doi:10.7937/K9/TCIA.2017.KLXWJJ1Q	Cancer Imaging Archive	doi:10.7937/K9/TCIA.2017.KLXWJJ1Q	TCGA-GBM
TCGA-12-1093	Magnetic Resonance Imaging	SIGNA EXCITE	GE MEDICAL SYSTEMS	1.5	tesla	UO	UO:0000228	T1-weighted post-contrast	466.664	millisecond	UO	UO:0000028	20	millisecond	UO	UO:0000028	SE	90	degree	UO	UO:0000185	0	millisecond	UO	UO:0000028	30	TCGA-12-1093/1.3.6.1.4.1.14519.5.2.1.8862.4001.101131717694922416453780234026/1.3.6.1.4.1.14519.5.2.1.8862.4001.208421097810800556291170968762	doi:10.7937/K9/TCIA.2016.RNYFUYE9	Cancer Imaging Archive	doi:10.7937/K9/TCIA.2016.RNYFUYE9	http://doi.org/10.7937/K9/TCIA.2016.RNYFUYE9	Pre-processing	Segmentation labels of glioma sub-regions	Computer-aided Segmentation Approach	doi:10.7937/K9/TCIA.2017.KLXWJJ1Q	Cancer Imaging Archive	doi:10.7937/K9/TCIA.2017.KLXWJJ1Q	TCGA-GBM
TCGA-12-1093	Magnetic Resonance Imaging	SIGNA EXCITE	GE MEDICAL SYSTEMS	1.5	tesla	UO	UO:0000228	T1-weighted pre-contrast	366.664	millisecond	UO	UO:0000028	15	millisecond	UO	UO:0000028	SE	90	degree	UO	UO:0000185	0	millisecond	UO	UO:0000028	30	TCGA-12-1093/1.3.6.1.4.1.14519.5.2.1.8862.4001.101131717694922416453780234026/1.3.6.1.4.1.14519.5.2.1.8862.4001.850115408111720965337317146830	doi:10.7937/K9/TCIA.2016.RNYFUYE9	Cancer Imaging Archive	doi:10.7937/K9/TCIA.2016.RNYFUYE9	http://doi.org/10.7937/K9/TCIA.2016.RNYFUYE9	Pre-processing	Segmentation labels of glioma sub-regions	Computer-aided Segmentation Approach	doi:10.7937/K9/TCIA.2017.KLXWJJ1Q	Cancer Imaging Archive	doi:10.7937/K9/TCIA.2017.KLXWJJ1Q	TCGA-GBM
TCGA-12-1093	Magnetic Resonance Imaging	SIGNA EXCITE	GE MEDICAL SYSTEMS	1.5	tesla	UO	UO:0000228	T2-weighted image	4100	millisecond	UO	UO:0000028	85.92	millisecond	UO	UO:0000028	SE	90	degree	UO	UO:0000185	0	millisecond	UO	UO:0000028	30	TCGA-12-1093/1.3.6.1.4.1.14519.5.2.1.8862.4001.101131717694922416453780234026/1.3.6.1.4.1.14519.5.2.1.8862.4001.201607716070807113655311579763	doi:10.7937/K9/TCIA.2016.RNYFUYE9	Cancer Imaging Archive	doi:10.7937/K9/TCIA.2016.RNYFUYE9	http://doi.org/10.7937/K9/TCIA.2016.RNYFUYE9	Pre-processing	Segmentation labels of glioma sub-regions	Computer-aided Segmentation Approach	doi:10.7937/K9/TCIA.2017.KLXWJJ1Q	Cancer Imaging Archive	doi:10.7937/K9/TCIA.2017.KLXWJJ1Q	TCGA-GBM
TCGA-12-1094	Magnetic Resonance Imaging	GENESIS_SIGNA	GE MEDICAL SYSTEMS	1.5	tesla	UO	UO:0000228	T2-weighted image flair	8002	millisecond	UO	UO:0000028	127.5	millisecond	UO	UO:0000028	IR	90	degree	UO	UO:0000185	2000	millisecond	UO	UO:0000028	27	TCGA-12-1094/1.3.6.1.4.1.14519.5.2.1.8862.4001.172549962021947577169833248421/1.3.6.1.4.1.14519.5.2.1.8862.4001.135805150196719046218951097371	doi:10.7937/K9/TCIA.2016.RNYFUYE9	Cancer Imaging Archive	doi:10.7937/K9/TCIA.2016.RNYFUYE9	http://doi.org/10.7937/K9/TCIA.2016.RNYFUYE9	Pre-processing	Segmentation labels of glioma sub-regions	Computer-aided Segmentation Approach	doi:10.7937/K9/TCIA.2017.KLXWJJ1Q	Cancer Imaging Archive	doi:10.7937/K9/TCIA.2017.KLXWJJ1Q	TCGA-GBM
TCGA-12-1094	Magnetic Resonance Imaging	GENESIS_SIGNA	GE MEDICAL SYSTEMS	1.5	tesla	UO	UO:0000228	T1-weighted post-contrast	550	millisecond	UO	UO:0000028	9	millisecond	UO	UO:0000028	SE	90	degree	UO	UO:0000185					22	TCGA-12-1094/1.3.6.1.4.1.14519.5.2.1.8862.4001.172549962021947577169833248421/1.3.6.1.4.1.14519.5.2.1.8862.4001.195674900023171610747750919749	doi:10.7937/K9/TCIA.2016.RNYFUYE9	Cancer Imaging Archive	doi:10.7937/K9/TCIA.2016.RNYFUYE9	http://doi.org/10.7937/K9/TCIA.2016.RNYFUYE9	Pre-processing	Segmentation labels of glioma sub-regions	Computer-aided Segmentation Approach	doi:10.7937/K9/TCIA.2017.KLXWJJ1Q	Cancer Imaging Archive	doi:10.7937/K9/TCIA.2017.KLXWJJ1Q	TCGA-GBM
TCGA-12-1094	Magnetic Resonance Imaging	GENESIS_SIGNA	GE MEDICAL SYSTEMS	1.5	tesla	UO	UO:0000228	T1-weighted pre-contrast	550	millisecond	UO	UO:0000028	9	millisecond	UO	UO:0000028	SE	90	degree	UO	UO:0000185					22	TCGA-12-1094/1.3.6.1.4.1.14519.5.2.1.8862.4001.172549962021947577169833248421/1.3.6.1.4.1.14519.5.2.1.8862.4001.190799192727661447752457405978	doi:10.7937/K9/TCIA.2016.RNYFUYE9	Cancer Imaging Archive	doi:10.7937/K9/TCIA.2016.RNYFUYE9	http://doi.org/10.7937/K9/TCIA.2016.RNYFUYE9	Pre-processing	Segmentation labels of glioma sub-regions	Computer-aided Segmentation Approach	doi:10.7937/K9/TCIA.2017.KLXWJJ1Q	Cancer Imaging Archive	doi:10.7937/K9/TCIA.2017.KLXWJJ1Q	TCGA-GBM
TCGA-12-1094	Magnetic Resonance Imaging	GENESIS_SIGNA	GE MEDICAL SYSTEMS	1.5	tesla	UO	UO:0000228	T2-weighted image	6650	millisecond	UO	UO:0000028	81.928001	millisecond	UO	UO:0000028	RM	90	degree	UO	UO:0000185					22	TCGA-12-1094/1.3.6.1.4.1.14519.5.2.1.8862.4001.172549962021947577169833248421/1.3.6.1.4.1.14519.5.2.1.8862.4001.204812843794603036437575477292	doi:10.7937/K9/TCIA.2016.RNYFUYE9	Cancer Imaging Archive	doi:10.7937/K9/TCIA.2016.RNYFUYE9	http://doi.org/10.7937/K9/TCIA.2016.RNYFUYE9	Pre-processing	Segmentation labels of glioma sub-regions	Computer-aided Segmentation Approach	doi:10.7937/K9/TCIA.2017.KLXWJJ1Q	Cancer Imaging Archive	doi:10.7937/K9/TCIA.2017.KLXWJJ1Q	TCGA-GBM
TCGA-12-1098	Magnetic Resonance Imaging	Avanto	SIEMENS	1.493999958	tesla	UO	UO:0000228	T2-weighted image flair	8630	millisecond	UO	UO:0000028	110	millisecond	UO	UO:0000028	IR\SE	150	degree	UO	UO:0000185	2500	millisecond	UO	UO:0000028	23	TCGA-12-1098/1.3.6.1.4.1.14519.5.2.1.8862.4001.119873216352344754496678099313/1.3.6.1.4.1.14519.5.2.1.8862.4001.444903703803452795088981514764	doi:10.7937/K9/TCIA.2016.RNYFUYE9	Cancer Imaging Archive	doi:10.7937/K9/TCIA.2016.RNYFUYE9	http://doi.org/10.7937/K9/TCIA.2016.RNYFUYE9	Pre-processing	Segmentation labels of glioma sub-regions	Computer-aided Segmentation Approach	doi:10.7937/K9/TCIA.2017.KLXWJJ1Q	Cancer Imaging Archive	doi:10.7937/K9/TCIA.2017.KLXWJJ1Q	TCGA-GBM
TCGA-12-1098	Magnetic Resonance Imaging	Avanto	SIEMENS	1.493999958	tesla	UO	UO:0000228	T1-weighted post-contrast	1830	millisecond	UO	UO:0000028	4.38	millisecond	UO	UO:0000028	IR\GR	15	degree	UO	UO:0000185	1100	millisecond	UO	UO:0000028	72	TCGA-12-1098/1.3.6.1.4.1.14519.5.2.1.8862.4001.119873216352344754496678099313/1.3.6.1.4.1.14519.5.2.1.8862.4001.278563943372409161004573397398	doi:10.7937/K9/TCIA.2016.RNYFUYE9	Cancer Imaging Archive	doi:10.7937/K9/TCIA.2016.RNYFUYE9	http://doi.org/10.7937/K9/TCIA.2016.RNYFUYE9	Pre-processing	Segmentation labels of glioma sub-regions	Computer-aided Segmentation Approach	doi:10.7937/K9/TCIA.2017.KLXWJJ1Q	Cancer Imaging Archive	doi:10.7937/K9/TCIA.2017.KLXWJJ1Q	TCGA-GBM
TCGA-12-1098	Magnetic Resonance Imaging	Avanto	SIEMENS	1.493999958	tesla	UO	UO:0000228	T1-weighted pre-contrast	1830	millisecond	UO	UO:0000028	4.38	millisecond	UO	UO:0000028	IR\GR	15	degree	UO	UO:0000185	1100	millisecond	UO	UO:0000028	72	TCGA-12-1098/1.3.6.1.4.1.14519.5.2.1.8862.4001.119873216352344754496678099313/1.3.6.1.4.1.14519.5.2.1.8862.4001.222247651601980577893548825337	doi:10.7937/K9/TCIA.2016.RNYFUYE9	Cancer Imaging Archive	doi:10.7937/K9/TCIA.2016.RNYFUYE9	http://doi.org/10.7937/K9/TCIA.2016.RNYFUYE9	Pre-processing	Segmentation labels of glioma sub-regions	Computer-aided Segmentation Approach	doi:10.7937/K9/TCIA.2017.KLXWJJ1Q	Cancer Imaging Archive	doi:10.7937/K9/TCIA.2017.KLXWJJ1Q	TCGA-GBM
TCGA-12-1098	Magnetic Resonance Imaging	Avanto	SIEMENS	1.493999958	tesla	UO	UO:0000228	T2-weighted image	4390	millisecond	UO	UO:0000028	109	millisecond	UO	UO:0000028	SE	150	degree	UO	UO:0000185					23	TCGA-12-1098/1.3.6.1.4.1.14519.5.2.1.8862.4001.119873216352344754496678099313/1.3.6.1.4.1.14519.5.2.1.8862.4001.266821148594345502971893058552	doi:10.7937/K9/TCIA.2016.RNYFUYE9	Cancer Imaging Archive	doi:10.7937/K9/TCIA.2016.RNYFUYE9	http://doi.org/10.7937/K9/TCIA.2016.RNYFUYE9	Pre-processing	Segmentation labels of glioma sub-regions	Computer-aided Segmentation Approach	doi:10.7937/K9/TCIA.2017.KLXWJJ1Q	Cancer Imaging Archive	doi:10.7937/K9/TCIA.2017.KLXWJJ1Q	TCGA-GBM
TCGA-12-1598	Magnetic Resonance Imaging	Symphony	SIEMENS	1.494	tesla	UO	UO:0000228	T2-weighted image flair	10000	millisecond	UO	UO:0000028	106	millisecond	UO	UO:0000028	IR\SE	180	degree	UO	UO:0000185	2300	millisecond	UO	UO:0000028	20	TCGA-12-1598/1.3.6.1.4.1.14519.5.2.1.8862.4001.146632443531148261788047561414/1.3.6.1.4.1.14519.5.2.1.8862.4001.336849870613672922999907742707	doi:10.7937/K9/TCIA.2016.RNYFUYE9	Cancer Imaging Archive	doi:10.7937/K9/TCIA.2016.RNYFUYE9	http://doi.org/10.7937/K9/TCIA.2016.RNYFUYE9	Pre-processing	Segmentation labels of glioma sub-regions	Computer-aided Segmentation Approach	doi:10.7937/K9/TCIA.2017.KLXWJJ1Q	Cancer Imaging Archive	doi:10.7937/K9/TCIA.2017.KLXWJJ1Q	TCGA-GBM
TCGA-12-1598	Magnetic Resonance Imaging	Symphony	SIEMENS	1.494	tesla	UO	UO:0000228	T1-weighted post-contrast	552	millisecond	UO	UO:0000028	17	millisecond	UO	UO:0000028	SE	90	degree	UO	UO:0000185					20	TCGA-12-1598/1.3.6.1.4.1.14519.5.2.1.8862.4001.146632443531148261788047561414/1.3.6.1.4.1.14519.5.2.1.8862.4001.342060257312097189842582111091	doi:10.7937/K9/TCIA.2016.RNYFUYE9	Cancer Imaging Archive	doi:10.7937/K9/TCIA.2016.RNYFUYE9	http://doi.org/10.7937/K9/TCIA.2016.RNYFUYE9	Pre-processing	Segmentation labels of glioma sub-regions	Computer-aided Segmentation Approach	doi:10.7937/K9/TCIA.2017.KLXWJJ1Q	Cancer Imaging Archive	doi:10.7937/K9/TCIA.2017.KLXWJJ1Q	TCGA-GBM
TCGA-12-1598	Magnetic Resonance Imaging	Symphony	SIEMENS	1.494	tesla	UO	UO:0000228	T1-weighted pre-contrast	506	millisecond	UO	UO:0000028	17	millisecond	UO	UO:0000028	SE	90	degree	UO	UO:0000185					20	TCGA-12-1598/1.3.6.1.4.1.14519.5.2.1.8862.4001.146632443531148261788047561414/1.3.6.1.4.1.14519.5.2.1.8862.4001.102361236469082315415067903736	doi:10.7937/K9/TCIA.2016.RNYFUYE9	Cancer Imaging Archive	doi:10.7937/K9/TCIA.2016.RNYFUYE9	http://doi.org/10.7937/K9/TCIA.2016.RNYFUYE9	Pre-processing	Segmentation labels of glioma sub-regions	Computer-aided Segmentation Approach	doi:10.7937/K9/TCIA.2017.KLXWJJ1Q	Cancer Imaging Archive	doi:10.7937/K9/TCIA.2017.KLXWJJ1Q	TCGA-GBM
TCGA-12-1598	Magnetic Resonance Imaging	Symphony	SIEMENS	1.494	tesla	UO	UO:0000228	T2-weighted image	5760	millisecond	UO	UO:0000028	110	millisecond	UO	UO:0000028	SE	180	degree	UO	UO:0000185					20	TCGA-12-1598/1.3.6.1.4.1.14519.5.2.1.8862.4001.146632443531148261788047561414/1.3.6.1.4.1.14519.5.2.1.8862.4001.735255270119748511424115051454	doi:10.7937/K9/TCIA.2016.RNYFUYE9	Cancer Imaging Archive	doi:10.7937/K9/TCIA.2016.RNYFUYE9	http://doi.org/10.7937/K9/TCIA.2016.RNYFUYE9	Pre-processing	Segmentation labels of glioma sub-regions	Computer-aided Segmentation Approach	doi:10.7937/K9/TCIA.2017.KLXWJJ1Q	Cancer Imaging Archive	doi:10.7937/K9/TCIA.2017.KLXWJJ1Q	TCGA-GBM
TCGA-12-1601	Magnetic Resonance Imaging	TrioTim	SIEMENS	3	tesla	UO	UO:0000228	T2-weighted image flair	9000	millisecond	UO	UO:0000028	134	millisecond	UO	UO:0000028	SE\IR	125	degree	UO	UO:0000185	2500	millisecond	UO	UO:0000028	24	TCGA-12-1601/1.3.6.1.4.1.14519.5.2.1.8862.4001.201486216522847049056957283859/1.3.6.1.4.1.14519.5.2.1.8862.4001.248879959554046988740819326552	doi:10.7937/K9/TCIA.2016.RNYFUYE9	Cancer Imaging Archive	doi:10.7937/K9/TCIA.2016.RNYFUYE9	http://doi.org/10.7937/K9/TCIA.2016.RNYFUYE9	Pre-processing	Segmentation labels of glioma sub-regions	Computer-aided Segmentation Approach	doi:10.7937/K9/TCIA.2017.KLXWJJ1Q	Cancer Imaging Archive	doi:10.7937/K9/TCIA.2017.KLXWJJ1Q	TCGA-GBM
TCGA-12-1601	Magnetic Resonance Imaging	TrioTim	SIEMENS	3	tesla	UO	UO:0000228	T1-weighted post-contrast	720	millisecond	UO	UO:0000028	20	millisecond	UO	UO:0000028	SE	75	degree	UO	UO:0000185					24	TCGA-12-1601/1.3.6.1.4.1.14519.5.2.1.8862.4001.201486216522847049056957283859/1.3.6.1.4.1.14519.5.2.1.8862.4001.146592301314373210626155028600	doi:10.7937/K9/TCIA.2016.RNYFUYE9	Cancer Imaging Archive	doi:10.7937/K9/TCIA.2016.RNYFUYE9	http://doi.org/10.7937/K9/TCIA.2016.RNYFUYE9	Pre-processing	Segmentation labels of glioma sub-regions	Computer-aided Segmentation Approach	doi:10.7937/K9/TCIA.2017.KLXWJJ1Q	Cancer Imaging Archive	doi:10.7937/K9/TCIA.2017.KLXWJJ1Q	TCGA-GBM
TCGA-12-1601	Magnetic Resonance Imaging	TrioTim	SIEMENS	3	tesla	UO	UO:0000228	T1-weighted pre-contrast	796	millisecond	UO	UO:0000028	10	millisecond	UO	UO:0000028	SE	75	degree	UO	UO:0000185					24	TCGA-12-1601/1.3.6.1.4.1.14519.5.2.1.8862.4001.201486216522847049056957283859/1.3.6.1.4.1.14519.5.2.1.8862.4001.609705420088117660227141140219	doi:10.7937/K9/TCIA.2016.RNYFUYE9	Cancer Imaging Archive	doi:10.7937/K9/TCIA.2016.RNYFUYE9	http://doi.org/10.7937/K9/TCIA.2016.RNYFUYE9	Pre-processing	Segmentation labels of glioma sub-regions	Computer-aided Segmentation Approach	doi:10.7937/K9/TCIA.2017.KLXWJJ1Q	Cancer Imaging Archive	doi:10.7937/K9/TCIA.2017.KLXWJJ1Q	TCGA-GBM
TCGA-12-1601	Magnetic Resonance Imaging	TrioTim	SIEMENS	3	tesla	UO	UO:0000228	T2-weighted image	4830	millisecond	UO	UO:0000028	113	millisecond	UO	UO:0000028	SE	140	degree	UO	UO:0000185					24	TCGA-12-1601/1.3.6.1.4.1.14519.5.2.1.8862.4001.201486216522847049056957283859/1.3.6.1.4.1.14519.5.2.1.8862.4001.111322175120195590616905223490	doi:10.7937/K9/TCIA.2016.RNYFUYE9	Cancer Imaging Archive	doi:10.7937/K9/TCIA.2016.RNYFUYE9	http://doi.org/10.7937/K9/TCIA.2016.RNYFUYE9	Pre-processing	Segmentation labels of glioma sub-regions	Computer-aided Segmentation Approach	doi:10.7937/K9/TCIA.2017.KLXWJJ1Q	Cancer Imaging Archive	doi:10.7937/K9/TCIA.2017.KLXWJJ1Q	TCGA-GBM
TCGA-12-1602	Magnetic Resonance Imaging	Trio	SIEMENS	3	tesla	UO	UO:0000228	T2-weighted image flair	10000	millisecond	UO	UO:0000028	115	millisecond	UO	UO:0000028	IR\SE	180	degree	UO	UO:0000185	2500	millisecond	UO	UO:0000028	24	TCGA-12-1602/1.3.6.1.4.1.14519.5.2.1.8862.4001.322746683938440731450945038341/1.3.6.1.4.1.14519.5.2.1.8862.4001.239852680542995747210886629062	doi:10.7937/K9/TCIA.2016.RNYFUYE9	Cancer Imaging Archive	doi:10.7937/K9/TCIA.2016.RNYFUYE9	http://doi.org/10.7937/K9/TCIA.2016.RNYFUYE9	Pre-processing	Segmentation labels of glioma sub-regions	Computer-aided Segmentation Approach	doi:10.7937/K9/TCIA.2017.KLXWJJ1Q	Cancer Imaging Archive	doi:10.7937/K9/TCIA.2017.KLXWJJ1Q	TCGA-GBM
TCGA-12-1602	Magnetic Resonance Imaging	Trio	SIEMENS	3	tesla	UO	UO:0000228	T1-weighted post-contrast	720	millisecond	UO	UO:0000028	20	millisecond	UO	UO:0000028	SE	60	degree	UO	UO:0000185					24	TCGA-12-1602/1.3.6.1.4.1.14519.5.2.1.8862.4001.322746683938440731450945038341/1.3.6.1.4.1.14519.5.2.1.8862.4001.325175595450208505943785543644	doi:10.7937/K9/TCIA.2016.RNYFUYE9	Cancer Imaging Archive	doi:10.7937/K9/TCIA.2016.RNYFUYE9	http://doi.org/10.7937/K9/TCIA.2016.RNYFUYE9	Pre-processing	Segmentation labels of glioma sub-regions	Computer-aided Segmentation Approach	doi:10.7937/K9/TCIA.2017.KLXWJJ1Q	Cancer Imaging Archive	doi:10.7937/K9/TCIA.2017.KLXWJJ1Q	TCGA-GBM
TCGA-12-1602	Magnetic Resonance Imaging	Trio	SIEMENS	3	tesla	UO	UO:0000228	T1-weighted pre-contrast	678	millisecond	UO	UO:0000028	17	millisecond	UO	UO:0000028	SE	60	degree	UO	UO:0000185					24	TCGA-12-1602/1.3.6.1.4.1.14519.5.2.1.8862.4001.322746683938440731450945038341/1.3.6.1.4.1.14519.5.2.1.8862.4001.504967401532712438614608840804	doi:10.7937/K9/TCIA.2016.RNYFUYE9	Cancer Imaging Archive	doi:10.7937/K9/TCIA.2016.RNYFUYE9	http://doi.org/10.7937/K9/TCIA.2016.RNYFUYE9	Pre-processing	Segmentation labels of glioma sub-regions	Computer-aided Segmentation Approach	doi:10.7937/K9/TCIA.2017.KLXWJJ1Q	Cancer Imaging Archive	doi:10.7937/K9/TCIA.2017.KLXWJJ1Q	TCGA-GBM
TCGA-12-1602	Magnetic Resonance Imaging	Trio	SIEMENS	3	tesla	UO	UO:0000228	T2-weighted image	3000	millisecond	UO	UO:0000028	355	millisecond	UO	UO:0000028	SE	180	degree	UO	UO:0000185					144	TCGA-12-1602/1.3.6.1.4.1.14519.5.2.1.8862.4001.322746683938440731450945038341/1.3.6.1.4.1.14519.5.2.1.8862.4001.955499093208862961641223883317	doi:10.7937/K9/TCIA.2016.RNYFUYE9	Cancer Imaging Archive	doi:10.7937/K9/TCIA.2016.RNYFUYE9	http://doi.org/10.7937/K9/TCIA.2016.RNYFUYE9	Pre-processing	Segmentation labels of glioma sub-regions	Computer-aided Segmentation Approach	doi:10.7937/K9/TCIA.2017.KLXWJJ1Q	Cancer Imaging Archive	doi:10.7937/K9/TCIA.2017.KLXWJJ1Q	TCGA-GBM
TCGA-12-3650	Magnetic Resonance Imaging	SIGNA HDx	GE MEDICAL SYSTEMS	1.5	tesla	UO	UO:0000228	T2-weighted image flair	8000	millisecond	UO	UO:0000028	135.648	millisecond	UO	UO:0000028	SE\\\\	90	degree	UO	UO:0000185	2000	millisecond	UO	UO:0000028	25	TCGA-12-3650/1.3.6.1.4.1.14519.5.2.1.8862.4001.853973730099261399255070895330/1.3.6.1.4.1.14519.5.2.1.8862.4001.239036983327341632160933559587	doi:10.7937/K9/TCIA.2016.RNYFUYE9	Cancer Imaging Archive	doi:10.7937/K9/TCIA.2016.RNYFUYE9	http://doi.org/10.7937/K9/TCIA.2016.RNYFUYE9	Pre-processing	Segmentation labels of glioma sub-regions	Computer-aided Segmentation Approach	doi:10.7937/K9/TCIA.2017.KLXWJJ1Q	Cancer Imaging Archive	doi:10.7937/K9/TCIA.2017.KLXWJJ1Q	TCGA-GBM
TCGA-12-3650	Magnetic Resonance Imaging	SIGNA HDx	GE MEDICAL SYSTEMS	1.5	tesla	UO	UO:0000228	T1-weighted post-contrast	750	millisecond	UO	UO:0000028	10.344	millisecond	UO	UO:0000028	SE\\\\	90	degree	UO	UO:0000185	0	millisecond	UO	UO:0000028	25	TCGA-12-3650/1.3.6.1.4.1.14519.5.2.1.8862.4001.853973730099261399255070895330/1.3.6.1.4.1.14519.5.2.1.8862.4001.259092977773592001212080458593	doi:10.7937/K9/TCIA.2016.RNYFUYE9	Cancer Imaging Archive	doi:10.7937/K9/TCIA.2016.RNYFUYE9	http://doi.org/10.7937/K9/TCIA.2016.RNYFUYE9	Pre-processing	Segmentation labels of glioma sub-regions	Computer-aided Segmentation Approach	doi:10.7937/K9/TCIA.2017.KLXWJJ1Q	Cancer Imaging Archive	doi:10.7937/K9/TCIA.2017.KLXWJJ1Q	TCGA-GBM
TCGA-12-3650	Magnetic Resonance Imaging	SIGNA HDx	GE MEDICAL SYSTEMS	1.5	tesla	UO	UO:0000228	T1-weighted pre-contrast	750	millisecond	UO	UO:0000028	10.344	millisecond	UO	UO:0000028	SE\\\\	90	degree	UO	UO:0000185	0	millisecond	UO	UO:0000028	25	TCGA-12-3650/1.3.6.1.4.1.14519.5.2.1.8862.4001.853973730099261399255070895330/1.3.6.1.4.1.14519.5.2.1.8862.4001.298865676266232133850135994761	doi:10.7937/K9/TCIA.2016.RNYFUYE9	Cancer Imaging Archive	doi:10.7937/K9/TCIA.2016.RNYFUYE9	http://doi.org/10.7937/K9/TCIA.2016.RNYFUYE9	Pre-processing	Segmentation labels of glioma sub-regions	Computer-aided Segmentation Approach	doi:10.7937/K9/TCIA.2017.KLXWJJ1Q	Cancer Imaging Archive	doi:10.7937/K9/TCIA.2017.KLXWJJ1Q	TCGA-GBM
TCGA-12-3650	Magnetic Resonance Imaging	SIGNA HDx	GE MEDICAL SYSTEMS	1.5	tesla	UO	UO:0000228	T2-weighted image	6000	millisecond	UO	UO:0000028	115.36	millisecond	UO	UO:0000028	SE\\\\	90	degree	UO	UO:0000185					25	TCGA-12-3650/1.3.6.1.4.1.14519.5.2.1.8862.4001.853973730099261399255070895330/1.3.6.1.4.1.14519.5.2.1.8862.4001.250106226507995703345955579876	doi:10.7937/K9/TCIA.2016.RNYFUYE9	Cancer Imaging Archive	doi:10.7937/K9/TCIA.2016.RNYFUYE9	http://doi.org/10.7937/K9/TCIA.2016.RNYFUYE9	Pre-processing	Segmentation labels of glioma sub-regions	Computer-aided Segmentation Approach	doi:10.7937/K9/TCIA.2017.KLXWJJ1Q	Cancer Imaging Archive	doi:10.7937/K9/TCIA.2017.KLXWJJ1Q	TCGA-GBM
TCGA-14-0789	Magnetic Resonance Imaging	Intera	Philips Medical Systems	1.5	tesla	UO	UO:0000228	T2-weighted image flair	11000	millisecond	UO	UO:0000028	140	millisecond	UO	UO:0000028	IR	90	degree	UO	UO:0000185	2600	millisecond	UO	UO:0000028	25	TCGA-14-0789/1.3.6.1.4.1.14519.5.2.1.2783.4001.184309347042506581266884481594/1.3.6.1.4.1.14519.5.2.1.2783.4001.801520796772002669204007145386	doi:10.7937/K9/TCIA.2016.RNYFUYE9	Cancer Imaging Archive	doi:10.7937/K9/TCIA.2016.RNYFUYE9	http://doi.org/10.7937/K9/TCIA.2016.RNYFUYE9	Pre-processing	Segmentation labels of glioma sub-regions	Computer-aided Segmentation Approach	doi:10.7937/K9/TCIA.2017.KLXWJJ1Q	Cancer Imaging Archive	doi:10.7937/K9/TCIA.2017.KLXWJJ1Q	TCGA-GBM
TCGA-14-0789	Magnetic Resonance Imaging	Intera	Philips Medical Systems	1.5	tesla	UO	UO:0000228	T1-weighted post-contrast	565	millisecond	UO	UO:0000028	12	millisecond	UO	UO:0000028	SE	90	degree	UO	UO:0000185					25	TCGA-14-0789/1.3.6.1.4.1.14519.5.2.1.2783.4001.184309347042506581266884481594/1.3.6.1.4.1.14519.5.2.1.2783.4001.890592197338541936330714143214	doi:10.7937/K9/TCIA.2016.RNYFUYE9	Cancer Imaging Archive	doi:10.7937/K9/TCIA.2016.RNYFUYE9	http://doi.org/10.7937/K9/TCIA.2016.RNYFUYE9	Pre-processing	Segmentation labels of glioma sub-regions	Computer-aided Segmentation Approach	doi:10.7937/K9/TCIA.2017.KLXWJJ1Q	Cancer Imaging Archive	doi:10.7937/K9/TCIA.2017.KLXWJJ1Q	TCGA-GBM
TCGA-14-0789	Magnetic Resonance Imaging	Intera	Philips Medical Systems	1.5	tesla	UO	UO:0000228	T1-weighted pre-contrast	565	millisecond	UO	UO:0000028	12	millisecond	UO	UO:0000028	SE	90	degree	UO	UO:0000185					25	TCGA-14-0789/1.3.6.1.4.1.14519.5.2.1.2783.4001.184309347042506581266884481594/1.3.6.1.4.1.14519.5.2.1.2783.4001.233041259508543870852056565003	doi:10.7937/K9/TCIA.2016.RNYFUYE9	Cancer Imaging Archive	doi:10.7937/K9/TCIA.2016.RNYFUYE9	http://doi.org/10.7937/K9/TCIA.2016.RNYFUYE9	Pre-processing	Segmentation labels of glioma sub-regions	Computer-aided Segmentation Approach	doi:10.7937/K9/TCIA.2017.KLXWJJ1Q	Cancer Imaging Archive	doi:10.7937/K9/TCIA.2017.KLXWJJ1Q	TCGA-GBM
TCGA-14-0789	Magnetic Resonance Imaging	Intera	Philips Medical Systems	1.5	tesla	UO	UO:0000228	T2-weighted image	5000	millisecond	UO	UO:0000028	100	millisecond	UO	UO:0000028	SE	90	degree	UO	UO:0000185					25	TCGA-14-0789/1.3.6.1.4.1.14519.5.2.1.2783.4001.184309347042506581266884481594/1.3.6.1.4.1.14519.5.2.1.2783.4001.141146456081128930177162025757	doi:10.7937/K9/TCIA.2016.RNYFUYE9	Cancer Imaging Archive	doi:10.7937/K9/TCIA.2016.RNYFUYE9	http://doi.org/10.7937/K9/TCIA.2016.RNYFUYE9	Pre-processing	Segmentation labels of glioma sub-regions	Computer-aided Segmentation Approach	doi:10.7937/K9/TCIA.2017.KLXWJJ1Q	Cancer Imaging Archive	doi:10.7937/K9/TCIA.2017.KLXWJJ1Q	TCGA-GBM
TCGA-14-1456	Magnetic Resonance Imaging	Intera	Philips Medical Systems	1.5	tesla	UO	UO:0000228	T2-weighted image flair	11000	millisecond	UO	UO:0000028	140	millisecond	UO	UO:0000028	IR	90	degree	UO	UO:0000185	2600	millisecond	UO	UO:0000028	25	TCGA-14-1456/1.3.6.1.4.1.14519.5.2.1.2783.4001.250594672846486970701098971076/1.3.6.1.4.1.14519.5.2.1.2783.4001.321134067484147578724672344840	doi:10.7937/K9/TCIA.2016.RNYFUYE9	Cancer Imaging Archive	doi:10.7937/K9/TCIA.2016.RNYFUYE9	http://doi.org/10.7937/K9/TCIA.2016.RNYFUYE9	Pre-processing	Segmentation labels of glioma sub-regions	Computer-aided Segmentation Approach	doi:10.7937/K9/TCIA.2017.KLXWJJ1Q	Cancer Imaging Archive	doi:10.7937/K9/TCIA.2017.KLXWJJ1Q	TCGA-GBM
TCGA-14-1456	Magnetic Resonance Imaging	Intera	Philips Medical Systems	1.5	tesla	UO	UO:0000228	T1-weighted post-contrast	565	millisecond	UO	UO:0000028	12	millisecond	UO	UO:0000028	SE	90	degree	UO	UO:0000185					25	TCGA-14-1456/1.3.6.1.4.1.14519.5.2.1.2783.4001.250594672846486970701098971076/1.3.6.1.4.1.14519.5.2.1.2783.4001.784458997482067360267090300516	doi:10.7937/K9/TCIA.2016.RNYFUYE9	Cancer Imaging Archive	doi:10.7937/K9/TCIA.2016.RNYFUYE9	http://doi.org/10.7937/K9/TCIA.2016.RNYFUYE9	Pre-processing	Segmentation labels of glioma sub-regions	Computer-aided Segmentation Approach	doi:10.7937/K9/TCIA.2017.KLXWJJ1Q	Cancer Imaging Archive	doi:10.7937/K9/TCIA.2017.KLXWJJ1Q	TCGA-GBM
TCGA-14-1456	Magnetic Resonance Imaging	Intera	Philips Medical Systems	1.5	tesla	UO	UO:0000228	T1-weighted pre-contrast	352.1115112	millisecond	UO	UO:0000028	15	millisecond	UO	UO:0000028	SE	69	degree	UO	UO:0000185					25	TCGA-14-1456/1.3.6.1.4.1.14519.5.2.1.2783.4001.250594672846486970701098971076/1.3.6.1.4.1.14519.5.2.1.2783.4001.925674708608577414119113282332	doi:10.7937/K9/TCIA.2016.RNYFUYE9	Cancer Imaging Archive	doi:10.7937/K9/TCIA.2016.RNYFUYE9	http://doi.org/10.7937/K9/TCIA.2016.RNYFUYE9	Pre-processing	Segmentation labels of glioma sub-regions	Computer-aided Segmentation Approach	doi:10.7937/K9/TCIA.2017.KLXWJJ1Q	Cancer Imaging Archive	doi:10.7937/K9/TCIA.2017.KLXWJJ1Q	TCGA-GBM
TCGA-14-1456	Magnetic Resonance Imaging	Intera	Philips Medical Systems	1.5	tesla	UO	UO:0000228	T2-weighted image	5000	millisecond	UO	UO:0000028	100	millisecond	UO	UO:0000028	SE	90	degree	UO	UO:0000185					25	TCGA-14-1456/1.3.6.1.4.1.14519.5.2.1.2783.4001.250594672846486970701098971076/1.3.6.1.4.1.14519.5.2.1.2783.4001.139583367552275817017048428824	doi:10.7937/K9/TCIA.2016.RNYFUYE9	Cancer Imaging Archive	doi:10.7937/K9/TCIA.2016.RNYFUYE9	http://doi.org/10.7937/K9/TCIA.2016.RNYFUYE9	Pre-processing	Segmentation labels of glioma sub-regions	Computer-aided Segmentation Approach	doi:10.7937/K9/TCIA.2017.KLXWJJ1Q	Cancer Imaging Archive	doi:10.7937/K9/TCIA.2017.KLXWJJ1Q	TCGA-GBM
TCGA-14-1794	Magnetic Resonance Imaging	Intera	Philips Medical Systems	1.5	tesla	UO	UO:0000228	T2-weighted image flair	11000	millisecond	UO	UO:0000028	140	millisecond	UO	UO:0000028	IR	90	degree	UO	UO:0000185	2600	millisecond	UO	UO:0000028	25	TCGA-14-1794/1.3.6.1.4.1.14519.5.2.1.2783.4001.867649433395377496837912142545/1.3.6.1.4.1.14519.5.2.1.2783.4001.655280789746543642623011826556	doi:10.7937/K9/TCIA.2016.RNYFUYE9	Cancer Imaging Archive	doi:10.7937/K9/TCIA.2016.RNYFUYE9	http://doi.org/10.7937/K9/TCIA.2016.RNYFUYE9	Pre-processing	Segmentation labels of glioma sub-regions	Computer-aided Segmentation Approach	doi:10.7937/K9/TCIA.2017.KLXWJJ1Q	Cancer Imaging Archive	doi:10.7937/K9/TCIA.2017.KLXWJJ1Q	TCGA-GBM
TCGA-14-1794	Magnetic Resonance Imaging	Intera	Philips Medical Systems	1.5	tesla	UO	UO:0000228	T1-weighted post-contrast	565	millisecond	UO	UO:0000028	12	millisecond	UO	UO:0000028	SE	90	degree	UO	UO:0000185					25	TCGA-14-1794/1.3.6.1.4.1.14519.5.2.1.2783.4001.867649433395377496837912142545/1.3.6.1.4.1.14519.5.2.1.2783.4001.121223650477077769385830996743	doi:10.7937/K9/TCIA.2016.RNYFUYE9	Cancer Imaging Archive	doi:10.7937/K9/TCIA.2016.RNYFUYE9	http://doi.org/10.7937/K9/TCIA.2016.RNYFUYE9	Pre-processing	Segmentation labels of glioma sub-regions	Computer-aided Segmentation Approach	doi:10.7937/K9/TCIA.2017.KLXWJJ1Q	Cancer Imaging Archive	doi:10.7937/K9/TCIA.2017.KLXWJJ1Q	TCGA-GBM
TCGA-14-1794	Magnetic Resonance Imaging	Intera	Philips Medical Systems	1.5	tesla	UO	UO:0000228	T1-weighted pre-contrast	565	millisecond	UO	UO:0000028	12	millisecond	UO	UO:0000028	SE	90	degree	UO	UO:0000185					25	TCGA-14-1794/1.3.6.1.4.1.14519.5.2.1.2783.4001.867649433395377496837912142545/1.3.6.1.4.1.14519.5.2.1.2783.4001.101882499143559305814061553019	doi:10.7937/K9/TCIA.2016.RNYFUYE9	Cancer Imaging Archive	doi:10.7937/K9/TCIA.2016.RNYFUYE9	http://doi.org/10.7937/K9/TCIA.2016.RNYFUYE9	Pre-processing	Segmentation labels of glioma sub-regions	Computer-aided Segmentation Approach	doi:10.7937/K9/TCIA.2017.KLXWJJ1Q	Cancer Imaging Archive	doi:10.7937/K9/TCIA.2017.KLXWJJ1Q	TCGA-GBM
TCGA-14-1794	Magnetic Resonance Imaging	Intera	Philips Medical Systems	1.5	tesla	UO	UO:0000228	T2-weighted image	5000	millisecond	UO	UO:0000028	100	millisecond	UO	UO:0000028	SE	90	degree	UO	UO:0000185					25	TCGA-14-1794/1.3.6.1.4.1.14519.5.2.1.2783.4001.867649433395377496837912142545/1.3.6.1.4.1.14519.5.2.1.2783.4001.466914301691885355538840307808	doi:10.7937/K9/TCIA.2016.RNYFUYE9	Cancer Imaging Archive	doi:10.7937/K9/TCIA.2016.RNYFUYE9	http://doi.org/10.7937/K9/TCIA.2016.RNYFUYE9	Pre-processing	Segmentation labels of glioma sub-regions	Computer-aided Segmentation Approach	doi:10.7937/K9/TCIA.2017.KLXWJJ1Q	Cancer Imaging Archive	doi:10.7937/K9/TCIA.2017.KLXWJJ1Q	TCGA-GBM
TCGA-14-1825	Magnetic Resonance Imaging	Avanto	SIEMENS	1.5	tesla	UO	UO:0000228	T2-weighted image flair	8000	millisecond	UO	UO:0000028	74	millisecond	UO	UO:0000028	SE\IR	180	degree	UO	UO:0000185	2500	millisecond	UO	UO:0000028	27	TCGA-14-1825/1.3.6.1.4.1.14519.5.2.1.2783.4001.303234879376974091026102189271/1.3.6.1.4.1.14519.5.2.1.2783.4001.277699748513063132657345876103	doi:10.7937/K9/TCIA.2016.RNYFUYE9	Cancer Imaging Archive	doi:10.7937/K9/TCIA.2016.RNYFUYE9	http://doi.org/10.7937/K9/TCIA.2016.RNYFUYE9	Pre-processing	Segmentation labels of glioma sub-regions	Computer-aided Segmentation Approach	doi:10.7937/K9/TCIA.2017.KLXWJJ1Q	Cancer Imaging Archive	doi:10.7937/K9/TCIA.2017.KLXWJJ1Q	TCGA-GBM
TCGA-14-1825	Magnetic Resonance Imaging	Avanto	SIEMENS	1.5	tesla	UO	UO:0000228	T1-weighted post-contrast	430	millisecond	UO	UO:0000028	17	millisecond	UO	UO:0000028	SE	90	degree	UO	UO:0000185					27	TCGA-14-1825/1.3.6.1.4.1.14519.5.2.1.2783.4001.303234879376974091026102189271/1.3.6.1.4.1.14519.5.2.1.2783.4001.258939865753180397841218680382	doi:10.7937/K9/TCIA.2016.RNYFUYE9	Cancer Imaging Archive	doi:10.7937/K9/TCIA.2016.RNYFUYE9	http://doi.org/10.7937/K9/TCIA.2016.RNYFUYE9	Pre-processing	Segmentation labels of glioma sub-regions	Computer-aided Segmentation Approach	doi:10.7937/K9/TCIA.2017.KLXWJJ1Q	Cancer Imaging Archive	doi:10.7937/K9/TCIA.2017.KLXWJJ1Q	TCGA-GBM
TCGA-14-1825	Magnetic Resonance Imaging	Avanto	SIEMENS	1.5	tesla	UO	UO:0000228	T1-weighted pre-contrast	430	millisecond	UO	UO:0000028	17	millisecond	UO	UO:0000028	SE	90	degree	UO	UO:0000185					27	TCGA-14-1825/1.3.6.1.4.1.14519.5.2.1.2783.4001.303234879376974091026102189271/1.3.6.1.4.1.14519.5.2.1.2783.4001.208384222600208194575599573994	doi:10.7937/K9/TCIA.2016.RNYFUYE9	Cancer Imaging Archive	doi:10.7937/K9/TCIA.2016.RNYFUYE9	http://doi.org/10.7937/K9/TCIA.2016.RNYFUYE9	Pre-processing	Segmentation labels of glioma sub-regions	Computer-aided Segmentation Approach	doi:10.7937/K9/TCIA.2017.KLXWJJ1Q	Cancer Imaging Archive	doi:10.7937/K9/TCIA.2017.KLXWJJ1Q	TCGA-GBM
TCGA-14-1825	Magnetic Resonance Imaging	Avanto	SIEMENS	1.5	tesla	UO	UO:0000228	T2-weighted image	6070	millisecond	UO	UO:0000028	110	millisecond	UO	UO:0000028	SE	180	degree	UO	UO:0000185					27	TCGA-14-1825/1.3.6.1.4.1.14519.5.2.1.2783.4001.303234879376974091026102189271/1.3.6.1.4.1.14519.5.2.1.2783.4001.642315295692187367949394853394	doi:10.7937/K9/TCIA.2016.RNYFUYE9	Cancer Imaging Archive	doi:10.7937/K9/TCIA.2016.RNYFUYE9	http://doi.org/10.7937/K9/TCIA.2016.RNYFUYE9	Pre-processing	Segmentation labels of glioma sub-regions	Computer-aided Segmentation Approach	doi:10.7937/K9/TCIA.2017.KLXWJJ1Q	Cancer Imaging Archive	doi:10.7937/K9/TCIA.2017.KLXWJJ1Q	TCGA-GBM
TCGA-14-1829	Magnetic Resonance Imaging	Avanto	SIEMENS	1.5	tesla	UO	UO:0000228	T2-weighted image flair	10000	millisecond	UO	UO:0000028	130	millisecond	UO	UO:0000028	SE\IR	180	degree	UO	UO:0000185	2700	millisecond	UO	UO:0000028	27	TCGA-14-1829/1.3.6.1.4.1.14519.5.2.1.2783.4001.103854061130261737009165000972/1.3.6.1.4.1.14519.5.2.1.2783.4001.501460447631638541537723941093	doi:10.7937/K9/TCIA.2016.RNYFUYE9	Cancer Imaging Archive	doi:10.7937/K9/TCIA.2016.RNYFUYE9	http://doi.org/10.7937/K9/TCIA.2016.RNYFUYE9	Pre-processing	Segmentation labels of glioma sub-regions	Computer-aided Segmentation Approach	doi:10.7937/K9/TCIA.2017.KLXWJJ1Q	Cancer Imaging Archive	doi:10.7937/K9/TCIA.2017.KLXWJJ1Q	TCGA-GBM
TCGA-14-1829	Magnetic Resonance Imaging	Avanto	SIEMENS	1.5	tesla	UO	UO:0000228	T1-weighted post-contrast	25	millisecond	UO	UO:0000028	9	millisecond	UO	UO:0000028	GR	35	degree	UO	UO:0000185					120	TCGA-14-1829/1.3.6.1.4.1.14519.5.2.1.2783.4001.103854061130261737009165000972/1.3.6.1.4.1.14519.5.2.1.2783.4001.216813657680753995205839488022	doi:10.7937/K9/TCIA.2016.RNYFUYE9	Cancer Imaging Archive	doi:10.7937/K9/TCIA.2016.RNYFUYE9	http://doi.org/10.7937/K9/TCIA.2016.RNYFUYE9	Pre-processing	Segmentation labels of glioma sub-regions	Computer-aided Segmentation Approach	doi:10.7937/K9/TCIA.2017.KLXWJJ1Q	Cancer Imaging Archive	doi:10.7937/K9/TCIA.2017.KLXWJJ1Q	TCGA-GBM
TCGA-14-1829	Magnetic Resonance Imaging	Avanto	SIEMENS	1.5	tesla	UO	UO:0000228	T1-weighted pre-contrast	454	millisecond	UO	UO:0000028	17	millisecond	UO	UO:0000028	SE	76	degree	UO	UO:0000185					27	TCGA-14-1829/1.3.6.1.4.1.14519.5.2.1.2783.4001.103854061130261737009165000972/1.3.6.1.4.1.14519.5.2.1.2783.4001.281678003339795573732020134118	doi:10.7937/K9/TCIA.2016.RNYFUYE9	Cancer Imaging Archive	doi:10.7937/K9/TCIA.2016.RNYFUYE9	http://doi.org/10.7937/K9/TCIA.2016.RNYFUYE9	Pre-processing	Segmentation labels of glioma sub-regions	Computer-aided Segmentation Approach	doi:10.7937/K9/TCIA.2017.KLXWJJ1Q	Cancer Imaging Archive	doi:10.7937/K9/TCIA.2017.KLXWJJ1Q	TCGA-GBM
TCGA-14-1829	Magnetic Resonance Imaging	Avanto	SIEMENS	1.5	tesla	UO	UO:0000228	T2-weighted image	4450	millisecond	UO	UO:0000028	110	millisecond	UO	UO:0000028	SE	180	degree	UO	UO:0000185					27	TCGA-14-1829/1.3.6.1.4.1.14519.5.2.1.2783.4001.103854061130261737009165000972/1.3.6.1.4.1.14519.5.2.1.2783.4001.375367856236772946053988995526	doi:10.7937/K9/TCIA.2016.RNYFUYE9	Cancer Imaging Archive	doi:10.7937/K9/TCIA.2016.RNYFUYE9	http://doi.org/10.7937/K9/TCIA.2016.RNYFUYE9	Pre-processing	Segmentation labels of glioma sub-regions	Computer-aided Segmentation Approach	doi:10.7937/K9/TCIA.2017.KLXWJJ1Q	Cancer Imaging Archive	doi:10.7937/K9/TCIA.2017.KLXWJJ1Q	TCGA-GBM
TCGA-14-3477	Magnetic Resonance Imaging	TrioTim	SIEMENS	3	tesla	UO	UO:0000228	T2-weighted image flair	8000	millisecond	UO	UO:0000028	91	millisecond	UO	UO:0000028	SE\IR	130	degree	UO	UO:0000185	2371.5	millisecond	UO	UO:0000028	25	TCGA-14-3477/1.3.6.1.4.1.14519.5.2.1.2783.4001.123124691157725520037267500618/1.3.6.1.4.1.14519.5.2.1.2783.4001.477389024768558126793730754601	doi:10.7937/K9/TCIA.2016.RNYFUYE9	Cancer Imaging Archive	doi:10.7937/K9/TCIA.2016.RNYFUYE9	http://doi.org/10.7937/K9/TCIA.2016.RNYFUYE9	Pre-processing	Segmentation labels of glioma sub-regions	Computer-aided Segmentation Approach	doi:10.7937/K9/TCIA.2017.KLXWJJ1Q	Cancer Imaging Archive	doi:10.7937/K9/TCIA.2017.KLXWJJ1Q	TCGA-GBM
TCGA-14-3477	Magnetic Resonance Imaging	TrioTim	SIEMENS	3	tesla	UO	UO:0000228	T1-weighted post-contrast	500	millisecond	UO	UO:0000028	8.5	millisecond	UO	UO:0000028	SE	70	degree	UO	UO:0000185					25	TCGA-14-3477/1.3.6.1.4.1.14519.5.2.1.2783.4001.123124691157725520037267500618/1.3.6.1.4.1.14519.5.2.1.2783.4001.323059567715228362108477826515	doi:10.7937/K9/TCIA.2016.RNYFUYE9	Cancer Imaging Archive	doi:10.7937/K9/TCIA.2016.RNYFUYE9	http://doi.org/10.7937/K9/TCIA.2016.RNYFUYE9	Pre-processing	Segmentation labels of glioma sub-regions	Computer-aided Segmentation Approach	doi:10.7937/K9/TCIA.2017.KLXWJJ1Q	Cancer Imaging Archive	doi:10.7937/K9/TCIA.2017.KLXWJJ1Q	TCGA-GBM
TCGA-14-3477	Magnetic Resonance Imaging	TrioTim	SIEMENS	3	tesla	UO	UO:0000228	T1-weighted pre-contrast	600	millisecond	UO	UO:0000028	8.5	millisecond	UO	UO:0000028	SE	70	degree	UO	UO:0000185					25	TCGA-14-3477/1.3.6.1.4.1.14519.5.2.1.2783.4001.123124691157725520037267500618/1.3.6.1.4.1.14519.5.2.1.2783.4001.260352956461789136764709992439	doi:10.7937/K9/TCIA.2016.RNYFUYE9	Cancer Imaging Archive	doi:10.7937/K9/TCIA.2016.RNYFUYE9	http://doi.org/10.7937/K9/TCIA.2016.RNYFUYE9	Pre-processing	Segmentation labels of glioma sub-regions	Computer-aided Segmentation Approach	doi:10.7937/K9/TCIA.2017.KLXWJJ1Q	Cancer Imaging Archive	doi:10.7937/K9/TCIA.2017.KLXWJJ1Q	TCGA-GBM
TCGA-14-3477	Magnetic Resonance Imaging	TrioTim	SIEMENS	3	tesla	UO	UO:0000228	T2-weighted image	6000	millisecond	UO	UO:0000028	93	millisecond	UO	UO:0000028	SE	120	degree	UO	UO:0000185					25	TCGA-14-3477/1.3.6.1.4.1.14519.5.2.1.2783.4001.123124691157725520037267500618/1.3.6.1.4.1.14519.5.2.1.2783.4001.126087670895542739221764627538	doi:10.7937/K9/TCIA.2016.RNYFUYE9	Cancer Imaging Archive	doi:10.7937/K9/TCIA.2016.RNYFUYE9	http://doi.org/10.7937/K9/TCIA.2016.RNYFUYE9	Pre-processing	Segmentation labels of glioma sub-regions	Computer-aided Segmentation Approach	doi:10.7937/K9/TCIA.2017.KLXWJJ1Q	Cancer Imaging Archive	doi:10.7937/K9/TCIA.2017.KLXWJJ1Q	TCGA-GBM
TCGA-19-0963	Magnetic Resonance Imaging	Symphony	SIEMENS	1.5	tesla	UO	UO:0000228	T2-weighted image flair	9000	millisecond	UO	UO:0000028	129	millisecond	UO	UO:0000028	IR\SE	150	degree	UO	UO:0000185	2500	millisecond	UO	UO:0000028	20	TCGA-19-0963/1.3.6.1.4.1.14519.5.2.1.5826.4001.182689849979752622358485655607/1.3.6.1.4.1.14519.5.2.1.5826.4001.414254955526029720850488987168	doi:10.7937/K9/TCIA.2016.RNYFUYE9	Cancer Imaging Archive	doi:10.7937/K9/TCIA.2016.RNYFUYE9	http://doi.org/10.7937/K9/TCIA.2016.RNYFUYE9	Pre-processing	Segmentation labels of glioma sub-regions	Computer-aided Segmentation Approach	doi:10.7937/K9/TCIA.2017.KLXWJJ1Q	Cancer Imaging Archive	doi:10.7937/K9/TCIA.2017.KLXWJJ1Q	TCGA-GBM
TCGA-19-0963	Magnetic Resonance Imaging	Symphony	SIEMENS	1.5	tesla	UO	UO:0000228	T1-weighted post-contrast	745	millisecond	UO	UO:0000028	17	millisecond	UO	UO:0000028	SE	90	degree	UO	UO:0000185					20	TCGA-19-0963/1.3.6.1.4.1.14519.5.2.1.5826.4001.182689849979752622358485655607/1.3.6.1.4.1.14519.5.2.1.5826.4001.203638647034312656830437984768	doi:10.7937/K9/TCIA.2016.RNYFUYE9	Cancer Imaging Archive	doi:10.7937/K9/TCIA.2016.RNYFUYE9	http://doi.org/10.7937/K9/TCIA.2016.RNYFUYE9	Pre-processing	Segmentation labels of glioma sub-regions	Computer-aided Segmentation Approach	doi:10.7937/K9/TCIA.2017.KLXWJJ1Q	Cancer Imaging Archive	doi:10.7937/K9/TCIA.2017.KLXWJJ1Q	TCGA-GBM
TCGA-19-0963	Magnetic Resonance Imaging	Symphony	SIEMENS	1.5	tesla	UO	UO:0000228	T1-weighted pre-contrast	587	millisecond	UO	UO:0000028	15	millisecond	UO	UO:0000028	SE	90	degree	UO	UO:0000185					20	TCGA-19-0963/1.3.6.1.4.1.14519.5.2.1.5826.4001.182689849979752622358485655607/1.3.6.1.4.1.14519.5.2.1.5826.4001.524833529463103213283998865851	doi:10.7937/K9/TCIA.2016.RNYFUYE9	Cancer Imaging Archive	doi:10.7937/K9/TCIA.2016.RNYFUYE9	http://doi.org/10.7937/K9/TCIA.2016.RNYFUYE9	Pre-processing	Segmentation labels of glioma sub-regions	Computer-aided Segmentation Approach	doi:10.7937/K9/TCIA.2017.KLXWJJ1Q	Cancer Imaging Archive	doi:10.7937/K9/TCIA.2017.KLXWJJ1Q	TCGA-GBM
TCGA-19-0963	Magnetic Resonance Imaging	Symphony	SIEMENS	1.5	tesla	UO	UO:0000228	T2-weighted image	4000	millisecond	UO	UO:0000028	100	millisecond	UO	UO:0000028	SE	150	degree	UO	UO:0000185					20	TCGA-19-0963/1.3.6.1.4.1.14519.5.2.1.5826.4001.182689849979752622358485655607/1.3.6.1.4.1.14519.5.2.1.5826.4001.122111680760213786740031783338	doi:10.7937/K9/TCIA.2016.RNYFUYE9	Cancer Imaging Archive	doi:10.7937/K9/TCIA.2016.RNYFUYE9	http://doi.org/10.7937/K9/TCIA.2016.RNYFUYE9	Pre-processing	Segmentation labels of glioma sub-regions	Computer-aided Segmentation Approach	doi:10.7937/K9/TCIA.2017.KLXWJJ1Q	Cancer Imaging Archive	doi:10.7937/K9/TCIA.2017.KLXWJJ1Q	TCGA-GBM
TCGA-19-1390	Magnetic Resonance Imaging	Symphony	SIEMENS	1.5	tesla	UO	UO:0000228	T2-weighted image flair	9000	millisecond	UO	UO:0000028	129	millisecond	UO	UO:0000028	IR\SE	150	degree	UO	UO:0000185	2500	millisecond	UO	UO:0000028	20	TCGA-19-1390/1.3.6.1.4.1.14519.5.2.1.5826.4001.231567380210698672838678790326/1.3.6.1.4.1.14519.5.2.1.5826.4001.249851327270284089776000264301	doi:10.7937/K9/TCIA.2016.RNYFUYE9	Cancer Imaging Archive	doi:10.7937/K9/TCIA.2016.RNYFUYE9	http://doi.org/10.7937/K9/TCIA.2016.RNYFUYE9	Pre-processing	Segmentation labels of glioma sub-regions	Computer-aided Segmentation Approach	doi:10.7937/K9/TCIA.2017.KLXWJJ1Q	Cancer Imaging Archive	doi:10.7937/K9/TCIA.2017.KLXWJJ1Q	TCGA-GBM
TCGA-19-1390	Magnetic Resonance Imaging	Symphony	SIEMENS	1.5	tesla	UO	UO:0000228	T1-weighted post-contrast	2160	millisecond	UO	UO:0000028	3.45	millisecond	UO	UO:0000028	IR\GR	15	degree	UO	UO:0000185	1100	millisecond	UO	UO:0000028	192	TCGA-19-1390/1.3.6.1.4.1.14519.5.2.1.5826.4001.231567380210698672838678790326/1.3.6.1.4.1.14519.5.2.1.5826.4001.303700331855058891941526823748	doi:10.7937/K9/TCIA.2016.RNYFUYE9	Cancer Imaging Archive	doi:10.7937/K9/TCIA.2016.RNYFUYE9	http://doi.org/10.7937/K9/TCIA.2016.RNYFUYE9	Pre-processing	Segmentation labels of glioma sub-regions	Computer-aided Segmentation Approach	doi:10.7937/K9/TCIA.2017.KLXWJJ1Q	Cancer Imaging Archive	doi:10.7937/K9/TCIA.2017.KLXWJJ1Q	TCGA-GBM
TCGA-19-1390	Magnetic Resonance Imaging	Symphony	SIEMENS	1.5	tesla	UO	UO:0000228	T1-weighted pre-contrast	587	millisecond	UO	UO:0000028	15	millisecond	UO	UO:0000028	SE	90	degree	UO	UO:0000185					20	TCGA-19-1390/1.3.6.1.4.1.14519.5.2.1.5826.4001.231567380210698672838678790326/1.3.6.1.4.1.14519.5.2.1.5826.4001.330679245867626368751388377114	doi:10.7937/K9/TCIA.2016.RNYFUYE9	Cancer Imaging Archive	doi:10.7937/K9/TCIA.2016.RNYFUYE9	http://doi.org/10.7937/K9/TCIA.2016.RNYFUYE9	Pre-processing	Segmentation labels of glioma sub-regions	Computer-aided Segmentation Approach	doi:10.7937/K9/TCIA.2017.KLXWJJ1Q	Cancer Imaging Archive	doi:10.7937/K9/TCIA.2017.KLXWJJ1Q	TCGA-GBM
TCGA-19-1390	Magnetic Resonance Imaging	Symphony	SIEMENS	1.5	tesla	UO	UO:0000228	T2-weighted image	4000	millisecond	UO	UO:0000028	100	millisecond	UO	UO:0000028	SE	150	degree	UO	UO:0000185					20	TCGA-19-1390/1.3.6.1.4.1.14519.5.2.1.5826.4001.231567380210698672838678790326/1.3.6.1.4.1.14519.5.2.1.5826.4001.250425106424807032072862969016	doi:10.7937/K9/TCIA.2016.RNYFUYE9	Cancer Imaging Archive	doi:10.7937/K9/TCIA.2016.RNYFUYE9	http://doi.org/10.7937/K9/TCIA.2016.RNYFUYE9	Pre-processing	Segmentation labels of glioma sub-regions	Computer-aided Segmentation Approach	doi:10.7937/K9/TCIA.2017.KLXWJJ1Q	Cancer Imaging Archive	doi:10.7937/K9/TCIA.2017.KLXWJJ1Q	TCGA-GBM
TCGA-19-1789	Magnetic Resonance Imaging	Avanto	SIEMENS	1.5	tesla	UO	UO:0000228	T2-weighted image flair	9430	millisecond	UO	UO:0000028	109	millisecond	UO	UO:0000028	SE\IR	150	degree	UO	UO:0000185	2500	millisecond	UO	UO:0000028	60	TCGA-19-1789/1.3.6.1.4.1.14519.5.2.1.5826.4001.231928631261949063719336921407/1.3.6.1.4.1.14519.5.2.1.5826.4001.235249827946511179930616208703	doi:10.7937/K9/TCIA.2016.RNYFUYE9	Cancer Imaging Archive	doi:10.7937/K9/TCIA.2016.RNYFUYE9	http://doi.org/10.7937/K9/TCIA.2016.RNYFUYE9	Pre-processing	Segmentation labels of glioma sub-regions	Computer-aided Segmentation Approach	doi:10.7937/K9/TCIA.2017.KLXWJJ1Q	Cancer Imaging Archive	doi:10.7937/K9/TCIA.2017.KLXWJJ1Q	TCGA-GBM
TCGA-19-1789	Magnetic Resonance Imaging	Avanto	SIEMENS	1.5	tesla	UO	UO:0000228	T1-weighted post-contrast	2160	millisecond	UO	UO:0000028	2.81	millisecond	UO	UO:0000028	GR\IR	15	degree	UO	UO:0000185	1100	millisecond	UO	UO:0000028	192	TCGA-19-1789/1.3.6.1.4.1.14519.5.2.1.5826.4001.231928631261949063719336921407/1.3.6.1.4.1.14519.5.2.1.5826.4001.110732246637966706387432991466	doi:10.7937/K9/TCIA.2016.RNYFUYE9	Cancer Imaging Archive	doi:10.7937/K9/TCIA.2016.RNYFUYE9	http://doi.org/10.7937/K9/TCIA.2016.RNYFUYE9	Pre-processing	Segmentation labels of glioma sub-regions	Computer-aided Segmentation Approach	doi:10.7937/K9/TCIA.2017.KLXWJJ1Q	Cancer Imaging Archive	doi:10.7937/K9/TCIA.2017.KLXWJJ1Q	TCGA-GBM
TCGA-19-1789	Magnetic Resonance Imaging	Avanto	SIEMENS	1.5	tesla	UO	UO:0000228	T1-weighted pre-contrast	2160	millisecond	UO	UO:0000028	2.81	millisecond	UO	UO:0000028	GR\IR	15	degree	UO	UO:0000185	1100	millisecond	UO	UO:0000028	192	TCGA-19-1789/1.3.6.1.4.1.14519.5.2.1.5826.4001.231928631261949063719336921407/1.3.6.1.4.1.14519.5.2.1.5826.4001.248150557952959587380829005187	doi:10.7937/K9/TCIA.2016.RNYFUYE9	Cancer Imaging Archive	doi:10.7937/K9/TCIA.2016.RNYFUYE9	http://doi.org/10.7937/K9/TCIA.2016.RNYFUYE9	Pre-processing	Segmentation labels of glioma sub-regions	Computer-aided Segmentation Approach	doi:10.7937/K9/TCIA.2017.KLXWJJ1Q	Cancer Imaging Archive	doi:10.7937/K9/TCIA.2017.KLXWJJ1Q	TCGA-GBM
TCGA-19-1789	Magnetic Resonance Imaging	Avanto	SIEMENS	1.5	tesla	UO	UO:0000228	T2-weighted image	3580	millisecond	UO	UO:0000028	91	millisecond	UO	UO:0000028	SE	180	degree	UO	UO:0000185					60	TCGA-19-1789/1.3.6.1.4.1.14519.5.2.1.5826.4001.231928631261949063719336921407/1.3.6.1.4.1.14519.5.2.1.5826.4001.296790073644899137258609675950	doi:10.7937/K9/TCIA.2016.RNYFUYE9	Cancer Imaging Archive	doi:10.7937/K9/TCIA.2016.RNYFUYE9	http://doi.org/10.7937/K9/TCIA.2016.RNYFUYE9	Pre-processing	Segmentation labels of glioma sub-regions	Computer-aided Segmentation Approach	doi:10.7937/K9/TCIA.2017.KLXWJJ1Q	Cancer Imaging Archive	doi:10.7937/K9/TCIA.2017.KLXWJJ1Q	TCGA-GBM
TCGA-19-2624	Magnetic Resonance Imaging	Avanto	SIEMENS	1.5	tesla	UO	UO:0000228	T2-weighted image flair	9000	millisecond	UO	UO:0000028	109	millisecond	UO	UO:0000028	SE\IR	150	degree	UO	UO:0000185	2500	millisecond	UO	UO:0000028	25	TCGA-19-2624/1.3.6.1.4.1.14519.5.2.1.5826.4001.209294630890894137037336921815/1.3.6.1.4.1.14519.5.2.1.5826.4001.237957332039616981825055417941	doi:10.7937/K9/TCIA.2016.RNYFUYE9	Cancer Imaging Archive	doi:10.7937/K9/TCIA.2016.RNYFUYE9	http://doi.org/10.7937/K9/TCIA.2016.RNYFUYE9	Pre-processing	Segmentation labels of glioma sub-regions	Computer-aided Segmentation Approach	doi:10.7937/K9/TCIA.2017.KLXWJJ1Q	Cancer Imaging Archive	doi:10.7937/K9/TCIA.2017.KLXWJJ1Q	TCGA-GBM
TCGA-19-2624	Magnetic Resonance Imaging	Avanto	SIEMENS	1.5	tesla	UO	UO:0000228	T1-weighted post-contrast	2160	millisecond	UO	UO:0000028	2.81	millisecond	UO	UO:0000028	GR\IR	15	degree	UO	UO:0000185	1100	millisecond	UO	UO:0000028	192	TCGA-19-2624/1.3.6.1.4.1.14519.5.2.1.5826.4001.209294630890894137037336921815/1.3.6.1.4.1.14519.5.2.1.5826.4001.315244591826595784983776021079	doi:10.7937/K9/TCIA.2016.RNYFUYE9	Cancer Imaging Archive	doi:10.7937/K9/TCIA.2016.RNYFUYE9	http://doi.org/10.7937/K9/TCIA.2016.RNYFUYE9	Pre-processing	Segmentation labels of glioma sub-regions	Computer-aided Segmentation Approach	doi:10.7937/K9/TCIA.2017.KLXWJJ1Q	Cancer Imaging Archive	doi:10.7937/K9/TCIA.2017.KLXWJJ1Q	TCGA-GBM
TCGA-19-2624	Magnetic Resonance Imaging	Avanto	SIEMENS	1.5	tesla	UO	UO:0000228	T1-weighted pre-contrast	586	millisecond	UO	UO:0000028	14	millisecond	UO	UO:0000028	SE	70	degree	UO	UO:0000185					25	TCGA-19-2624/1.3.6.1.4.1.14519.5.2.1.5826.4001.209294630890894137037336921815/1.3.6.1.4.1.14519.5.2.1.5826.4001.288482729261153427645680784384	doi:10.7937/K9/TCIA.2016.RNYFUYE9	Cancer Imaging Archive	doi:10.7937/K9/TCIA.2016.RNYFUYE9	http://doi.org/10.7937/K9/TCIA.2016.RNYFUYE9	Pre-processing	Segmentation labels of glioma sub-regions	Computer-aided Segmentation Approach	doi:10.7937/K9/TCIA.2017.KLXWJJ1Q	Cancer Imaging Archive	doi:10.7937/K9/TCIA.2017.KLXWJJ1Q	TCGA-GBM
TCGA-19-2624	Magnetic Resonance Imaging	Avanto	SIEMENS	1.5	tesla	UO	UO:0000228	T2-weighted image	4650	millisecond	UO	UO:0000028	96	millisecond	UO	UO:0000028	SE	150	degree	UO	UO:0000185					25	TCGA-19-2624/1.3.6.1.4.1.14519.5.2.1.5826.4001.209294630890894137037336921815/1.3.6.1.4.1.14519.5.2.1.5826.4001.648135048726787046712784361279	doi:10.7937/K9/TCIA.2016.RNYFUYE9	Cancer Imaging Archive	doi:10.7937/K9/TCIA.2016.RNYFUYE9	http://doi.org/10.7937/K9/TCIA.2016.RNYFUYE9	Pre-processing	Segmentation labels of glioma sub-regions	Computer-aided Segmentation Approach	doi:10.7937/K9/TCIA.2017.KLXWJJ1Q	Cancer Imaging Archive	doi:10.7937/K9/TCIA.2017.KLXWJJ1Q	TCGA-GBM
TCGA-19-2631	Magnetic Resonance Imaging	Avanto	SIEMENS	1.5	tesla	UO	UO:0000228	T2-weighted image flair	9000	millisecond	UO	UO:0000028	109	millisecond	UO	UO:0000028	SE\IR	150	degree	UO	UO:0000185	2500	millisecond	UO	UO:0000028	28	TCGA-19-2631/1.3.6.1.4.1.14519.5.2.1.5826.4001.113291808789528092767840707216/1.3.6.1.4.1.14519.5.2.1.5826.4001.152727517643491829458173260916	doi:10.7937/K9/TCIA.2016.RNYFUYE9	Cancer Imaging Archive	doi:10.7937/K9/TCIA.2016.RNYFUYE9	http://doi.org/10.7937/K9/TCIA.2016.RNYFUYE9	Pre-processing	Segmentation labels of glioma sub-regions	Computer-aided Segmentation Approach	doi:10.7937/K9/TCIA.2017.KLXWJJ1Q	Cancer Imaging Archive	doi:10.7937/K9/TCIA.2017.KLXWJJ1Q	TCGA-GBM
TCGA-19-2631	Magnetic Resonance Imaging	Avanto	SIEMENS	1.5	tesla	UO	UO:0000228	T1-weighted post-contrast	718	millisecond	UO	UO:0000028	17	millisecond	UO	UO:0000028	SE	90	degree	UO	UO:0000185					28	TCGA-19-2631/1.3.6.1.4.1.14519.5.2.1.5826.4001.113291808789528092767840707216/1.3.6.1.4.1.14519.5.2.1.5826.4001.328461846490310318014149271099	doi:10.7937/K9/TCIA.2016.RNYFUYE9	Cancer Imaging Archive	doi:10.7937/K9/TCIA.2016.RNYFUYE9	http://doi.org/10.7937/K9/TCIA.2016.RNYFUYE9	Pre-processing	Segmentation labels of glioma sub-regions	Computer-aided Segmentation Approach	doi:10.7937/K9/TCIA.2017.KLXWJJ1Q	Cancer Imaging Archive	doi:10.7937/K9/TCIA.2017.KLXWJJ1Q	TCGA-GBM
TCGA-19-2631	Magnetic Resonance Imaging	Avanto	SIEMENS	1.5	tesla	UO	UO:0000228	T1-weighted pre-contrast	532	millisecond	UO	UO:0000028	10	millisecond	UO	UO:0000028	SE	90	degree	UO	UO:0000185					28	TCGA-19-2631/1.3.6.1.4.1.14519.5.2.1.5826.4001.113291808789528092767840707216/1.3.6.1.4.1.14519.5.2.1.5826.4001.171072817207494283871306430547	doi:10.7937/K9/TCIA.2016.RNYFUYE9	Cancer Imaging Archive	doi:10.7937/K9/TCIA.2016.RNYFUYE9	http://doi.org/10.7937/K9/TCIA.2016.RNYFUYE9	Pre-processing	Segmentation labels of glioma sub-regions	Computer-aided Segmentation Approach	doi:10.7937/K9/TCIA.2017.KLXWJJ1Q	Cancer Imaging Archive	doi:10.7937/K9/TCIA.2017.KLXWJJ1Q	TCGA-GBM
TCGA-19-2631	Magnetic Resonance Imaging	Avanto	SIEMENS	1.5	tesla	UO	UO:0000228	T2-weighted image	3800	millisecond	UO	UO:0000028	95	millisecond	UO	UO:0000028	SE	150	degree	UO	UO:0000185					28	TCGA-19-2631/1.3.6.1.4.1.14519.5.2.1.5826.4001.113291808789528092767840707216/1.3.6.1.4.1.14519.5.2.1.5826.4001.114530788702118112150801713711	doi:10.7937/K9/TCIA.2016.RNYFUYE9	Cancer Imaging Archive	doi:10.7937/K9/TCIA.2016.RNYFUYE9	http://doi.org/10.7937/K9/TCIA.2016.RNYFUYE9	Pre-processing	Segmentation labels of glioma sub-regions	Computer-aided Segmentation Approach	doi:10.7937/K9/TCIA.2017.KLXWJJ1Q	Cancer Imaging Archive	doi:10.7937/K9/TCIA.2017.KLXWJJ1Q	TCGA-GBM
TCGA-19-5951	Magnetic Resonance Imaging	Verio	SIEMENS	3	tesla	UO	UO:0000228	T2-weighted image flair	9000	millisecond	UO	UO:0000028	94	millisecond	UO	UO:0000028	SE\IR	150	degree	UO	UO:0000185	2500	millisecond	UO	UO:0000028	31	TCGA-19-5951/1.3.6.1.4.1.14519.5.2.1.5826.4001.194554107490457210178645733278/1.3.6.1.4.1.14519.5.2.1.5826.4001.321497813789636909159148294851	doi:10.7937/K9/TCIA.2016.RNYFUYE9	Cancer Imaging Archive	doi:10.7937/K9/TCIA.2016.RNYFUYE9	http://doi.org/10.7937/K9/TCIA.2016.RNYFUYE9	Pre-processing	Segmentation labels of glioma sub-regions	Computer-aided Segmentation Approach	doi:10.7937/K9/TCIA.2017.KLXWJJ1Q	Cancer Imaging Archive	doi:10.7937/K9/TCIA.2017.KLXWJJ1Q	TCGA-GBM
TCGA-19-5951	Magnetic Resonance Imaging	Verio	SIEMENS	3	tesla	UO	UO:0000228	T1-weighted post-contrast	250	millisecond	UO	UO:0000028	2.48	millisecond	UO	UO:0000028	GR	70	degree	UO	UO:0000185					31	TCGA-19-5951/1.3.6.1.4.1.14519.5.2.1.5826.4001.194554107490457210178645733278/1.3.6.1.4.1.14519.5.2.1.5826.4001.330225254008219946706138731112	doi:10.7937/K9/TCIA.2016.RNYFUYE9	Cancer Imaging Archive	doi:10.7937/K9/TCIA.2016.RNYFUYE9	http://doi.org/10.7937/K9/TCIA.2016.RNYFUYE9	Pre-processing	Segmentation labels of glioma sub-regions	Computer-aided Segmentation Approach	doi:10.7937/K9/TCIA.2017.KLXWJJ1Q	Cancer Imaging Archive	doi:10.7937/K9/TCIA.2017.KLXWJJ1Q	TCGA-GBM
TCGA-19-5951	Magnetic Resonance Imaging	Verio	SIEMENS	3	tesla	UO	UO:0000228	T1-weighted pre-contrast	2800	millisecond	UO	UO:0000028	19	millisecond	UO	UO:0000028	SE\IR	150	degree	UO	UO:0000185	701.1	millisecond	UO	UO:0000028	31	TCGA-19-5951/1.3.6.1.4.1.14519.5.2.1.5826.4001.194554107490457210178645733278/1.3.6.1.4.1.14519.5.2.1.5826.4001.555701715534477096875939011679	doi:10.7937/K9/TCIA.2016.RNYFUYE9	Cancer Imaging Archive	doi:10.7937/K9/TCIA.2016.RNYFUYE9	http://doi.org/10.7937/K9/TCIA.2016.RNYFUYE9	Pre-processing	Segmentation labels of glioma sub-regions	Computer-aided Segmentation Approach	doi:10.7937/K9/TCIA.2017.KLXWJJ1Q	Cancer Imaging Archive	doi:10.7937/K9/TCIA.2017.KLXWJJ1Q	TCGA-GBM
TCGA-19-5951	Magnetic Resonance Imaging	Verio	SIEMENS	3	tesla	UO	UO:0000228	T2-weighted image	5500	millisecond	UO	UO:0000028	96	millisecond	UO	UO:0000028	SE	150	degree	UO	UO:0000185					31	TCGA-19-5951/1.3.6.1.4.1.14519.5.2.1.5826.4001.194554107490457210178645733278/1.3.6.1.4.1.14519.5.2.1.5826.4001.932737691207898989363089745632	doi:10.7937/K9/TCIA.2016.RNYFUYE9	Cancer Imaging Archive	doi:10.7937/K9/TCIA.2016.RNYFUYE9	http://doi.org/10.7937/K9/TCIA.2016.RNYFUYE9	Pre-processing	Segmentation labels of glioma sub-regions	Computer-aided Segmentation Approach	doi:10.7937/K9/TCIA.2017.KLXWJJ1Q	Cancer Imaging Archive	doi:10.7937/K9/TCIA.2017.KLXWJJ1Q	TCGA-GBM
TCGA-19-5954	Magnetic Resonance Imaging	Verio	SIEMENS	3	tesla	UO	UO:0000228	T2-weighted image flair	9000	millisecond	UO	UO:0000028	94	millisecond	UO	UO:0000028	SE\IR	150	degree	UO	UO:0000185	2500	millisecond	UO	UO:0000028	54	TCGA-19-5954/1.3.6.1.4.1.14519.5.2.1.5826.4001.321057407286032186200454220971/1.3.6.1.4.1.14519.5.2.1.5826.4001.253159030516730311576836577490	doi:10.7937/K9/TCIA.2016.RNYFUYE9	Cancer Imaging Archive	doi:10.7937/K9/TCIA.2016.RNYFUYE9	http://doi.org/10.7937/K9/TCIA.2016.RNYFUYE9	Pre-processing	Segmentation labels of glioma sub-regions	Computer-aided Segmentation Approach	doi:10.7937/K9/TCIA.2017.KLXWJJ1Q	Cancer Imaging Archive	doi:10.7937/K9/TCIA.2017.KLXWJJ1Q	TCGA-GBM
TCGA-19-5954	Magnetic Resonance Imaging	Verio	SIEMENS	3	tesla	UO	UO:0000228	T1-weighted post-contrast	1900	millisecond	UO	UO:0000028	2.75	millisecond	UO	UO:0000028	GR\IR	9	degree	UO	UO:0000185	900	millisecond	UO	UO:0000028	192	TCGA-19-5954/1.3.6.1.4.1.14519.5.2.1.5826.4001.321057407286032186200454220971/1.3.6.1.4.1.14519.5.2.1.5826.4001.560018405631653221233558769839	doi:10.7937/K9/TCIA.2016.RNYFUYE9	Cancer Imaging Archive	doi:10.7937/K9/TCIA.2016.RNYFUYE9	http://doi.org/10.7937/K9/TCIA.2016.RNYFUYE9	Pre-processing	Segmentation labels of glioma sub-regions	Computer-aided Segmentation Approach	doi:10.7937/K9/TCIA.2017.KLXWJJ1Q	Cancer Imaging Archive	doi:10.7937/K9/TCIA.2017.KLXWJJ1Q	TCGA-GBM
TCGA-19-5954	Magnetic Resonance Imaging	Verio	SIEMENS	3	tesla	UO	UO:0000228	T1-weighted pre-contrast	1900	millisecond	UO	UO:0000028	2.75	millisecond	UO	UO:0000028	GR\IR	9	degree	UO	UO:0000185	900	millisecond	UO	UO:0000028	192	TCGA-19-5954/1.3.6.1.4.1.14519.5.2.1.5826.4001.321057407286032186200454220971/1.3.6.1.4.1.14519.5.2.1.5826.4001.295910608118826040218967173851	doi:10.7937/K9/TCIA.2016.RNYFUYE9	Cancer Imaging Archive	doi:10.7937/K9/TCIA.2016.RNYFUYE9	http://doi.org/10.7937/K9/TCIA.2016.RNYFUYE9	Pre-processing	Segmentation labels of glioma sub-regions	Computer-aided Segmentation Approach	doi:10.7937/K9/TCIA.2017.KLXWJJ1Q	Cancer Imaging Archive	doi:10.7937/K9/TCIA.2017.KLXWJJ1Q	TCGA-GBM
TCGA-19-5954	Magnetic Resonance Imaging	Verio	SIEMENS	3	tesla	UO	UO:0000228	T2-weighted image	5500	millisecond	UO	UO:0000028	93	millisecond	UO	UO:0000028	SE	150	degree	UO	UO:0000185					54	TCGA-19-5954/1.3.6.1.4.1.14519.5.2.1.5826.4001.321057407286032186200454220971/1.3.6.1.4.1.14519.5.2.1.5826.4001.301348699602097269733909521821	doi:10.7937/K9/TCIA.2016.RNYFUYE9	Cancer Imaging Archive	doi:10.7937/K9/TCIA.2016.RNYFUYE9	http://doi.org/10.7937/K9/TCIA.2016.RNYFUYE9	Pre-processing	Segmentation labels of glioma sub-regions	Computer-aided Segmentation Approach	doi:10.7937/K9/TCIA.2017.KLXWJJ1Q	Cancer Imaging Archive	doi:10.7937/K9/TCIA.2017.KLXWJJ1Q	TCGA-GBM
TCGA-19-5958	Magnetic Resonance Imaging	Verio	SIEMENS	3	tesla	UO	UO:0000228	T2-weighted image flair	9000	millisecond	UO	UO:0000028	94	millisecond	UO	UO:0000028	SE\IR	150	degree	UO	UO:0000185	2500	millisecond	UO	UO:0000028	54	TCGA-19-5958/1.3.6.1.4.1.14519.5.2.1.5826.4001.192041630414624709736670800727/1.3.6.1.4.1.14519.5.2.1.5826.4001.151132655513156536888042112741	doi:10.7937/K9/TCIA.2016.RNYFUYE9	Cancer Imaging Archive	doi:10.7937/K9/TCIA.2016.RNYFUYE9	http://doi.org/10.7937/K9/TCIA.2016.RNYFUYE9	Pre-processing	Segmentation labels of glioma sub-regions	Computer-aided Segmentation Approach	doi:10.7937/K9/TCIA.2017.KLXWJJ1Q	Cancer Imaging Archive	doi:10.7937/K9/TCIA.2017.KLXWJJ1Q	TCGA-GBM
TCGA-19-5958	Magnetic Resonance Imaging	Verio	SIEMENS	3	tesla	UO	UO:0000228	T1-weighted post-contrast	1900	millisecond	UO	UO:0000028	2.75	millisecond	UO	UO:0000028	GR\IR	9	degree	UO	UO:0000185	900	millisecond	UO	UO:0000028	192	TCGA-19-5958/1.3.6.1.4.1.14519.5.2.1.5826.4001.192041630414624709736670800727/1.3.6.1.4.1.14519.5.2.1.5826.4001.157222381431362159457522834384	doi:10.7937/K9/TCIA.2016.RNYFUYE9	Cancer Imaging Archive	doi:10.7937/K9/TCIA.2016.RNYFUYE9	http://doi.org/10.7937/K9/TCIA.2016.RNYFUYE9	Pre-processing	Segmentation labels of glioma sub-regions	Computer-aided Segmentation Approach	doi:10.7937/K9/TCIA.2017.KLXWJJ1Q	Cancer Imaging Archive	doi:10.7937/K9/TCIA.2017.KLXWJJ1Q	TCGA-GBM
TCGA-19-5958	Magnetic Resonance Imaging	Verio	SIEMENS	3	tesla	UO	UO:0000228	T1-weighted pre-contrast	1900	millisecond	UO	UO:0000028	2.75	millisecond	UO	UO:0000028	GR\IR	9	degree	UO	UO:0000185	900	millisecond	UO	UO:0000028	192	TCGA-19-5958/1.3.6.1.4.1.14519.5.2.1.5826.4001.192041630414624709736670800727/1.3.6.1.4.1.14519.5.2.1.5826.4001.179990125364012900028568210197	doi:10.7937/K9/TCIA.2016.RNYFUYE9	Cancer Imaging Archive	doi:10.7937/K9/TCIA.2016.RNYFUYE9	http://doi.org/10.7937/K9/TCIA.2016.RNYFUYE9	Pre-processing	Segmentation labels of glioma sub-regions	Computer-aided Segmentation Approach	doi:10.7937/K9/TCIA.2017.KLXWJJ1Q	Cancer Imaging Archive	doi:10.7937/K9/TCIA.2017.KLXWJJ1Q	TCGA-GBM
TCGA-19-5958	Magnetic Resonance Imaging	Verio	SIEMENS	3	tesla	UO	UO:0000228	T2-weighted image	5500	millisecond	UO	UO:0000028	93	millisecond	UO	UO:0000028	SE	150	degree	UO	UO:0000185					54	TCGA-19-5958/1.3.6.1.4.1.14519.5.2.1.5826.4001.192041630414624709736670800727/1.3.6.1.4.1.14519.5.2.1.5826.4001.307938529330684497954612875613	doi:10.7937/K9/TCIA.2016.RNYFUYE9	Cancer Imaging Archive	doi:10.7937/K9/TCIA.2016.RNYFUYE9	http://doi.org/10.7937/K9/TCIA.2016.RNYFUYE9	Pre-processing	Segmentation labels of glioma sub-regions	Computer-aided Segmentation Approach	doi:10.7937/K9/TCIA.2017.KLXWJJ1Q	Cancer Imaging Archive	doi:10.7937/K9/TCIA.2017.KLXWJJ1Q	TCGA-GBM
TCGA-19-5960	Magnetic Resonance Imaging	Verio	SIEMENS	3	tesla	UO	UO:0000228	T2-weighted image flair	9000	millisecond	UO	UO:0000028	94	millisecond	UO	UO:0000028	SE\IR	150	degree	UO	UO:0000185	2500	millisecond	UO	UO:0000028	34	TCGA-19-5960/1.3.6.1.4.1.14519.5.2.1.5826.4001.135874542095979859687918030388/1.3.6.1.4.1.14519.5.2.1.5826.4001.186796014901942467105889390386	doi:10.7937/K9/TCIA.2016.RNYFUYE9	Cancer Imaging Archive	doi:10.7937/K9/TCIA.2016.RNYFUYE9	http://doi.org/10.7937/K9/TCIA.2016.RNYFUYE9	Pre-processing	Segmentation labels of glioma sub-regions	Computer-aided Segmentation Approach	doi:10.7937/K9/TCIA.2017.KLXWJJ1Q	Cancer Imaging Archive	doi:10.7937/K9/TCIA.2017.KLXWJJ1Q	TCGA-GBM
TCGA-19-5960	Magnetic Resonance Imaging	Verio	SIEMENS	3	tesla	UO	UO:0000228	T1-weighted post-contrast	250	millisecond	UO	UO:0000028	2.48	millisecond	UO	UO:0000028	GR	70	degree	UO	UO:0000185					34	TCGA-19-5960/1.3.6.1.4.1.14519.5.2.1.5826.4001.135874542095979859687918030388/1.3.6.1.4.1.14519.5.2.1.5826.4001.330951756415447864524009831768	doi:10.7937/K9/TCIA.2016.RNYFUYE9	Cancer Imaging Archive	doi:10.7937/K9/TCIA.2016.RNYFUYE9	http://doi.org/10.7937/K9/TCIA.2016.RNYFUYE9	Pre-processing	Segmentation labels of glioma sub-regions	Computer-aided Segmentation Approach	doi:10.7937/K9/TCIA.2017.KLXWJJ1Q	Cancer Imaging Archive	doi:10.7937/K9/TCIA.2017.KLXWJJ1Q	TCGA-GBM
TCGA-19-5960	Magnetic Resonance Imaging	Verio	SIEMENS	3	tesla	UO	UO:0000228	T1-weighted pre-contrast	2990	millisecond	UO	UO:0000028	19	millisecond	UO	UO:0000028	SE\IR	150	degree	UO	UO:0000185	715.6	millisecond	UO	UO:0000028	34	TCGA-19-5960/1.3.6.1.4.1.14519.5.2.1.5826.4001.135874542095979859687918030388/1.3.6.1.4.1.14519.5.2.1.5826.4001.566265127405363595842987702076	doi:10.7937/K9/TCIA.2016.RNYFUYE9	Cancer Imaging Archive	doi:10.7937/K9/TCIA.2016.RNYFUYE9	http://doi.org/10.7937/K9/TCIA.2016.RNYFUYE9	Pre-processing	Segmentation labels of glioma sub-regions	Computer-aided Segmentation Approach	doi:10.7937/K9/TCIA.2017.KLXWJJ1Q	Cancer Imaging Archive	doi:10.7937/K9/TCIA.2017.KLXWJJ1Q	TCGA-GBM
TCGA-19-5960	Magnetic Resonance Imaging	Verio	SIEMENS	3	tesla	UO	UO:0000228	T2-weighted image	5500	millisecond	UO	UO:0000028	93	millisecond	UO	UO:0000028	SE	150	degree	UO	UO:0000185					34	TCGA-19-5960/1.3.6.1.4.1.14519.5.2.1.5826.4001.135874542095979859687918030388/1.3.6.1.4.1.14519.5.2.1.5826.4001.139985413894688673535204262164	doi:10.7937/K9/TCIA.2016.RNYFUYE9	Cancer Imaging Archive	doi:10.7937/K9/TCIA.2016.RNYFUYE9	http://doi.org/10.7937/K9/TCIA.2016.RNYFUYE9	Pre-processing	Segmentation labels of glioma sub-regions	Computer-aided Segmentation Approach	doi:10.7937/K9/TCIA.2017.KLXWJJ1Q	Cancer Imaging Archive	doi:10.7937/K9/TCIA.2017.KLXWJJ1Q	TCGA-GBM
TCGA-27-1834	Magnetic Resonance Imaging	Avanto	SIEMENS	1.5	tesla	UO	UO:0000228	T2-weighted image flair	8200	millisecond	UO	UO:0000028	91	millisecond	UO	UO:0000028	SE\IR	150	degree	UO	UO:0000185	2500	millisecond	UO	UO:0000028	25	TCGA-27-1834/1.3.6.1.4.1.14519.5.2.1.3775.4001.257288270999874248292312942337/1.3.6.1.4.1.14519.5.2.1.3775.4001.220362068065489352287173639632	doi:10.7937/K9/TCIA.2016.RNYFUYE9	Cancer Imaging Archive	doi:10.7937/K9/TCIA.2016.RNYFUYE9	http://doi.org/10.7937/K9/TCIA.2016.RNYFUYE9	Pre-processing	Segmentation labels of glioma sub-regions	Computer-aided Segmentation Approach	doi:10.7937/K9/TCIA.2017.KLXWJJ1Q	Cancer Imaging Archive	doi:10.7937/K9/TCIA.2017.KLXWJJ1Q	TCGA-GBM
TCGA-27-1834	Magnetic Resonance Imaging	Avanto	SIEMENS	1.5	tesla	UO	UO:0000228	T1-weighted post-contrast	477	millisecond	UO	UO:0000028	10	millisecond	UO	UO:0000028	SE	70	degree	UO	UO:0000185					20	TCGA-27-1834/1.3.6.1.4.1.14519.5.2.1.3775.4001.257288270999874248292312942337/1.3.6.1.4.1.14519.5.2.1.3775.4001.578556393784694438698235299037	doi:10.7937/K9/TCIA.2016.RNYFUYE9	Cancer Imaging Archive	doi:10.7937/K9/TCIA.2016.RNYFUYE9	http://doi.org/10.7937/K9/TCIA.2016.RNYFUYE9	Pre-processing	Segmentation labels of glioma sub-regions	Computer-aided Segmentation Approach	doi:10.7937/K9/TCIA.2017.KLXWJJ1Q	Cancer Imaging Archive	doi:10.7937/K9/TCIA.2017.KLXWJJ1Q	TCGA-GBM
TCGA-27-1834	Magnetic Resonance Imaging	Avanto	SIEMENS	1.5	tesla	UO	UO:0000228	T1-weighted pre-contrast	477	millisecond	UO	UO:0000028	10	millisecond	UO	UO:0000028	SE	70	degree	UO	UO:0000185					20	TCGA-27-1834/1.3.6.1.4.1.14519.5.2.1.3775.4001.257288270999874248292312942337/1.3.6.1.4.1.14519.5.2.1.3775.4001.187906847315134178012322222812	doi:10.7937/K9/TCIA.2016.RNYFUYE9	Cancer Imaging Archive	doi:10.7937/K9/TCIA.2016.RNYFUYE9	http://doi.org/10.7937/K9/TCIA.2016.RNYFUYE9	Pre-processing	Segmentation labels of glioma sub-regions	Computer-aided Segmentation Approach	doi:10.7937/K9/TCIA.2017.KLXWJJ1Q	Cancer Imaging Archive	doi:10.7937/K9/TCIA.2017.KLXWJJ1Q	TCGA-GBM
TCGA-27-1834	Magnetic Resonance Imaging	Avanto	SIEMENS	1.5	tesla	UO	UO:0000228	T2-weighted image	3621.9	millisecond	UO	UO:0000028	13	millisecond	UO	UO:0000028	SE	150	degree	UO	UO:0000185					50	TCGA-27-1834/1.3.6.1.4.1.14519.5.2.1.3775.4001.257288270999874248292312942337/1.3.6.1.4.1.14519.5.2.1.3775.4001.364247940891429788631023542309	doi:10.7937/K9/TCIA.2016.RNYFUYE9	Cancer Imaging Archive	doi:10.7937/K9/TCIA.2016.RNYFUYE9	http://doi.org/10.7937/K9/TCIA.2016.RNYFUYE9	Pre-processing	Segmentation labels of glioma sub-regions	Computer-aided Segmentation Approach	doi:10.7937/K9/TCIA.2017.KLXWJJ1Q	Cancer Imaging Archive	doi:10.7937/K9/TCIA.2017.KLXWJJ1Q	TCGA-GBM
TCGA-27-1838	Magnetic Resonance Imaging	Intera	Philips Medical Systems	0.5	tesla	UO	UO:0000228	T2-weighted image flair	6000	millisecond	UO	UO:0000028	120	millisecond	UO	UO:0000028	IR	90	degree	UO	UO:0000185	1900	millisecond	UO	UO:0000028	20	TCGA-27-1838/1.3.6.1.4.1.14519.5.2.1.3775.4001.111712322912660120243025601400/1.3.6.1.4.1.14519.5.2.1.3775.4001.119287179819363124512383566810	doi:10.7937/K9/TCIA.2016.RNYFUYE9	Cancer Imaging Archive	doi:10.7937/K9/TCIA.2016.RNYFUYE9	http://doi.org/10.7937/K9/TCIA.2016.RNYFUYE9	Pre-processing	Segmentation labels of glioma sub-regions	Computer-aided Segmentation Approach	doi:10.7937/K9/TCIA.2017.KLXWJJ1Q	Cancer Imaging Archive	doi:10.7937/K9/TCIA.2017.KLXWJJ1Q	TCGA-GBM
TCGA-27-1838	Magnetic Resonance Imaging	Intera	Philips Medical Systems	0.5	tesla	UO	UO:0000228	T1-weighted post-contrast	542.0219727	millisecond	UO	UO:0000028	15	millisecond	UO	UO:0000028	SE	60	degree	UO	UO:0000185					20	TCGA-27-1838/1.3.6.1.4.1.14519.5.2.1.3775.4001.111712322912660120243025601400/1.3.6.1.4.1.14519.5.2.1.3775.4001.994851682380835865056380711802	doi:10.7937/K9/TCIA.2016.RNYFUYE9	Cancer Imaging Archive	doi:10.7937/K9/TCIA.2016.RNYFUYE9	http://doi.org/10.7937/K9/TCIA.2016.RNYFUYE9	Pre-processing	Segmentation labels of glioma sub-regions	Computer-aided Segmentation Approach	doi:10.7937/K9/TCIA.2017.KLXWJJ1Q	Cancer Imaging Archive	doi:10.7937/K9/TCIA.2017.KLXWJJ1Q	TCGA-GBM
TCGA-27-1838	Magnetic Resonance Imaging	Intera	Philips Medical Systems	0.5	tesla	UO	UO:0000228	T1-weighted pre-contrast	542.0219727	millisecond	UO	UO:0000028	15	millisecond	UO	UO:0000028	SE	60	degree	UO	UO:0000185					20	TCGA-27-1838/1.3.6.1.4.1.14519.5.2.1.3775.4001.111712322912660120243025601400/1.3.6.1.4.1.14519.5.2.1.3775.4001.788024501395553679565117126823	doi:10.7937/K9/TCIA.2016.RNYFUYE9	Cancer Imaging Archive	doi:10.7937/K9/TCIA.2016.RNYFUYE9	http://doi.org/10.7937/K9/TCIA.2016.RNYFUYE9	Pre-processing	Segmentation labels of glioma sub-regions	Computer-aided Segmentation Approach	doi:10.7937/K9/TCIA.2017.KLXWJJ1Q	Cancer Imaging Archive	doi:10.7937/K9/TCIA.2017.KLXWJJ1Q	TCGA-GBM
TCGA-27-1838	Magnetic Resonance Imaging	Intera	Philips Medical Systems	0.5	tesla	UO	UO:0000228	T2-weighted image	2219.563965	millisecond	UO	UO:0000028	20	millisecond	UO	UO:0000028	SE	90	degree	UO	UO:0000185					40	TCGA-27-1838/1.3.6.1.4.1.14519.5.2.1.3775.4001.111712322912660120243025601400/1.3.6.1.4.1.14519.5.2.1.3775.4001.957862673647515802653015684121	doi:10.7937/K9/TCIA.2016.RNYFUYE9	Cancer Imaging Archive	doi:10.7937/K9/TCIA.2016.RNYFUYE9	http://doi.org/10.7937/K9/TCIA.2016.RNYFUYE9	Pre-processing	Segmentation labels of glioma sub-regions	Computer-aided Segmentation Approach	doi:10.7937/K9/TCIA.2017.KLXWJJ1Q	Cancer Imaging Archive	doi:10.7937/K9/TCIA.2017.KLXWJJ1Q	TCGA-GBM
TCGA-27-2526	Magnetic Resonance Imaging	Intera	Philips Medical Systems	0.5	tesla	UO	UO:0000228	T2-weighted image flair	11000	millisecond	UO	UO:0000028	140	millisecond	UO	UO:0000028	IR	90	degree	UO	UO:0000185	2800	millisecond	UO	UO:0000028	20	TCGA-27-2526/1.3.6.1.4.1.14519.5.2.1.3775.4001.338505699209290103023897865510/1.3.6.1.4.1.14519.5.2.1.3775.4001.242527138671194700564129592420	doi:10.7937/K9/TCIA.2016.RNYFUYE9	Cancer Imaging Archive	doi:10.7937/K9/TCIA.2016.RNYFUYE9	http://doi.org/10.7937/K9/TCIA.2016.RNYFUYE9	Pre-processing	Segmentation labels of glioma sub-regions	Computer-aided Segmentation Approach	doi:10.7937/K9/TCIA.2017.KLXWJJ1Q	Cancer Imaging Archive	doi:10.7937/K9/TCIA.2017.KLXWJJ1Q	TCGA-GBM
TCGA-27-2526	Magnetic Resonance Imaging	Intera	Philips Medical Systems	0.5	tesla	UO	UO:0000228	T1-weighted post-contrast	30.29999924	millisecond	UO	UO:0000028	13.81152534	millisecond	UO	UO:0000028	GR	30	degree	UO	UO:0000185					80	TCGA-27-2526/1.3.6.1.4.1.14519.5.2.1.3775.4001.338505699209290103023897865510/1.3.6.1.4.1.14519.5.2.1.3775.4001.199545238646153862339050303771	doi:10.7937/K9/TCIA.2016.RNYFUYE9	Cancer Imaging Archive	doi:10.7937/K9/TCIA.2016.RNYFUYE9	http://doi.org/10.7937/K9/TCIA.2016.RNYFUYE9	Pre-processing	Segmentation labels of glioma sub-regions	Computer-aided Segmentation Approach	doi:10.7937/K9/TCIA.2017.KLXWJJ1Q	Cancer Imaging Archive	doi:10.7937/K9/TCIA.2017.KLXWJJ1Q	TCGA-GBM
TCGA-27-2526	Magnetic Resonance Imaging	Intera	Philips Medical Systems	0.5	tesla	UO	UO:0000228	T1-weighted pre-contrast	541.9260254	millisecond	UO	UO:0000028	15	millisecond	UO	UO:0000028	SE	60	degree	UO	UO:0000185					20	TCGA-27-2526/1.3.6.1.4.1.14519.5.2.1.3775.4001.338505699209290103023897865510/1.3.6.1.4.1.14519.5.2.1.3775.4001.290126392868809844278609708560	doi:10.7937/K9/TCIA.2016.RNYFUYE9	Cancer Imaging Archive	doi:10.7937/K9/TCIA.2016.RNYFUYE9	http://doi.org/10.7937/K9/TCIA.2016.RNYFUYE9	Pre-processing	Segmentation labels of glioma sub-regions	Computer-aided Segmentation Approach	doi:10.7937/K9/TCIA.2017.KLXWJJ1Q	Cancer Imaging Archive	doi:10.7937/K9/TCIA.2017.KLXWJJ1Q	TCGA-GBM
TCGA-27-2526	Magnetic Resonance Imaging	Intera	Philips Medical Systems	0.5	tesla	UO	UO:0000228	T2-weighted image	2219.563965	millisecond	UO	UO:0000028	20	millisecond	UO	UO:0000028	SE	90	degree	UO	UO:0000185					40	TCGA-27-2526/1.3.6.1.4.1.14519.5.2.1.3775.4001.338505699209290103023897865510/1.3.6.1.4.1.14519.5.2.1.3775.4001.337166470300809460748886608281	doi:10.7937/K9/TCIA.2016.RNYFUYE9	Cancer Imaging Archive	doi:10.7937/K9/TCIA.2016.RNYFUYE9	http://doi.org/10.7937/K9/TCIA.2016.RNYFUYE9	Pre-processing	Segmentation labels of glioma sub-regions	Computer-aided Segmentation Approach	doi:10.7937/K9/TCIA.2017.KLXWJJ1Q	Cancer Imaging Archive	doi:10.7937/K9/TCIA.2017.KLXWJJ1Q	TCGA-GBM
TCGA-76-4932	Magnetic Resonance Imaging	MAGNETOM VISION	SIEMENS	1.493806	tesla	UO	UO:0000228	T2-weighted image flair	7000	millisecond	UO	UO:0000028	105	millisecond	UO	UO:0000028	IR	180	degree	UO	UO:0000185	2250	millisecond	UO	UO:0000028	178	TCGA-76-4932/1.3.6.1.4.1.14519.5.2.1.1188.4001.696081929184000436121119244803/1.3.6.1.4.1.14519.5.2.1.1188.4001.325184889034836529092840230248	doi:10.7937/K9/TCIA.2016.RNYFUYE9	Cancer Imaging Archive	doi:10.7937/K9/TCIA.2016.RNYFUYE9	http://doi.org/10.7937/K9/TCIA.2016.RNYFUYE9	Pre-processing	Segmentation labels of glioma sub-regions	Computer-aided Segmentation Approach	doi:10.7937/K9/TCIA.2017.KLXWJJ1Q	Cancer Imaging Archive	doi:10.7937/K9/TCIA.2017.KLXWJJ1Q	TCGA-GBM
TCGA-76-4932	Magnetic Resonance Imaging	MAGNETOM VISION	SIEMENS	1.493806	tesla	UO	UO:0000228	T1-weighted post-contrast	880	millisecond	UO	UO:0000028	12	millisecond	UO	UO:0000028	RM	70	degree	UO	UO:0000185					258	TCGA-76-4932/1.3.6.1.4.1.14519.5.2.1.1188.4001.696081929184000436121119244803/1.3.6.1.4.1.14519.5.2.1.1188.4001.127105277778356529905172144511	doi:10.7937/K9/TCIA.2016.RNYFUYE9	Cancer Imaging Archive	doi:10.7937/K9/TCIA.2016.RNYFUYE9	http://doi.org/10.7937/K9/TCIA.2016.RNYFUYE9	Pre-processing	Segmentation labels of glioma sub-regions	Computer-aided Segmentation Approach	doi:10.7937/K9/TCIA.2017.KLXWJJ1Q	Cancer Imaging Archive	doi:10.7937/K9/TCIA.2017.KLXWJJ1Q	TCGA-GBM
TCGA-76-4932	Magnetic Resonance Imaging	MAGNETOM VISION	SIEMENS	1.493806	tesla	UO	UO:0000228	T1-weighted pre-contrast	540	millisecond	UO	UO:0000028	12	millisecond	UO	UO:0000028	RM	70	degree	UO	UO:0000185					39	TCGA-76-4932/1.3.6.1.4.1.14519.5.2.1.1188.4001.696081929184000436121119244803/1.3.6.1.4.1.14519.5.2.1.1188.4001.336336678889681314725089183401	doi:10.7937/K9/TCIA.2016.RNYFUYE9	Cancer Imaging Archive	doi:10.7937/K9/TCIA.2016.RNYFUYE9	http://doi.org/10.7937/K9/TCIA.2016.RNYFUYE9	Pre-processing	Segmentation labels of glioma sub-regions	Computer-aided Segmentation Approach	doi:10.7937/K9/TCIA.2017.KLXWJJ1Q	Cancer Imaging Archive	doi:10.7937/K9/TCIA.2017.KLXWJJ1Q	TCGA-GBM
TCGA-76-4932	Magnetic Resonance Imaging	MAGNETOM VISION	SIEMENS	1.493806	tesla	UO	UO:0000228	T2-weighted image	2020	millisecond	UO	UO:0000028	20	millisecond	UO	UO:0000028	RM	90	degree	UO	UO:0000185					79	TCGA-76-4932/1.3.6.1.4.1.14519.5.2.1.1188.4001.696081929184000436121119244803/1.3.6.1.4.1.14519.5.2.1.1188.4001.210657790793239037253399861860	doi:10.7937/K9/TCIA.2016.RNYFUYE9	Cancer Imaging Archive	doi:10.7937/K9/TCIA.2016.RNYFUYE9	http://doi.org/10.7937/K9/TCIA.2016.RNYFUYE9	Pre-processing	Segmentation labels of glioma sub-regions	Computer-aided Segmentation Approach	doi:10.7937/K9/TCIA.2017.KLXWJJ1Q	Cancer Imaging Archive	doi:10.7937/K9/TCIA.2017.KLXWJJ1Q	TCGA-GBM
TCGA-76-4934	Magnetic Resonance Imaging	Achieva	Philips Medical Systems	3	tesla	UO	UO:0000228	T2-weighted image flair	11000	millisecond	UO	UO:0000028	125	millisecond	UO	UO:0000028	IR	90	degree	UO	UO:0000185	2850	millisecond	UO	UO:0000028	25	TCGA-76-4934/1.3.6.1.4.1.14519.5.2.1.1188.4001.280345518346345066284488429203/1.3.6.1.4.1.14519.5.2.1.1188.4001.286635506916337591478062137823	doi:10.7937/K9/TCIA.2016.RNYFUYE9	Cancer Imaging Archive	doi:10.7937/K9/TCIA.2016.RNYFUYE9	http://doi.org/10.7937/K9/TCIA.2016.RNYFUYE9	Pre-processing	Segmentation labels of glioma sub-regions	Computer-aided Segmentation Approach	doi:10.7937/K9/TCIA.2017.KLXWJJ1Q	Cancer Imaging Archive	doi:10.7937/K9/TCIA.2017.KLXWJJ1Q	TCGA-GBM
TCGA-76-4934	Magnetic Resonance Imaging	Achieva	Philips Medical Systems	3	tesla	UO	UO:0000228	T1-weighted post-contrast	699.8400269	millisecond	UO	UO:0000028	10	millisecond	UO	UO:0000028	SE	90	degree	UO	UO:0000185					32	TCGA-76-4934/1.3.6.1.4.1.14519.5.2.1.1188.4001.280345518346345066284488429203/1.3.6.1.4.1.14519.5.2.1.1188.4001.301507599146459685277894885768	doi:10.7937/K9/TCIA.2016.RNYFUYE9	Cancer Imaging Archive	doi:10.7937/K9/TCIA.2016.RNYFUYE9	http://doi.org/10.7937/K9/TCIA.2016.RNYFUYE9	Pre-processing	Segmentation labels of glioma sub-regions	Computer-aided Segmentation Approach	doi:10.7937/K9/TCIA.2017.KLXWJJ1Q	Cancer Imaging Archive	doi:10.7937/K9/TCIA.2017.KLXWJJ1Q	TCGA-GBM
TCGA-76-4934	Magnetic Resonance Imaging	Achieva	Philips Medical Systems	3	tesla	UO	UO:0000228	T1-weighted pre-contrast	565.0767822	millisecond	UO	UO:0000028	10.30000019	millisecond	UO	UO:0000028	SE	90	degree	UO	UO:0000185					32	TCGA-76-4934/1.3.6.1.4.1.14519.5.2.1.1188.4001.280345518346345066284488429203/1.3.6.1.4.1.14519.5.2.1.1188.4001.338412102935503631330631798910	doi:10.7937/K9/TCIA.2016.RNYFUYE9	Cancer Imaging Archive	doi:10.7937/K9/TCIA.2016.RNYFUYE9	http://doi.org/10.7937/K9/TCIA.2016.RNYFUYE9	Pre-processing	Segmentation labels of glioma sub-regions	Computer-aided Segmentation Approach	doi:10.7937/K9/TCIA.2017.KLXWJJ1Q	Cancer Imaging Archive	doi:10.7937/K9/TCIA.2017.KLXWJJ1Q	TCGA-GBM
TCGA-76-4934	Magnetic Resonance Imaging	Achieva	Philips Medical Systems	3	tesla	UO	UO:0000228	T2-weighted image	3361.031982	millisecond	UO	UO:0000028	100	millisecond	UO	UO:0000028	SE	90	degree	UO	UO:0000185					32	TCGA-76-4934/1.3.6.1.4.1.14519.5.2.1.1188.4001.280345518346345066284488429203/1.3.6.1.4.1.14519.5.2.1.1188.4001.134660201518103802336514714033	doi:10.7937/K9/TCIA.2016.RNYFUYE9	Cancer Imaging Archive	doi:10.7937/K9/TCIA.2016.RNYFUYE9	http://doi.org/10.7937/K9/TCIA.2016.RNYFUYE9	Pre-processing	Segmentation labels of glioma sub-regions	Computer-aided Segmentation Approach	doi:10.7937/K9/TCIA.2017.KLXWJJ1Q	Cancer Imaging Archive	doi:10.7937/K9/TCIA.2017.KLXWJJ1Q	TCGA-GBM
TCGA-76-4935	Magnetic Resonance Imaging	Achieva	Philips Medical Systems	3	tesla	UO	UO:0000228	T2-weighted image flair	11000	millisecond	UO	UO:0000028	125	millisecond	UO	UO:0000028	IR	90	degree	UO	UO:0000185	2850	millisecond	UO	UO:0000028	28	TCGA-76-4935/1.3.6.1.4.1.14519.5.2.1.1188.4001.279290817710613414079827510861/1.3.6.1.4.1.14519.5.2.1.1188.4001.198703612394476952929652973732	doi:10.7937/K9/TCIA.2016.RNYFUYE9	Cancer Imaging Archive	doi:10.7937/K9/TCIA.2016.RNYFUYE9	http://doi.org/10.7937/K9/TCIA.2016.RNYFUYE9	Pre-processing	Segmentation labels of glioma sub-regions	Computer-aided Segmentation Approach	doi:10.7937/K9/TCIA.2017.KLXWJJ1Q	Cancer Imaging Archive	doi:10.7937/K9/TCIA.2017.KLXWJJ1Q	TCGA-GBM
TCGA-76-4935	Magnetic Resonance Imaging	Achieva	Philips Medical Systems	3	tesla	UO	UO:0000228	T1-weighted post-contrast	533.6300049	millisecond	UO	UO:0000028	10	millisecond	UO	UO:0000028	SE	90	degree	UO	UO:0000185					30	TCGA-76-4935/1.3.6.1.4.1.14519.5.2.1.1188.4001.279290817710613414079827510861/1.3.6.1.4.1.14519.5.2.1.1188.4001.120015554026401136166447740917	doi:10.7937/K9/TCIA.2016.RNYFUYE9	Cancer Imaging Archive	doi:10.7937/K9/TCIA.2016.RNYFUYE9	http://doi.org/10.7937/K9/TCIA.2016.RNYFUYE9	Pre-processing	Segmentation labels of glioma sub-regions	Computer-aided Segmentation Approach	doi:10.7937/K9/TCIA.2017.KLXWJJ1Q	Cancer Imaging Archive	doi:10.7937/K9/TCIA.2017.KLXWJJ1Q	TCGA-GBM
TCGA-76-4935	Magnetic Resonance Imaging	Achieva	Philips Medical Systems	3	tesla	UO	UO:0000228	T1-weighted pre-contrast	719.0447998	millisecond	UO	UO:0000028	10.30000019	millisecond	UO	UO:0000028	SE	90	degree	UO	UO:0000185					32	TCGA-76-4935/1.3.6.1.4.1.14519.5.2.1.1188.4001.279290817710613414079827510861/1.3.6.1.4.1.14519.5.2.1.1188.4001.210457495932820162711563788216	doi:10.7937/K9/TCIA.2016.RNYFUYE9	Cancer Imaging Archive	doi:10.7937/K9/TCIA.2016.RNYFUYE9	http://doi.org/10.7937/K9/TCIA.2016.RNYFUYE9	Pre-processing	Segmentation labels of glioma sub-regions	Computer-aided Segmentation Approach	doi:10.7937/K9/TCIA.2017.KLXWJJ1Q	Cancer Imaging Archive	doi:10.7937/K9/TCIA.2017.KLXWJJ1Q	TCGA-GBM
TCGA-76-4935	Magnetic Resonance Imaging	Achieva	Philips Medical Systems	3	tesla	UO	UO:0000228	T2-weighted image	3367.982422	millisecond	UO	UO:0000028	100	millisecond	UO	UO:0000028	SE	90	degree	UO	UO:0000185					32	TCGA-76-4935/1.3.6.1.4.1.14519.5.2.1.1188.4001.279290817710613414079827510861/1.3.6.1.4.1.14519.5.2.1.1188.4001.165274213290821040312747820547	doi:10.7937/K9/TCIA.2016.RNYFUYE9	Cancer Imaging Archive	doi:10.7937/K9/TCIA.2016.RNYFUYE9	http://doi.org/10.7937/K9/TCIA.2016.RNYFUYE9	Pre-processing	Segmentation labels of glioma sub-regions	Computer-aided Segmentation Approach	doi:10.7937/K9/TCIA.2017.KLXWJJ1Q	Cancer Imaging Archive	doi:10.7937/K9/TCIA.2017.KLXWJJ1Q	TCGA-GBM
TCGA-76-6191	Magnetic Resonance Imaging	MAGNETOM VISION	SIEMENS	1.493806	tesla	UO	UO:0000228	T2-weighted image flair	9000	millisecond	UO	UO:0000028	105	millisecond	UO	UO:0000028	IR	180	degree	UO	UO:0000185	2340	millisecond	UO	UO:0000028	43	TCGA-76-6191/1.3.6.1.4.1.14519.5.2.1.1188.4001.237134987835312583841357983114/1.3.6.1.4.1.14519.5.2.1.1188.4001.269462493891859236294268767034	doi:10.7937/K9/TCIA.2016.RNYFUYE9	Cancer Imaging Archive	doi:10.7937/K9/TCIA.2016.RNYFUYE9	http://doi.org/10.7937/K9/TCIA.2016.RNYFUYE9	Pre-processing	Segmentation labels of glioma sub-regions	Computer-aided Segmentation Approach	doi:10.7937/K9/TCIA.2017.KLXWJJ1Q	Cancer Imaging Archive	doi:10.7937/K9/TCIA.2017.KLXWJJ1Q	TCGA-GBM
TCGA-76-6191	Magnetic Resonance Imaging	MAGNETOM VISION	SIEMENS	1.493806	tesla	UO	UO:0000228	T1-weighted post-contrast	600	millisecond	UO	UO:0000028	14	millisecond	UO	UO:0000028	RM	70	degree	UO	UO:0000185					63	TCGA-76-6191/1.3.6.1.4.1.14519.5.2.1.1188.4001.237134987835312583841357983114/1.3.6.1.4.1.14519.5.2.1.1188.4001.193088623684162190916524071714	doi:10.7937/K9/TCIA.2016.RNYFUYE9	Cancer Imaging Archive	doi:10.7937/K9/TCIA.2016.RNYFUYE9	http://doi.org/10.7937/K9/TCIA.2016.RNYFUYE9	Pre-processing	Segmentation labels of glioma sub-regions	Computer-aided Segmentation Approach	doi:10.7937/K9/TCIA.2017.KLXWJJ1Q	Cancer Imaging Archive	doi:10.7937/K9/TCIA.2017.KLXWJJ1Q	TCGA-GBM
TCGA-76-6191	Magnetic Resonance Imaging	MAGNETOM VISION	SIEMENS	1.493806	tesla	UO	UO:0000228	T1-weighted pre-contrast	440	millisecond	UO	UO:0000028	12	millisecond	UO	UO:0000028	RM	70	degree	UO	UO:0000185					343	TCGA-76-6191/1.3.6.1.4.1.14519.5.2.1.1188.4001.237134987835312583841357983114/1.3.6.1.4.1.14519.5.2.1.1188.4001.139468407540359589585598023466	doi:10.7937/K9/TCIA.2016.RNYFUYE9	Cancer Imaging Archive	doi:10.7937/K9/TCIA.2016.RNYFUYE9	http://doi.org/10.7937/K9/TCIA.2016.RNYFUYE9	Pre-processing	Segmentation labels of glioma sub-regions	Computer-aided Segmentation Approach	doi:10.7937/K9/TCIA.2017.KLXWJJ1Q	Cancer Imaging Archive	doi:10.7937/K9/TCIA.2017.KLXWJJ1Q	TCGA-GBM
TCGA-76-6191	Magnetic Resonance Imaging	MAGNETOM VISION	SIEMENS	1.493806	tesla	UO	UO:0000228	T2-weighted image	2020	millisecond	UO	UO:0000028	20	millisecond	UO	UO:0000028	RM	90	degree	UO	UO:0000185					103	TCGA-76-6191/1.3.6.1.4.1.14519.5.2.1.1188.4001.237134987835312583841357983114/1.3.6.1.4.1.14519.5.2.1.1188.4001.714380615105580420167556298073	doi:10.7937/K9/TCIA.2016.RNYFUYE9	Cancer Imaging Archive	doi:10.7937/K9/TCIA.2016.RNYFUYE9	http://doi.org/10.7937/K9/TCIA.2016.RNYFUYE9	Pre-processing	Segmentation labels of glioma sub-regions	Computer-aided Segmentation Approach	doi:10.7937/K9/TCIA.2017.KLXWJJ1Q	Cancer Imaging Archive	doi:10.7937/K9/TCIA.2017.KLXWJJ1Q	TCGA-GBM
TCGA-76-6193	Magnetic Resonance Imaging	MAGNETOM VISION	SIEMENS	1.493806	tesla	UO	UO:0000228	T2-weighted image flair	9000	millisecond	UO	UO:0000028	105	millisecond	UO	UO:0000028	IR	180	degree	UO	UO:0000185	2340	millisecond	UO	UO:0000028	59	TCGA-76-6193/1.3.6.1.4.1.14519.5.2.1.1188.4001.532365074075118365845331160175/1.3.6.1.4.1.14519.5.2.1.1188.4001.331171186011270999664762183981	doi:10.7937/K9/TCIA.2016.RNYFUYE9	Cancer Imaging Archive	doi:10.7937/K9/TCIA.2016.RNYFUYE9	http://doi.org/10.7937/K9/TCIA.2016.RNYFUYE9	Pre-processing	Segmentation labels of glioma sub-regions	Computer-aided Segmentation Approach	doi:10.7937/K9/TCIA.2017.KLXWJJ1Q	Cancer Imaging Archive	doi:10.7937/K9/TCIA.2017.KLXWJJ1Q	TCGA-GBM
TCGA-76-6193	Magnetic Resonance Imaging	MAGNETOM VISION	SIEMENS	1.493806	tesla	UO	UO:0000228	T1-weighted post-contrast	15	millisecond	UO	UO:0000028	7	millisecond	UO	UO:0000028	IR	15	degree	UO	UO:0000185	300	millisecond	UO	UO:0000028	339	TCGA-76-6193/1.3.6.1.4.1.14519.5.2.1.1188.4001.532365074075118365845331160175/1.3.6.1.4.1.14519.5.2.1.1188.4001.140712239861920670139072389080	doi:10.7937/K9/TCIA.2016.RNYFUYE9	Cancer Imaging Archive	doi:10.7937/K9/TCIA.2016.RNYFUYE9	http://doi.org/10.7937/K9/TCIA.2016.RNYFUYE9	Pre-processing	Segmentation labels of glioma sub-regions	Computer-aided Segmentation Approach	doi:10.7937/K9/TCIA.2017.KLXWJJ1Q	Cancer Imaging Archive	doi:10.7937/K9/TCIA.2017.KLXWJJ1Q	TCGA-GBM
TCGA-76-6193	Magnetic Resonance Imaging	MAGNETOM VISION	SIEMENS	1.493806	tesla	UO	UO:0000228	T1-weighted pre-contrast	540	millisecond	UO	UO:0000028	12	millisecond	UO	UO:0000028	RM	70	degree	UO	UO:0000185					359	TCGA-76-6193/1.3.6.1.4.1.14519.5.2.1.1188.4001.532365074075118365845331160175/1.3.6.1.4.1.14519.5.2.1.1188.4001.164007274133639277695926891010	doi:10.7937/K9/TCIA.2016.RNYFUYE9	Cancer Imaging Archive	doi:10.7937/K9/TCIA.2016.RNYFUYE9	http://doi.org/10.7937/K9/TCIA.2016.RNYFUYE9	Pre-processing	Segmentation labels of glioma sub-regions	Computer-aided Segmentation Approach	doi:10.7937/K9/TCIA.2017.KLXWJJ1Q	Cancer Imaging Archive	doi:10.7937/K9/TCIA.2017.KLXWJJ1Q	TCGA-GBM
TCGA-76-6193	Magnetic Resonance Imaging	MAGNETOM VISION	SIEMENS	1.493806	tesla	UO	UO:0000228	T2-weighted image	2020	millisecond	UO	UO:0000028	20	millisecond	UO	UO:0000028	RM	90	degree	UO	UO:0000185					139	TCGA-76-6193/1.3.6.1.4.1.14519.5.2.1.1188.4001.532365074075118365845331160175/1.3.6.1.4.1.14519.5.2.1.1188.4001.520134226758299999468011999899	doi:10.7937/K9/TCIA.2016.RNYFUYE9	Cancer Imaging Archive	doi:10.7937/K9/TCIA.2016.RNYFUYE9	http://doi.org/10.7937/K9/TCIA.2016.RNYFUYE9	Pre-processing	Segmentation labels of glioma sub-regions	Computer-aided Segmentation Approach	doi:10.7937/K9/TCIA.2017.KLXWJJ1Q	Cancer Imaging Archive	doi:10.7937/K9/TCIA.2017.KLXWJJ1Q	TCGA-GBM
TCGA-76-6280	Magnetic Resonance Imaging	Achieva	Philips Medical Systems	1.5	tesla	UO	UO:0000228	T2-weighted image flair	6000	millisecond	UO	UO:0000028	120	millisecond	UO	UO:0000028	IR	90	degree	UO	UO:0000185	2000	millisecond	UO	UO:0000028	28	TCGA-76-6280/1.3.6.1.4.1.14519.5.2.1.1188.4001.259303451742499057480927151400/1.3.6.1.4.1.14519.5.2.1.1188.4001.274502557202127285948259115378	doi:10.7937/K9/TCIA.2016.RNYFUYE9	Cancer Imaging Archive	doi:10.7937/K9/TCIA.2016.RNYFUYE9	http://doi.org/10.7937/K9/TCIA.2016.RNYFUYE9	Pre-processing	Segmentation labels of glioma sub-regions	Computer-aided Segmentation Approach	doi:10.7937/K9/TCIA.2017.KLXWJJ1Q	Cancer Imaging Archive	doi:10.7937/K9/TCIA.2017.KLXWJJ1Q	TCGA-GBM
TCGA-76-6280	Magnetic Resonance Imaging	Achieva	Philips Medical Systems	1.5	tesla	UO	UO:0000228	T1-weighted post-contrast	589.223999	millisecond	UO	UO:0000028	12	millisecond	UO	UO:0000028	SE	69	degree	UO	UO:0000185					25	TCGA-76-6280/1.3.6.1.4.1.14519.5.2.1.1188.4001.259303451742499057480927151400/1.3.6.1.4.1.14519.5.2.1.1188.4001.259307244299991614762344622590	doi:10.7937/K9/TCIA.2016.RNYFUYE9	Cancer Imaging Archive	doi:10.7937/K9/TCIA.2016.RNYFUYE9	http://doi.org/10.7937/K9/TCIA.2016.RNYFUYE9	Pre-processing	Segmentation labels of glioma sub-regions	Computer-aided Segmentation Approach	doi:10.7937/K9/TCIA.2017.KLXWJJ1Q	Cancer Imaging Archive	doi:10.7937/K9/TCIA.2017.KLXWJJ1Q	TCGA-GBM
TCGA-76-6280	Magnetic Resonance Imaging	Achieva	Philips Medical Systems	1.5	tesla	UO	UO:0000228	T1-weighted pre-contrast	413.7200012	millisecond	UO	UO:0000028	12	millisecond	UO	UO:0000028	SE	69	degree	UO	UO:0000185					25	TCGA-76-6280/1.3.6.1.4.1.14519.5.2.1.1188.4001.259303451742499057480927151400/1.3.6.1.4.1.14519.5.2.1.1188.4001.261189460146477809142077908700	doi:10.7937/K9/TCIA.2016.RNYFUYE9	Cancer Imaging Archive	doi:10.7937/K9/TCIA.2016.RNYFUYE9	http://doi.org/10.7937/K9/TCIA.2016.RNYFUYE9	Pre-processing	Segmentation labels of glioma sub-regions	Computer-aided Segmentation Approach	doi:10.7937/K9/TCIA.2017.KLXWJJ1Q	Cancer Imaging Archive	doi:10.7937/K9/TCIA.2017.KLXWJJ1Q	TCGA-GBM
TCGA-76-6280	Magnetic Resonance Imaging	Achieva	Philips Medical Systems	1.5	tesla	UO	UO:0000228	T2-weighted image	2991.892822	millisecond	UO	UO:0000028	30	millisecond	UO	UO:0000028	SE	90	degree	UO	UO:0000185					48	TCGA-76-6280/1.3.6.1.4.1.14519.5.2.1.1188.4001.259303451742499057480927151400/1.3.6.1.4.1.14519.5.2.1.1188.4001.113253988688109445728345358337	doi:10.7937/K9/TCIA.2016.RNYFUYE9	Cancer Imaging Archive	doi:10.7937/K9/TCIA.2016.RNYFUYE9	http://doi.org/10.7937/K9/TCIA.2016.RNYFUYE9	Pre-processing	Segmentation labels of glioma sub-regions	Computer-aided Segmentation Approach	doi:10.7937/K9/TCIA.2017.KLXWJJ1Q	Cancer Imaging Archive	doi:10.7937/K9/TCIA.2017.KLXWJJ1Q	TCGA-GBM
TCGA-76-6282	Magnetic Resonance Imaging	MAGNETOM VISION	SIEMENS	1.493806	tesla	UO	UO:0000228	T2-weighted image flair	9000	millisecond	UO	UO:0000028	105	millisecond	UO	UO:0000028	IR	180	degree	UO	UO:0000185	2340	millisecond	UO	UO:0000028	104	TCGA-76-6282/1.3.6.1.4.1.14519.5.2.1.1188.4001.623989292006918600441736922866/1.3.6.1.4.1.14519.5.2.1.1188.4001.337742353862340790005797114133	doi:10.7937/K9/TCIA.2016.RNYFUYE9	Cancer Imaging Archive	doi:10.7937/K9/TCIA.2016.RNYFUYE9	http://doi.org/10.7937/K9/TCIA.2016.RNYFUYE9	Pre-processing	Segmentation labels of glioma sub-regions	Computer-aided Segmentation Approach	doi:10.7937/K9/TCIA.2017.KLXWJJ1Q	Cancer Imaging Archive	doi:10.7937/K9/TCIA.2017.KLXWJJ1Q	TCGA-GBM
TCGA-76-6282	Magnetic Resonance Imaging	MAGNETOM VISION	SIEMENS	1.493806	tesla	UO	UO:0000228	T1-weighted post-contrast	15	millisecond	UO	UO:0000028	7	millisecond	UO	UO:0000028	IR	15	degree	UO	UO:0000185	300	millisecond	UO	UO:0000028	304	TCGA-76-6282/1.3.6.1.4.1.14519.5.2.1.1188.4001.623989292006918600441736922866/1.3.6.1.4.1.14519.5.2.1.1188.4001.120631863329002959798073074121	doi:10.7937/K9/TCIA.2016.RNYFUYE9	Cancer Imaging Archive	doi:10.7937/K9/TCIA.2016.RNYFUYE9	http://doi.org/10.7937/K9/TCIA.2016.RNYFUYE9	Pre-processing	Segmentation labels of glioma sub-regions	Computer-aided Segmentation Approach	doi:10.7937/K9/TCIA.2017.KLXWJJ1Q	Cancer Imaging Archive	doi:10.7937/K9/TCIA.2017.KLXWJJ1Q	TCGA-GBM
TCGA-76-6282	Magnetic Resonance Imaging	MAGNETOM VISION	SIEMENS	1.493806	tesla	UO	UO:0000228	T1-weighted pre-contrast	540	millisecond	UO	UO:0000028	12	millisecond	UO	UO:0000028	RM	70	degree	UO	UO:0000185					44	TCGA-76-6282/1.3.6.1.4.1.14519.5.2.1.1188.4001.623989292006918600441736922866/1.3.6.1.4.1.14519.5.2.1.1188.4001.288195363293492828132191428304	doi:10.7937/K9/TCIA.2016.RNYFUYE9	Cancer Imaging Archive	doi:10.7937/K9/TCIA.2016.RNYFUYE9	http://doi.org/10.7937/K9/TCIA.2016.RNYFUYE9	Pre-processing	Segmentation labels of glioma sub-regions	Computer-aided Segmentation Approach	doi:10.7937/K9/TCIA.2017.KLXWJJ1Q	Cancer Imaging Archive	doi:10.7937/K9/TCIA.2017.KLXWJJ1Q	TCGA-GBM
TCGA-76-6282	Magnetic Resonance Imaging	MAGNETOM VISION	SIEMENS	1.493806	tesla	UO	UO:0000228	T2-weighted image	2020	millisecond	UO	UO:0000028	20	millisecond	UO	UO:0000028	RM	90	degree	UO	UO:0000185					84	TCGA-76-6282/1.3.6.1.4.1.14519.5.2.1.1188.4001.623989292006918600441736922866/1.3.6.1.4.1.14519.5.2.1.1188.4001.404945593685724778366507370745	doi:10.7937/K9/TCIA.2016.RNYFUYE9	Cancer Imaging Archive	doi:10.7937/K9/TCIA.2016.RNYFUYE9	http://doi.org/10.7937/K9/TCIA.2016.RNYFUYE9	Pre-processing	Segmentation labels of glioma sub-regions	Computer-aided Segmentation Approach	doi:10.7937/K9/TCIA.2017.KLXWJJ1Q	Cancer Imaging Archive	doi:10.7937/K9/TCIA.2017.KLXWJJ1Q	TCGA-GBM
TCGA-76-6285	Magnetic Resonance Imaging	MAGNETOM VISION	SIEMENS	1.493806	tesla	UO	UO:0000228	T2-weighted image flair	9000	millisecond	UO	UO:0000028	105	millisecond	UO	UO:0000028	IR	180	degree	UO	UO:0000185	2340	millisecond	UO	UO:0000028	61	TCGA-76-6285/1.3.6.1.4.1.14519.5.2.1.1188.4001.440169796153998480809455332999/1.3.6.1.4.1.14519.5.2.1.1188.4001.284225597658034426109919290461	doi:10.7937/K9/TCIA.2016.RNYFUYE9	Cancer Imaging Archive	doi:10.7937/K9/TCIA.2016.RNYFUYE9	http://doi.org/10.7937/K9/TCIA.2016.RNYFUYE9	Pre-processing	Segmentation labels of glioma sub-regions	Computer-aided Segmentation Approach	doi:10.7937/K9/TCIA.2017.KLXWJJ1Q	Cancer Imaging Archive	doi:10.7937/K9/TCIA.2017.KLXWJJ1Q	TCGA-GBM
TCGA-76-6285	Magnetic Resonance Imaging	MAGNETOM VISION	SIEMENS	1.493806	tesla	UO	UO:0000228	T1-weighted post-contrast	440	millisecond	UO	UO:0000028	12	millisecond	UO	UO:0000028	RM	70	degree	UO	UO:0000185					181	TCGA-76-6285/1.3.6.1.4.1.14519.5.2.1.1188.4001.440169796153998480809455332999/1.3.6.1.4.1.14519.5.2.1.1188.4001.239825616284727719466680894711	doi:10.7937/K9/TCIA.2016.RNYFUYE9	Cancer Imaging Archive	doi:10.7937/K9/TCIA.2016.RNYFUYE9	http://doi.org/10.7937/K9/TCIA.2016.RNYFUYE9	Pre-processing	Segmentation labels of glioma sub-regions	Computer-aided Segmentation Approach	doi:10.7937/K9/TCIA.2017.KLXWJJ1Q	Cancer Imaging Archive	doi:10.7937/K9/TCIA.2017.KLXWJJ1Q	TCGA-GBM
TCGA-76-6285	Magnetic Resonance Imaging	MAGNETOM VISION	SIEMENS	1.493806	tesla	UO	UO:0000228	T1-weighted pre-contrast	440	millisecond	UO	UO:0000028	12	millisecond	UO	UO:0000028	RM	70	degree	UO	UO:0000185					41	TCGA-76-6285/1.3.6.1.4.1.14519.5.2.1.1188.4001.440169796153998480809455332999/1.3.6.1.4.1.14519.5.2.1.1188.4001.175007799198843363270738924370	doi:10.7937/K9/TCIA.2016.RNYFUYE9	Cancer Imaging Archive	doi:10.7937/K9/TCIA.2016.RNYFUYE9	http://doi.org/10.7937/K9/TCIA.2016.RNYFUYE9	Pre-processing	Segmentation labels of glioma sub-regions	Computer-aided Segmentation Approach	doi:10.7937/K9/TCIA.2017.KLXWJJ1Q	Cancer Imaging Archive	doi:10.7937/K9/TCIA.2017.KLXWJJ1Q	TCGA-GBM
TCGA-76-6285	Magnetic Resonance Imaging	MAGNETOM VISION	SIEMENS	1.493806	tesla	UO	UO:0000228	T2-weighted image	4700	millisecond	UO	UO:0000028	120	millisecond	UO	UO:0000028	RM	180	degree	UO	UO:0000185					81	TCGA-76-6285/1.3.6.1.4.1.14519.5.2.1.1188.4001.440169796153998480809455332999/1.3.6.1.4.1.14519.5.2.1.1188.4001.140445044250167916734736842790	doi:10.7937/K9/TCIA.2016.RNYFUYE9	Cancer Imaging Archive	doi:10.7937/K9/TCIA.2016.RNYFUYE9	http://doi.org/10.7937/K9/TCIA.2016.RNYFUYE9	Pre-processing	Segmentation labels of glioma sub-regions	Computer-aided Segmentation Approach	doi:10.7937/K9/TCIA.2017.KLXWJJ1Q	Cancer Imaging Archive	doi:10.7937/K9/TCIA.2017.KLXWJJ1Q	TCGA-GBM
TCGA-76-6656	Magnetic Resonance Imaging	Achieva	Philips Medical Systems	3	tesla	UO	UO:0000228	T2-weighted image flair	11000	millisecond	UO	UO:0000028	125	millisecond	UO	UO:0000028	IR	90	degree	UO	UO:0000185	2850	millisecond	UO	UO:0000028	28	TCGA-76-6656/1.3.6.1.4.1.14519.5.2.1.1188.4001.313245752188924211777085602901/1.3.6.1.4.1.14519.5.2.1.1188.4001.313956114391186647662214330900	doi:10.7937/K9/TCIA.2016.RNYFUYE9	Cancer Imaging Archive	doi:10.7937/K9/TCIA.2016.RNYFUYE9	http://doi.org/10.7937/K9/TCIA.2016.RNYFUYE9	Pre-processing	Segmentation labels of glioma sub-regions	Computer-aided Segmentation Approach	doi:10.7937/K9/TCIA.2017.KLXWJJ1Q	Cancer Imaging Archive	doi:10.7937/K9/TCIA.2017.KLXWJJ1Q	TCGA-GBM
TCGA-76-6656	Magnetic Resonance Imaging	Achieva	Philips Medical Systems	3	tesla	UO	UO:0000228	T1-weighted post-contrast	656.0999756	millisecond	UO	UO:0000028	10	millisecond	UO	UO:0000028	SE	90	degree	UO	UO:0000185					30	TCGA-76-6656/1.3.6.1.4.1.14519.5.2.1.1188.4001.313245752188924211777085602901/1.3.6.1.4.1.14519.5.2.1.1188.4001.307641110251975013714713829108	doi:10.7937/K9/TCIA.2016.RNYFUYE9	Cancer Imaging Archive	doi:10.7937/K9/TCIA.2016.RNYFUYE9	http://doi.org/10.7937/K9/TCIA.2016.RNYFUYE9	Pre-processing	Segmentation labels of glioma sub-regions	Computer-aided Segmentation Approach	doi:10.7937/K9/TCIA.2017.KLXWJJ1Q	Cancer Imaging Archive	doi:10.7937/K9/TCIA.2017.KLXWJJ1Q	TCGA-GBM
TCGA-76-6656	Magnetic Resonance Imaging	Achieva	Philips Medical Systems	3	tesla	UO	UO:0000228	T1-weighted pre-contrast	529.7595215	millisecond	UO	UO:0000028	10.30000019	millisecond	UO	UO:0000028	SE	90	degree	UO	UO:0000185					30	TCGA-76-6656/1.3.6.1.4.1.14519.5.2.1.1188.4001.313245752188924211777085602901/1.3.6.1.4.1.14519.5.2.1.1188.4001.234057418002688075397382125444	doi:10.7937/K9/TCIA.2016.RNYFUYE9	Cancer Imaging Archive	doi:10.7937/K9/TCIA.2016.RNYFUYE9	http://doi.org/10.7937/K9/TCIA.2016.RNYFUYE9	Pre-processing	Segmentation labels of glioma sub-regions	Computer-aided Segmentation Approach	doi:10.7937/K9/TCIA.2017.KLXWJJ1Q	Cancer Imaging Archive	doi:10.7937/K9/TCIA.2017.KLXWJJ1Q	TCGA-GBM
TCGA-76-6656	Magnetic Resonance Imaging	Achieva	Philips Medical Systems	3	tesla	UO	UO:0000228	T2-weighted image	3143.824463	millisecond	UO	UO:0000028	100	millisecond	UO	UO:0000028	SE	90	degree	UO	UO:0000185					30	TCGA-76-6656/1.3.6.1.4.1.14519.5.2.1.1188.4001.313245752188924211777085602901/1.3.6.1.4.1.14519.5.2.1.1188.4001.175702182191848905428876073118	doi:10.7937/K9/TCIA.2016.RNYFUYE9	Cancer Imaging Archive	doi:10.7937/K9/TCIA.2016.RNYFUYE9	http://doi.org/10.7937/K9/TCIA.2016.RNYFUYE9	Pre-processing	Segmentation labels of glioma sub-regions	Computer-aided Segmentation Approach	doi:10.7937/K9/TCIA.2017.KLXWJJ1Q	Cancer Imaging Archive	doi:10.7937/K9/TCIA.2017.KLXWJJ1Q	TCGA-GBM
TCGA-76-6657	Magnetic Resonance Imaging	Achieva	Philips Medical Systems	3	tesla	UO	UO:0000228	T2-weighted image flair	11000	millisecond	UO	UO:0000028	125	millisecond	UO	UO:0000028	IR	90	degree	UO	UO:0000185	2850	millisecond	UO	UO:0000028	28	TCGA-76-6657/1.3.6.1.4.1.14519.5.2.1.1188.4001.114621594146207945121756272697/1.3.6.1.4.1.14519.5.2.1.1188.4001.281208541851434233735133229295	doi:10.7937/K9/TCIA.2016.RNYFUYE9	Cancer Imaging Archive	doi:10.7937/K9/TCIA.2016.RNYFUYE9	http://doi.org/10.7937/K9/TCIA.2016.RNYFUYE9	Pre-processing	Segmentation labels of glioma sub-regions	Computer-aided Segmentation Approach	doi:10.7937/K9/TCIA.2017.KLXWJJ1Q	Cancer Imaging Archive	doi:10.7937/K9/TCIA.2017.KLXWJJ1Q	TCGA-GBM
TCGA-76-6657	Magnetic Resonance Imaging	Achieva	Philips Medical Systems	3	tesla	UO	UO:0000228	T1-weighted post-contrast	481.1400146	millisecond	UO	UO:0000028	10	millisecond	UO	UO:0000028	SE	90	degree	UO	UO:0000185					22	TCGA-76-6657/1.3.6.1.4.1.14519.5.2.1.1188.4001.114621594146207945121756272697/1.3.6.1.4.1.14519.5.2.1.1188.4001.139759446384249479928559633803	doi:10.7937/K9/TCIA.2016.RNYFUYE9	Cancer Imaging Archive	doi:10.7937/K9/TCIA.2016.RNYFUYE9	http://doi.org/10.7937/K9/TCIA.2016.RNYFUYE9	Pre-processing	Segmentation labels of glioma sub-regions	Computer-aided Segmentation Approach	doi:10.7937/K9/TCIA.2017.KLXWJJ1Q	Cancer Imaging Archive	doi:10.7937/K9/TCIA.2017.KLXWJJ1Q	TCGA-GBM
TCGA-76-6657	Magnetic Resonance Imaging	Achieva	Philips Medical Systems	3	tesla	UO	UO:0000228	T1-weighted pre-contrast	423.8075867	millisecond	UO	UO:0000028	10	millisecond	UO	UO:0000028	SE	90	degree	UO	UO:0000185					24	TCGA-76-6657/1.3.6.1.4.1.14519.5.2.1.1188.4001.114621594146207945121756272697/1.3.6.1.4.1.14519.5.2.1.1188.4001.133273809379709831292592700914	doi:10.7937/K9/TCIA.2016.RNYFUYE9	Cancer Imaging Archive	doi:10.7937/K9/TCIA.2016.RNYFUYE9	http://doi.org/10.7937/K9/TCIA.2016.RNYFUYE9	Pre-processing	Segmentation labels of glioma sub-regions	Computer-aided Segmentation Approach	doi:10.7937/K9/TCIA.2017.KLXWJJ1Q	Cancer Imaging Archive	doi:10.7937/K9/TCIA.2017.KLXWJJ1Q	TCGA-GBM
TCGA-76-6657	Magnetic Resonance Imaging	Achieva	Philips Medical Systems	3	tesla	UO	UO:0000228	T2-weighted image	2999.999756	millisecond	UO	UO:0000028	105	millisecond	UO	UO:0000028	SE	90	degree	UO	UO:0000185					26	TCGA-76-6657/1.3.6.1.4.1.14519.5.2.1.1188.4001.114621594146207945121756272697/1.3.6.1.4.1.14519.5.2.1.1188.4001.231168282285866175377263571095	doi:10.7937/K9/TCIA.2016.RNYFUYE9	Cancer Imaging Archive	doi:10.7937/K9/TCIA.2016.RNYFUYE9	http://doi.org/10.7937/K9/TCIA.2016.RNYFUYE9	Pre-processing	Segmentation labels of glioma sub-regions	Computer-aided Segmentation Approach	doi:10.7937/K9/TCIA.2017.KLXWJJ1Q	Cancer Imaging Archive	doi:10.7937/K9/TCIA.2017.KLXWJJ1Q	TCGA-GBM
TCGA-76-6661	Magnetic Resonance Imaging	Achieva	Philips Medical Systems	3	tesla	UO	UO:0000228	T2-weighted image flair	11000	millisecond	UO	UO:0000028	125	millisecond	UO	UO:0000028	IR	90	degree	UO	UO:0000185	2850	millisecond	UO	UO:0000028	28	TCGA-76-6661/1.3.6.1.4.1.14519.5.2.1.1188.4001.102058737511198476066014834840/1.3.6.1.4.1.14519.5.2.1.1188.4001.281066854198433689922490047868	doi:10.7937/K9/TCIA.2016.RNYFUYE9	Cancer Imaging Archive	doi:10.7937/K9/TCIA.2016.RNYFUYE9	http://doi.org/10.7937/K9/TCIA.2016.RNYFUYE9	Pre-processing	Segmentation labels of glioma sub-regions	Computer-aided Segmentation Approach	doi:10.7937/K9/TCIA.2017.KLXWJJ1Q	Cancer Imaging Archive	doi:10.7937/K9/TCIA.2017.KLXWJJ1Q	TCGA-GBM
TCGA-76-6661	Magnetic Resonance Imaging	Achieva	Philips Medical Systems	3	tesla	UO	UO:0000228	T1-weighted post-contrast	400	millisecond	UO	UO:0000028	10	millisecond	UO	UO:0000028	SE	90	degree	UO	UO:0000185					16	TCGA-76-6661/1.3.6.1.4.1.14519.5.2.1.1188.4001.102058737511198476066014834840/1.3.6.1.4.1.14519.5.2.1.1188.4001.474873019581159388054539531313	doi:10.7937/K9/TCIA.2016.RNYFUYE9	Cancer Imaging Archive	doi:10.7937/K9/TCIA.2016.RNYFUYE9	http://doi.org/10.7937/K9/TCIA.2016.RNYFUYE9	Pre-processing	Segmentation labels of glioma sub-regions	Computer-aided Segmentation Approach	doi:10.7937/K9/TCIA.2017.KLXWJJ1Q	Cancer Imaging Archive	doi:10.7937/K9/TCIA.2017.KLXWJJ1Q	TCGA-GBM
TCGA-76-6661	Magnetic Resonance Imaging	Achieva	Philips Medical Systems	3	tesla	UO	UO:0000228	T1-weighted pre-contrast	423.8075867	millisecond	UO	UO:0000028	10.19999981	millisecond	UO	UO:0000028	SE	90	degree	UO	UO:0000185					24	TCGA-76-6661/1.3.6.1.4.1.14519.5.2.1.1188.4001.102058737511198476066014834840/1.3.6.1.4.1.14519.5.2.1.1188.4001.279952068981139943403600145423	doi:10.7937/K9/TCIA.2016.RNYFUYE9	Cancer Imaging Archive	doi:10.7937/K9/TCIA.2016.RNYFUYE9	http://doi.org/10.7937/K9/TCIA.2016.RNYFUYE9	Pre-processing	Segmentation labels of glioma sub-regions	Computer-aided Segmentation Approach	doi:10.7937/K9/TCIA.2017.KLXWJJ1Q	Cancer Imaging Archive	doi:10.7937/K9/TCIA.2017.KLXWJJ1Q	TCGA-GBM
TCGA-76-6661	Magnetic Resonance Imaging	Achieva	Philips Medical Systems	3	tesla	UO	UO:0000228	T2-weighted image	3000	millisecond	UO	UO:0000028	105	millisecond	UO	UO:0000028	SE	90	degree	UO	UO:0000185					24	TCGA-76-6661/1.3.6.1.4.1.14519.5.2.1.1188.4001.102058737511198476066014834840/1.3.6.1.4.1.14519.5.2.1.1188.4001.270839976577326958300328675313	doi:10.7937/K9/TCIA.2016.RNYFUYE9	Cancer Imaging Archive	doi:10.7937/K9/TCIA.2016.RNYFUYE9	http://doi.org/10.7937/K9/TCIA.2016.RNYFUYE9	Pre-processing	Segmentation labels of glioma sub-regions	Computer-aided Segmentation Approach	doi:10.7937/K9/TCIA.2017.KLXWJJ1Q	Cancer Imaging Archive	doi:10.7937/K9/TCIA.2017.KLXWJJ1Q	TCGA-GBM
TCGA-76-6662	Magnetic Resonance Imaging	Achieva	Philips Medical Systems	3	tesla	UO	UO:0000228	T2-weighted image flair	11000	millisecond	UO	UO:0000028	125	millisecond	UO	UO:0000028	IR	90	degree	UO	UO:0000185	2850	millisecond	UO	UO:0000028	27	TCGA-76-6662/1.3.6.1.4.1.14519.5.2.1.1188.4001.313762558732585076631143086043/1.3.6.1.4.1.14519.5.2.1.1188.4001.248075422254562638743658647594	doi:10.7937/K9/TCIA.2016.RNYFUYE9	Cancer Imaging Archive	doi:10.7937/K9/TCIA.2016.RNYFUYE9	http://doi.org/10.7937/K9/TCIA.2016.RNYFUYE9	Pre-processing	Segmentation labels of glioma sub-regions	Computer-aided Segmentation Approach	doi:10.7937/K9/TCIA.2017.KLXWJJ1Q	Cancer Imaging Archive	doi:10.7937/K9/TCIA.2017.KLXWJJ1Q	TCGA-GBM
TCGA-76-6662	Magnetic Resonance Imaging	Achieva	Philips Medical Systems	3	tesla	UO	UO:0000228	T1-weighted post-contrast	409.4039917	millisecond	UO	UO:0000028	10	millisecond	UO	UO:0000028	SE	90	degree	UO	UO:0000185					24	TCGA-76-6662/1.3.6.1.4.1.14519.5.2.1.1188.4001.313762558732585076631143086043/1.3.6.1.4.1.14519.5.2.1.1188.4001.187826247221510809421836351871	doi:10.7937/K9/TCIA.2016.RNYFUYE9	Cancer Imaging Archive	doi:10.7937/K9/TCIA.2016.RNYFUYE9	http://doi.org/10.7937/K9/TCIA.2016.RNYFUYE9	Pre-processing	Segmentation labels of glioma sub-regions	Computer-aided Segmentation Approach	doi:10.7937/K9/TCIA.2017.KLXWJJ1Q	Cancer Imaging Archive	doi:10.7937/K9/TCIA.2017.KLXWJJ1Q	TCGA-GBM
TCGA-76-6662	Magnetic Resonance Imaging	Achieva	Philips Medical Systems	3	tesla	UO	UO:0000228	T1-weighted pre-contrast	375	millisecond	UO	UO:0000028	10	millisecond	UO	UO:0000028	SE	90	degree	UO	UO:0000185					24	TCGA-76-6662/1.3.6.1.4.1.14519.5.2.1.1188.4001.313762558732585076631143086043/1.3.6.1.4.1.14519.5.2.1.1188.4001.998300758126981185243547729186	doi:10.7937/K9/TCIA.2016.RNYFUYE9	Cancer Imaging Archive	doi:10.7937/K9/TCIA.2016.RNYFUYE9	http://doi.org/10.7937/K9/TCIA.2016.RNYFUYE9	Pre-processing	Segmentation labels of glioma sub-regions	Computer-aided Segmentation Approach	doi:10.7937/K9/TCIA.2017.KLXWJJ1Q	Cancer Imaging Archive	doi:10.7937/K9/TCIA.2017.KLXWJJ1Q	TCGA-GBM
TCGA-76-6662	Magnetic Resonance Imaging	Achieva	Philips Medical Systems	3	tesla	UO	UO:0000228	T2-weighted image	3318.263184	millisecond	UO	UO:0000028	105	millisecond	UO	UO:0000028	SE	90	degree	UO	UO:0000185					27	TCGA-76-6662/1.3.6.1.4.1.14519.5.2.1.1188.4001.313762558732585076631143086043/1.3.6.1.4.1.14519.5.2.1.1188.4001.152280069325527575285353872757	doi:10.7937/K9/TCIA.2016.RNYFUYE9	Cancer Imaging Archive	doi:10.7937/K9/TCIA.2016.RNYFUYE9	http://doi.org/10.7937/K9/TCIA.2016.RNYFUYE9	Pre-processing	Segmentation labels of glioma sub-regions	Computer-aided Segmentation Approach	doi:10.7937/K9/TCIA.2017.KLXWJJ1Q	Cancer Imaging Archive	doi:10.7937/K9/TCIA.2017.KLXWJJ1Q	TCGA-GBM
TCGA-76-6663	Magnetic Resonance Imaging	Achieva	Philips Medical Systems	3	tesla	UO	UO:0000228	T2-weighted image flair	11000	millisecond	UO	UO:0000028	125	millisecond	UO	UO:0000028	IR	90	degree	UO	UO:0000185	2850	millisecond	UO	UO:0000028	28	TCGA-76-6663/1.3.6.1.4.1.14519.5.2.1.1188.4001.461523921338830081291431565499/1.3.6.1.4.1.14519.5.2.1.1188.4001.178083867370599982819220236278	doi:10.7937/K9/TCIA.2016.RNYFUYE9	Cancer Imaging Archive	doi:10.7937/K9/TCIA.2016.RNYFUYE9	http://doi.org/10.7937/K9/TCIA.2016.RNYFUYE9	Pre-processing	Segmentation labels of glioma sub-regions	Computer-aided Segmentation Approach	doi:10.7937/K9/TCIA.2017.KLXWJJ1Q	Cancer Imaging Archive	doi:10.7937/K9/TCIA.2017.KLXWJJ1Q	TCGA-GBM
TCGA-76-6663	Magnetic Resonance Imaging	Achieva	Philips Medical Systems	3	tesla	UO	UO:0000228	T1-weighted post-contrast	586.992981	millisecond	UO	UO:0000028	10	millisecond	UO	UO:0000028	SE	90	degree	UO	UO:0000185					22	TCGA-76-6663/1.3.6.1.4.1.14519.5.2.1.1188.4001.461523921338830081291431565499/1.3.6.1.4.1.14519.5.2.1.1188.4001.166315135512753068373556679698	doi:10.7937/K9/TCIA.2016.RNYFUYE9	Cancer Imaging Archive	doi:10.7937/K9/TCIA.2016.RNYFUYE9	http://doi.org/10.7937/K9/TCIA.2016.RNYFUYE9	Pre-processing	Segmentation labels of glioma sub-regions	Computer-aided Segmentation Approach	doi:10.7937/K9/TCIA.2017.KLXWJJ1Q	Cancer Imaging Archive	doi:10.7937/K9/TCIA.2017.KLXWJJ1Q	TCGA-GBM
TCGA-76-6663	Magnetic Resonance Imaging	Achieva	Philips Medical Systems	3	tesla	UO	UO:0000228	T1-weighted pre-contrast	388.4902954	millisecond	UO	UO:0000028	10	millisecond	UO	UO:0000028	SE	90	degree	UO	UO:0000185					22	TCGA-76-6663/1.3.6.1.4.1.14519.5.2.1.1188.4001.461523921338830081291431565499/1.3.6.1.4.1.14519.5.2.1.1188.4001.106189376158731728515656074602	doi:10.7937/K9/TCIA.2016.RNYFUYE9	Cancer Imaging Archive	doi:10.7937/K9/TCIA.2016.RNYFUYE9	http://doi.org/10.7937/K9/TCIA.2016.RNYFUYE9	Pre-processing	Segmentation labels of glioma sub-regions	Computer-aided Segmentation Approach	doi:10.7937/K9/TCIA.2017.KLXWJJ1Q	Cancer Imaging Archive	doi:10.7937/K9/TCIA.2017.KLXWJJ1Q	TCGA-GBM
TCGA-76-6663	Magnetic Resonance Imaging	Achieva	Philips Medical Systems	3	tesla	UO	UO:0000228	T2-weighted image	2555.412109	millisecond	UO	UO:0000028	105	millisecond	UO	UO:0000028	SE	90	degree	UO	UO:0000185					24	TCGA-76-6663/1.3.6.1.4.1.14519.5.2.1.1188.4001.461523921338830081291431565499/1.3.6.1.4.1.14519.5.2.1.1188.4001.185350532654453205286429576409	doi:10.7937/K9/TCIA.2016.RNYFUYE9	Cancer Imaging Archive	doi:10.7937/K9/TCIA.2016.RNYFUYE9	http://doi.org/10.7937/K9/TCIA.2016.RNYFUYE9	Pre-processing	Segmentation labels of glioma sub-regions	Computer-aided Segmentation Approach	doi:10.7937/K9/TCIA.2017.KLXWJJ1Q	Cancer Imaging Archive	doi:10.7937/K9/TCIA.2017.KLXWJJ1Q	TCGA-GBM
TCGA-76-6664	Magnetic Resonance Imaging	Achieva	Philips Medical Systems	1.5	tesla	UO	UO:0000228	T2-weighted image flair	6000	millisecond	UO	UO:0000028	120	millisecond	UO	UO:0000028	IR	90	degree	UO	UO:0000185	2000	millisecond	UO	UO:0000028	28	TCGA-76-6664/1.3.6.1.4.1.14519.5.2.1.1188.4001.280508857811965887839758381790/1.3.6.1.4.1.14519.5.2.1.1188.4001.172605629671945162895985475280	doi:10.7937/K9/TCIA.2016.RNYFUYE9	Cancer Imaging Archive	doi:10.7937/K9/TCIA.2016.RNYFUYE9	http://doi.org/10.7937/K9/TCIA.2016.RNYFUYE9	Pre-processing	Segmentation labels of glioma sub-regions	Computer-aided Segmentation Approach	doi:10.7937/K9/TCIA.2017.KLXWJJ1Q	Cancer Imaging Archive	doi:10.7937/K9/TCIA.2017.KLXWJJ1Q	TCGA-GBM
TCGA-76-6664	Magnetic Resonance Imaging	Achieva	Philips Medical Systems	1.5	tesla	UO	UO:0000228	T1-weighted post-contrast	589.5120239	millisecond	UO	UO:0000028	12	millisecond	UO	UO:0000028	SE	69	degree	UO	UO:0000185					22	TCGA-76-6664/1.3.6.1.4.1.14519.5.2.1.1188.4001.280508857811965887839758381790/1.3.6.1.4.1.14519.5.2.1.1188.4001.302763847255950328481343215267	doi:10.7937/K9/TCIA.2016.RNYFUYE9	Cancer Imaging Archive	doi:10.7937/K9/TCIA.2016.RNYFUYE9	http://doi.org/10.7937/K9/TCIA.2016.RNYFUYE9	Pre-processing	Segmentation labels of glioma sub-regions	Computer-aided Segmentation Approach	doi:10.7937/K9/TCIA.2017.KLXWJJ1Q	Cancer Imaging Archive	doi:10.7937/K9/TCIA.2017.KLXWJJ1Q	TCGA-GBM
TCGA-76-6664	Magnetic Resonance Imaging	Achieva	Philips Medical Systems	3	tesla	UO	UO:0000228	T1-weighted pre-contrast	8.040599823	millisecond	UO	UO:0000028	3.746	millisecond	UO	UO:0000028	GR	8	degree	UO	UO:0000185					167	TCGA-76-6664/1.3.6.1.4.1.14519.5.2.1.1188.4001.280508857811965887839758381790/1.3.6.1.4.1.14519.5.2.1.1188.4001.182497160692414636856926373398	doi:10.7937/K9/TCIA.2016.RNYFUYE9	Cancer Imaging Archive	doi:10.7937/K9/TCIA.2016.RNYFUYE9	http://doi.org/10.7937/K9/TCIA.2016.RNYFUYE9	Pre-processing	Segmentation labels of glioma sub-regions	Computer-aided Segmentation Approach	doi:10.7937/K9/TCIA.2017.KLXWJJ1Q	Cancer Imaging Archive	doi:10.7937/K9/TCIA.2017.KLXWJJ1Q	TCGA-GBM
TCGA-76-6664	Magnetic Resonance Imaging	Achieva	Philips Medical Systems	1.5	tesla	UO	UO:0000228	T2-weighted image	4530.270996	millisecond	UO	UO:0000028	100	millisecond	UO	UO:0000028	SE	90	degree	UO	UO:0000185					22	TCGA-76-6664/1.3.6.1.4.1.14519.5.2.1.1188.4001.280508857811965887839758381790/1.3.6.1.4.1.14519.5.2.1.1188.4001.101392134704233686294499449068	doi:10.7937/K9/TCIA.2016.RNYFUYE9	Cancer Imaging Archive	doi:10.7937/K9/TCIA.2016.RNYFUYE9	http://doi.org/10.7937/K9/TCIA.2016.RNYFUYE9	Pre-processing	Segmentation labels of glioma sub-regions	Computer-aided Segmentation Approach	doi:10.7937/K9/TCIA.2017.KLXWJJ1Q	Cancer Imaging Archive	doi:10.7937/K9/TCIA.2017.KLXWJJ1Q	TCGA-GBM
TCGA-CS-4941	Magnetic Resonance Imaging	GENESIS_SIGNA	GE MEDICAL SYSTEMS	1.5	tesla	UO	UO:0000228	T2-weighted image flair	10002	millisecond	UO	UO:0000028	157.5	millisecond	UO	UO:0000028	IR	90	degree	UO	UO:0000185	2500	millisecond	UO	UO:0000028	28	TCGA-CS-4941/1.3.6.1.4.1.14519.5.2.1.1188.4001.128551799994885838421577683863/1.3.6.1.4.1.14519.5.2.1.1188.4001.311513693456544543531535133857	doi:10.7937/K9/TCIA.2016.L4LTD3TK	Cancer Imaging Archive	doi:10.7937/K9/TCIA.2016.L4LTD3TK	http://doi.org/10.7937/K9/TCIA.2016.L4LTD3TK	Pre-processing	Segmentation labels of glioma sub-regions	Computer-aided Segmentation Approach	doi:10.7937/K9/TCIA.2017.GJQ7R0EF	Cancer Imaging Archive	doi:10.7937/K9/TCIA.2017.GJQ7R0EF	TCGA-LGG
TCGA-CS-4941	Magnetic Resonance Imaging	GENESIS_SIGNA	GE MEDICAL SYSTEMS	1.5	tesla	UO	UO:0000228	T1-weighted post-contrast	7.68	millisecond	UO	UO:0000028	1.692000031	millisecond	UO	UO:0000028	GR	30	degree	UO	UO:0000185					124	TCGA-CS-4941/1.3.6.1.4.1.14519.5.2.1.1188.4001.128551799994885838421577683863/1.3.6.1.4.1.14519.5.2.1.1188.4001.211133122498306244529495926656	doi:10.7937/K9/TCIA.2016.L4LTD3TK	Cancer Imaging Archive	doi:10.7937/K9/TCIA.2016.L4LTD3TK	http://doi.org/10.7937/K9/TCIA.2016.L4LTD3TK	Pre-processing	Segmentation labels of glioma sub-regions	Computer-aided Segmentation Approach	doi:10.7937/K9/TCIA.2017.GJQ7R0EF	Cancer Imaging Archive	doi:10.7937/K9/TCIA.2017.GJQ7R0EF	TCGA-LGG
TCGA-CS-4941	Magnetic Resonance Imaging	GENESIS_SIGNA	GE MEDICAL SYSTEMS	1.5	tesla	UO	UO:0000228	T1-weighted pre-contrast	600	millisecond	UO	UO:0000028	9	millisecond	UO	UO:0000028	SE	90	degree	UO	UO:0000185					23	TCGA-CS-4941/1.3.6.1.4.1.14519.5.2.1.1188.4001.128551799994885838421577683863/1.3.6.1.4.1.14519.5.2.1.1188.4001.132691411436475486878420509309	doi:10.7937/K9/TCIA.2016.L4LTD3TK	Cancer Imaging Archive	doi:10.7937/K9/TCIA.2016.L4LTD3TK	http://doi.org/10.7937/K9/TCIA.2016.L4LTD3TK	Pre-processing	Segmentation labels of glioma sub-regions	Computer-aided Segmentation Approach	doi:10.7937/K9/TCIA.2017.GJQ7R0EF	Cancer Imaging Archive	doi:10.7937/K9/TCIA.2017.GJQ7R0EF	TCGA-LGG
TCGA-CS-4941	Magnetic Resonance Imaging	GENESIS_SIGNA	GE MEDICAL SYSTEMS	1.5	tesla	UO	UO:0000228	T2-weighted image	3000	millisecond	UO	UO:0000028	30	millisecond	UO	UO:0000028	SE	90	degree	UO	UO:0000185					50	TCGA-CS-4941/1.3.6.1.4.1.14519.5.2.1.1188.4001.128551799994885838421577683863/1.3.6.1.4.1.14519.5.2.1.1188.4001.724227449850990988403354297278	doi:10.7937/K9/TCIA.2016.L4LTD3TK	Cancer Imaging Archive	doi:10.7937/K9/TCIA.2016.L4LTD3TK	http://doi.org/10.7937/K9/TCIA.2016.L4LTD3TK	Pre-processing	Segmentation labels of glioma sub-regions	Computer-aided Segmentation Approach	doi:10.7937/K9/TCIA.2017.GJQ7R0EF	Cancer Imaging Archive	doi:10.7937/K9/TCIA.2017.GJQ7R0EF	TCGA-LGG
TCGA-CS-4942	Magnetic Resonance Imaging	Intera Achieva	Philips Medical Systems	3	tesla	UO	UO:0000228	T2-weighted image flair	11000	millisecond	UO	UO:0000028	125	millisecond	UO	UO:0000028	IR	90	degree	UO	UO:0000185	2800	millisecond	UO	UO:0000028	24	TCGA-CS-4942/1.3.6.1.4.1.14519.5.2.1.1188.4001.205805171270283233290247304689/1.3.6.1.4.1.14519.5.2.1.1188.4001.203315309793102340695695217917	doi:10.7937/K9/TCIA.2016.L4LTD3TK	Cancer Imaging Archive	doi:10.7937/K9/TCIA.2016.L4LTD3TK	http://doi.org/10.7937/K9/TCIA.2016.L4LTD3TK	Pre-processing	Segmentation labels of glioma sub-regions	Computer-aided Segmentation Approach	doi:10.7937/K9/TCIA.2017.GJQ7R0EF	Cancer Imaging Archive	doi:10.7937/K9/TCIA.2017.GJQ7R0EF	TCGA-LGG
TCGA-CS-4942	Magnetic Resonance Imaging	Intera Achieva	Philips Medical Systems	3	tesla	UO	UO:0000228	T1-weighted post-contrast	500.0002136	millisecond	UO	UO:0000028	10	millisecond	UO	UO:0000028	SE	90	degree	UO	UO:0000185					20	TCGA-CS-4942/1.3.6.1.4.1.14519.5.2.1.1188.4001.205805171270283233290247304689/1.3.6.1.4.1.14519.5.2.1.1188.4001.147319190030218663096857357676	doi:10.7937/K9/TCIA.2016.L4LTD3TK	Cancer Imaging Archive	doi:10.7937/K9/TCIA.2016.L4LTD3TK	http://doi.org/10.7937/K9/TCIA.2016.L4LTD3TK	Pre-processing	Segmentation labels of glioma sub-regions	Computer-aided Segmentation Approach	doi:10.7937/K9/TCIA.2017.GJQ7R0EF	Cancer Imaging Archive	doi:10.7937/K9/TCIA.2017.GJQ7R0EF	TCGA-LGG
TCGA-CS-4942	Magnetic Resonance Imaging	Intera Achieva	Philips Medical Systems	3	tesla	UO	UO:0000228	T1-weighted pre-contrast	500.0002136	millisecond	UO	UO:0000028	10	millisecond	UO	UO:0000028	SE	90	degree	UO	UO:0000185					20	TCGA-CS-4942/1.3.6.1.4.1.14519.5.2.1.1188.4001.205805171270283233290247304689/1.3.6.1.4.1.14519.5.2.1.1188.4001.122619603792498033279228114936	doi:10.7937/K9/TCIA.2016.L4LTD3TK	Cancer Imaging Archive	doi:10.7937/K9/TCIA.2016.L4LTD3TK	http://doi.org/10.7937/K9/TCIA.2016.L4LTD3TK	Pre-processing	Segmentation labels of glioma sub-regions	Computer-aided Segmentation Approach	doi:10.7937/K9/TCIA.2017.GJQ7R0EF	Cancer Imaging Archive	doi:10.7937/K9/TCIA.2017.GJQ7R0EF	TCGA-LGG
TCGA-CS-4942	Magnetic Resonance Imaging	Intera Achieva	Philips Medical Systems	3	tesla	UO	UO:0000228	T2-weighted image	3187.173584	millisecond	UO	UO:0000028	20	millisecond	UO	UO:0000028	SE	90	degree	UO	UO:0000185					48	TCGA-CS-4942/1.3.6.1.4.1.14519.5.2.1.1188.4001.205805171270283233290247304689/1.3.6.1.4.1.14519.5.2.1.1188.4001.309224177898458617251995007653	doi:10.7937/K9/TCIA.2016.L4LTD3TK	Cancer Imaging Archive	doi:10.7937/K9/TCIA.2016.L4LTD3TK	http://doi.org/10.7937/K9/TCIA.2016.L4LTD3TK	Pre-processing	Segmentation labels of glioma sub-regions	Computer-aided Segmentation Approach	doi:10.7937/K9/TCIA.2017.GJQ7R0EF	Cancer Imaging Archive	doi:10.7937/K9/TCIA.2017.GJQ7R0EF	TCGA-LGG
TCGA-CS-4943	Magnetic Resonance Imaging	MAGNETOM VISION	SIEMENS	1.493806	tesla	UO	UO:0000228	T2-weighted image flair	9000	millisecond	UO	UO:0000028	105	millisecond	UO	UO:0000028	IR	180	degree	UO	UO:0000185	2340	millisecond	UO	UO:0000028	101	TCGA-CS-4943/1.3.6.1.4.1.14519.5.2.1.1188.4001.340234692744555909933537052921/1.3.6.1.4.1.14519.5.2.1.1188.4001.147804566525382153225080630011	doi:10.7937/K9/TCIA.2016.L4LTD3TK	Cancer Imaging Archive	doi:10.7937/K9/TCIA.2016.L4LTD3TK	http://doi.org/10.7937/K9/TCIA.2016.L4LTD3TK	Pre-processing	Segmentation labels of glioma sub-regions	Computer-aided Segmentation Approach	doi:10.7937/K9/TCIA.2017.GJQ7R0EF	Cancer Imaging Archive	doi:10.7937/K9/TCIA.2017.GJQ7R0EF	TCGA-LGG
TCGA-CS-4943	Magnetic Resonance Imaging	MAGNETOM VISION	SIEMENS	1.493806	tesla	UO	UO:0000228	T1-weighted post-contrast	15	millisecond	UO	UO:0000028	7	millisecond	UO	UO:0000028	IR	15	degree	UO	UO:0000185	300	millisecond	UO	UO:0000028	301	TCGA-CS-4943/1.3.6.1.4.1.14519.5.2.1.1188.4001.340234692744555909933537052921/1.3.6.1.4.1.14519.5.2.1.1188.4001.123016478892109436983134203477	doi:10.7937/K9/TCIA.2016.L4LTD3TK	Cancer Imaging Archive	doi:10.7937/K9/TCIA.2016.L4LTD3TK	http://doi.org/10.7937/K9/TCIA.2016.L4LTD3TK	Pre-processing	Segmentation labels of glioma sub-regions	Computer-aided Segmentation Approach	doi:10.7937/K9/TCIA.2017.GJQ7R0EF	Cancer Imaging Archive	doi:10.7937/K9/TCIA.2017.GJQ7R0EF	TCGA-LGG
TCGA-CS-4943	Magnetic Resonance Imaging	MAGNETOM VISION	SIEMENS	1.493806	tesla	UO	UO:0000228	T1-weighted pre-contrast	400	millisecond	UO	UO:0000028	12	millisecond	UO	UO:0000028	RM	70	degree	UO	UO:0000185					21	TCGA-CS-4943/1.3.6.1.4.1.14519.5.2.1.1188.4001.340234692744555909933537052921/1.3.6.1.4.1.14519.5.2.1.1188.4001.290529229678888668035398419158	doi:10.7937/K9/TCIA.2016.L4LTD3TK	Cancer Imaging Archive	doi:10.7937/K9/TCIA.2016.L4LTD3TK	http://doi.org/10.7937/K9/TCIA.2016.L4LTD3TK	Pre-processing	Segmentation labels of glioma sub-regions	Computer-aided Segmentation Approach	doi:10.7937/K9/TCIA.2017.GJQ7R0EF	Cancer Imaging Archive	doi:10.7937/K9/TCIA.2017.GJQ7R0EF	TCGA-LGG
TCGA-CS-4943	Magnetic Resonance Imaging	MAGNETOM VISION	SIEMENS	1.493806	tesla	UO	UO:0000228	T2-weighted image	2020	millisecond	UO	UO:0000028	20	millisecond	UO	UO:0000028	RM	90	degree	UO	UO:0000185					81	TCGA-CS-4943/1.3.6.1.4.1.14519.5.2.1.1188.4001.340234692744555909933537052921/1.3.6.1.4.1.14519.5.2.1.1188.4001.287263919814542538289235456512	doi:10.7937/K9/TCIA.2016.L4LTD3TK	Cancer Imaging Archive	doi:10.7937/K9/TCIA.2016.L4LTD3TK	http://doi.org/10.7937/K9/TCIA.2016.L4LTD3TK	Pre-processing	Segmentation labels of glioma sub-regions	Computer-aided Segmentation Approach	doi:10.7937/K9/TCIA.2017.GJQ7R0EF	Cancer Imaging Archive	doi:10.7937/K9/TCIA.2017.GJQ7R0EF	TCGA-LGG
TCGA-CS-4944	Magnetic Resonance Imaging	MAGNETOM VISION	SIEMENS	1.493806	tesla	UO	UO:0000228	T2-weighted image flair	9000	millisecond	UO	UO:0000028	105	millisecond	UO	UO:0000028	IR	180	degree	UO	UO:0000185	2340	millisecond	UO	UO:0000028	103	TCGA-CS-4944/1.3.6.1.4.1.14519.5.2.1.1188.4001.129145242695024660859453065472/1.3.6.1.4.1.14519.5.2.1.1188.4001.203804375049412380660273335819	doi:10.7937/K9/TCIA.2016.L4LTD3TK	Cancer Imaging Archive	doi:10.7937/K9/TCIA.2016.L4LTD3TK	http://doi.org/10.7937/K9/TCIA.2016.L4LTD3TK	Pre-processing	Segmentation labels of glioma sub-regions	Computer-aided Segmentation Approach	doi:10.7937/K9/TCIA.2017.GJQ7R0EF	Cancer Imaging Archive	doi:10.7937/K9/TCIA.2017.GJQ7R0EF	TCGA-LGG
TCGA-CS-4944	Magnetic Resonance Imaging	MAGNETOM VISION	SIEMENS	1.493806	tesla	UO	UO:0000228	T1-weighted post-contrast	15	millisecond	UO	UO:0000028	7	millisecond	UO	UO:0000028	IR	15	degree	UO	UO:0000185	300	millisecond	UO	UO:0000028	323	TCGA-CS-4944/1.3.6.1.4.1.14519.5.2.1.1188.4001.129145242695024660859453065472/1.3.6.1.4.1.14519.5.2.1.1188.4001.339210546101357716851441307311	doi:10.7937/K9/TCIA.2016.L4LTD3TK	Cancer Imaging Archive	doi:10.7937/K9/TCIA.2016.L4LTD3TK	http://doi.org/10.7937/K9/TCIA.2016.L4LTD3TK	Pre-processing	Segmentation labels of glioma sub-regions	Computer-aided Segmentation Approach	doi:10.7937/K9/TCIA.2017.GJQ7R0EF	Cancer Imaging Archive	doi:10.7937/K9/TCIA.2017.GJQ7R0EF	TCGA-LGG
TCGA-CS-4944	Magnetic Resonance Imaging	MAGNETOM VISION	SIEMENS	1.493806	tesla	UO	UO:0000228	T1-weighted pre-contrast	540	millisecond	UO	UO:0000028	12	millisecond	UO	UO:0000028	RM	70	degree	UO	UO:0000185					43	TCGA-CS-4944/1.3.6.1.4.1.14519.5.2.1.1188.4001.129145242695024660859453065472/1.3.6.1.4.1.14519.5.2.1.1188.4001.207297865468602642550067713550	doi:10.7937/K9/TCIA.2016.L4LTD3TK	Cancer Imaging Archive	doi:10.7937/K9/TCIA.2016.L4LTD3TK	http://doi.org/10.7937/K9/TCIA.2016.L4LTD3TK	Pre-processing	Segmentation labels of glioma sub-regions	Computer-aided Segmentation Approach	doi:10.7937/K9/TCIA.2017.GJQ7R0EF	Cancer Imaging Archive	doi:10.7937/K9/TCIA.2017.GJQ7R0EF	TCGA-LGG
TCGA-CS-4944	Magnetic Resonance Imaging	MAGNETOM VISION	SIEMENS	1.493806	tesla	UO	UO:0000228	T2-weighted image	800	millisecond	UO	UO:0000028	26	millisecond	UO	UO:0000028	RM	15	degree	UO	UO:0000185					123	TCGA-CS-4944/1.3.6.1.4.1.14519.5.2.1.1188.4001.129145242695024660859453065472/1.3.6.1.4.1.14519.5.2.1.1188.4001.162789104395443584625385186701	doi:10.7937/K9/TCIA.2016.L4LTD3TK	Cancer Imaging Archive	doi:10.7937/K9/TCIA.2016.L4LTD3TK	http://doi.org/10.7937/K9/TCIA.2016.L4LTD3TK	Pre-processing	Segmentation labels of glioma sub-regions	Computer-aided Segmentation Approach	doi:10.7937/K9/TCIA.2017.GJQ7R0EF	Cancer Imaging Archive	doi:10.7937/K9/TCIA.2017.GJQ7R0EF	TCGA-LGG
TCGA-CS-5393	Magnetic Resonance Imaging	MAGNETOM VISION	SIEMENS	1.493806	tesla	UO	UO:0000228	T2-weighted image flair	9000	millisecond	UO	UO:0000028	105	millisecond	UO	UO:0000028	IR	180	degree	UO	UO:0000185	2340	millisecond	UO	UO:0000028	61	TCGA-CS-5393/1.3.6.1.4.1.14519.5.2.1.1188.4001.270866039761941345997853128540/1.3.6.1.4.1.14519.5.2.1.1188.4001.132954609680080850667151992756	doi:10.7937/K9/TCIA.2016.L4LTD3TK	Cancer Imaging Archive	doi:10.7937/K9/TCIA.2016.L4LTD3TK	http://doi.org/10.7937/K9/TCIA.2016.L4LTD3TK	Pre-processing	Segmentation labels of glioma sub-regions	Computer-aided Segmentation Approach	doi:10.7937/K9/TCIA.2017.GJQ7R0EF	Cancer Imaging Archive	doi:10.7937/K9/TCIA.2017.GJQ7R0EF	TCGA-LGG
TCGA-CS-5393	Magnetic Resonance Imaging	MAGNETOM VISION	SIEMENS	1.493806	tesla	UO	UO:0000228	T1-weighted post-contrast	15	millisecond	UO	UO:0000028	7	millisecond	UO	UO:0000028	IR	15	degree	UO	UO:0000185	300	millisecond	UO	UO:0000028	321	TCGA-CS-5393/1.3.6.1.4.1.14519.5.2.1.1188.4001.270866039761941345997853128540/1.3.6.1.4.1.14519.5.2.1.1188.4001.229538992522004896365823528826	doi:10.7937/K9/TCIA.2016.L4LTD3TK	Cancer Imaging Archive	doi:10.7937/K9/TCIA.2016.L4LTD3TK	http://doi.org/10.7937/K9/TCIA.2016.L4LTD3TK	Pre-processing	Segmentation labels of glioma sub-regions	Computer-aided Segmentation Approach	doi:10.7937/K9/TCIA.2017.GJQ7R0EF	Cancer Imaging Archive	doi:10.7937/K9/TCIA.2017.GJQ7R0EF	TCGA-LGG
TCGA-CS-5393	Magnetic Resonance Imaging	MAGNETOM VISION	SIEMENS	1.493806	tesla	UO	UO:0000228	T1-weighted pre-contrast	600	millisecond	UO	UO:0000028	14	millisecond	UO	UO:0000028	RM	70	degree	UO	UO:0000185					41	TCGA-CS-5393/1.3.6.1.4.1.14519.5.2.1.1188.4001.270866039761941345997853128540/1.3.6.1.4.1.14519.5.2.1.1188.4001.290034506973629211391468552664	doi:10.7937/K9/TCIA.2016.L4LTD3TK	Cancer Imaging Archive	doi:10.7937/K9/TCIA.2016.L4LTD3TK	http://doi.org/10.7937/K9/TCIA.2016.L4LTD3TK	Pre-processing	Segmentation labels of glioma sub-regions	Computer-aided Segmentation Approach	doi:10.7937/K9/TCIA.2017.GJQ7R0EF	Cancer Imaging Archive	doi:10.7937/K9/TCIA.2017.GJQ7R0EF	TCGA-LGG
TCGA-CS-5393	Magnetic Resonance Imaging	MAGNETOM VISION	SIEMENS	1.493806	tesla	UO	UO:0000228	T2-weighted image	800	millisecond	UO	UO:0000028	26	millisecond	UO	UO:0000028	RM	15	degree	UO	UO:0000185					121	TCGA-CS-5393/1.3.6.1.4.1.14519.5.2.1.1188.4001.270866039761941345997853128540/1.3.6.1.4.1.14519.5.2.1.1188.4001.335851554045791851017805707229	doi:10.7937/K9/TCIA.2016.L4LTD3TK	Cancer Imaging Archive	doi:10.7937/K9/TCIA.2016.L4LTD3TK	http://doi.org/10.7937/K9/TCIA.2016.L4LTD3TK	Pre-processing	Segmentation labels of glioma sub-regions	Computer-aided Segmentation Approach	doi:10.7937/K9/TCIA.2017.GJQ7R0EF	Cancer Imaging Archive	doi:10.7937/K9/TCIA.2017.GJQ7R0EF	TCGA-LGG
TCGA-CS-5395	Magnetic Resonance Imaging	MAGNETOM VISION	SIEMENS	1.493806	tesla	UO	UO:0000228	T2-weighted image flair	9000	millisecond	UO	UO:0000028	105	millisecond	UO	UO:0000028	IR	180	degree	UO	UO:0000185	2340	millisecond	UO	UO:0000028	41	TCGA-CS-5395/1.3.6.1.4.1.14519.5.2.1.1188.4001.202878570115416620116241845955/1.3.6.1.4.1.14519.5.2.1.1188.4001.187917860252441163272978739749	doi:10.7937/K9/TCIA.2016.L4LTD3TK	Cancer Imaging Archive	doi:10.7937/K9/TCIA.2016.L4LTD3TK	http://doi.org/10.7937/K9/TCIA.2016.L4LTD3TK	Pre-processing	Segmentation labels of glioma sub-regions	Computer-aided Segmentation Approach	doi:10.7937/K9/TCIA.2017.GJQ7R0EF	Cancer Imaging Archive	doi:10.7937/K9/TCIA.2017.GJQ7R0EF	TCGA-LGG
TCGA-CS-5395	Magnetic Resonance Imaging	MAGNETOM VISION	SIEMENS	1.493806	tesla	UO	UO:0000228	T1-weighted post-contrast	15	millisecond	UO	UO:0000028	7	millisecond	UO	UO:0000028	IR	15	degree	UO	UO:0000185	300	millisecond	UO	UO:0000028	332	TCGA-CS-5395/1.3.6.1.4.1.14519.5.2.1.1188.4001.202878570115416620116241845955/1.3.6.1.4.1.14519.5.2.1.1188.4001.174104235571112005602820353561	doi:10.7937/K9/TCIA.2016.L4LTD3TK	Cancer Imaging Archive	doi:10.7937/K9/TCIA.2016.L4LTD3TK	http://doi.org/10.7937/K9/TCIA.2016.L4LTD3TK	Pre-processing	Segmentation labels of glioma sub-regions	Computer-aided Segmentation Approach	doi:10.7937/K9/TCIA.2017.GJQ7R0EF	Cancer Imaging Archive	doi:10.7937/K9/TCIA.2017.GJQ7R0EF	TCGA-LGG
TCGA-CS-5395	Magnetic Resonance Imaging	MAGNETOM VISION	SIEMENS	1.493806	tesla	UO	UO:0000228	T1-weighted pre-contrast	540	millisecond	UO	UO:0000028	12	millisecond	UO	UO:0000028	RM	70	degree	UO	UO:0000185					92	TCGA-CS-5395/1.3.6.1.4.1.14519.5.2.1.1188.4001.202878570115416620116241845955/1.3.6.1.4.1.14519.5.2.1.1188.4001.977609850409468267249989944139	doi:10.7937/K9/TCIA.2016.L4LTD3TK	Cancer Imaging Archive	doi:10.7937/K9/TCIA.2016.L4LTD3TK	http://doi.org/10.7937/K9/TCIA.2016.L4LTD3TK	Pre-processing	Segmentation labels of glioma sub-regions	Computer-aided Segmentation Approach	doi:10.7937/K9/TCIA.2017.GJQ7R0EF	Cancer Imaging Archive	doi:10.7937/K9/TCIA.2017.GJQ7R0EF	TCGA-LGG
TCGA-CS-5395	Magnetic Resonance Imaging	MAGNETOM VISION	SIEMENS	1.493806	tesla	UO	UO:0000228	T2-weighted image	3200	millisecond	UO	UO:0000028	15	millisecond	UO	UO:0000028	RM	180	degree	UO	UO:0000185					132	TCGA-CS-5395/1.3.6.1.4.1.14519.5.2.1.1188.4001.202878570115416620116241845955/1.3.6.1.4.1.14519.5.2.1.1188.4001.154523005230294777772339327074	doi:10.7937/K9/TCIA.2016.L4LTD3TK	Cancer Imaging Archive	doi:10.7937/K9/TCIA.2016.L4LTD3TK	http://doi.org/10.7937/K9/TCIA.2016.L4LTD3TK	Pre-processing	Segmentation labels of glioma sub-regions	Computer-aided Segmentation Approach	doi:10.7937/K9/TCIA.2017.GJQ7R0EF	Cancer Imaging Archive	doi:10.7937/K9/TCIA.2017.GJQ7R0EF	TCGA-LGG
TCGA-CS-5396	Magnetic Resonance Imaging	Achieva	Philips Medical Systems	3	tesla	UO	UO:0000228	T2-weighted image flair	11000	millisecond	UO	UO:0000028	125	millisecond	UO	UO:0000028	IR	90	degree	UO	UO:0000185	2850	millisecond	UO	UO:0000028	28	TCGA-CS-5396/1.3.6.1.4.1.14519.5.2.1.1188.4001.866856253970500879015300047605/1.3.6.1.4.1.14519.5.2.1.1188.4001.170311900627152897231718498890	doi:10.7937/K9/TCIA.2016.L4LTD3TK	Cancer Imaging Archive	doi:10.7937/K9/TCIA.2016.L4LTD3TK	http://doi.org/10.7937/K9/TCIA.2016.L4LTD3TK	Pre-processing	Segmentation labels of glioma sub-regions	Computer-aided Segmentation Approach	doi:10.7937/K9/TCIA.2017.GJQ7R0EF	Cancer Imaging Archive	doi:10.7937/K9/TCIA.2017.GJQ7R0EF	TCGA-LGG
TCGA-CS-5396	Magnetic Resonance Imaging	Achieva	Philips Medical Systems	3	tesla	UO	UO:0000228	T1-weighted post-contrast	640.3560181	millisecond	UO	UO:0000028	10	millisecond	UO	UO:0000028	SE	90	degree	UO	UO:0000185					24	TCGA-CS-5396/1.3.6.1.4.1.14519.5.2.1.1188.4001.866856253970500879015300047605/1.3.6.1.4.1.14519.5.2.1.1188.4001.250829490408448799557825354608	doi:10.7937/K9/TCIA.2016.L4LTD3TK	Cancer Imaging Archive	doi:10.7937/K9/TCIA.2016.L4LTD3TK	http://doi.org/10.7937/K9/TCIA.2016.L4LTD3TK	Pre-processing	Segmentation labels of glioma sub-regions	Computer-aided Segmentation Approach	doi:10.7937/K9/TCIA.2017.GJQ7R0EF	Cancer Imaging Archive	doi:10.7937/K9/TCIA.2017.GJQ7R0EF	TCGA-LGG
TCGA-CS-5396	Magnetic Resonance Imaging	Achieva	Philips Medical Systems	3	tesla	UO	UO:0000228	T1-weighted pre-contrast	423.8075867	millisecond	UO	UO:0000028	10	millisecond	UO	UO:0000028	SE	90	degree	UO	UO:0000185					24	TCGA-CS-5396/1.3.6.1.4.1.14519.5.2.1.1188.4001.866856253970500879015300047605/1.3.6.1.4.1.14519.5.2.1.1188.4001.121538176450529977959006375237	doi:10.7937/K9/TCIA.2016.L4LTD3TK	Cancer Imaging Archive	doi:10.7937/K9/TCIA.2016.L4LTD3TK	http://doi.org/10.7937/K9/TCIA.2016.L4LTD3TK	Pre-processing	Segmentation labels of glioma sub-regions	Computer-aided Segmentation Approach	doi:10.7937/K9/TCIA.2017.GJQ7R0EF	Cancer Imaging Archive	doi:10.7937/K9/TCIA.2017.GJQ7R0EF	TCGA-LGG
TCGA-CS-5396	Magnetic Resonance Imaging	Achieva	Philips Medical Systems	3	tesla	UO	UO:0000228	T2-weighted image	3000	millisecond	UO	UO:0000028	105	millisecond	UO	UO:0000028	SE	90	degree	UO	UO:0000185					24	TCGA-CS-5396/1.3.6.1.4.1.14519.5.2.1.1188.4001.866856253970500879015300047605/1.3.6.1.4.1.14519.5.2.1.1188.4001.186406456919519776851284170754	doi:10.7937/K9/TCIA.2016.L4LTD3TK	Cancer Imaging Archive	doi:10.7937/K9/TCIA.2016.L4LTD3TK	http://doi.org/10.7937/K9/TCIA.2016.L4LTD3TK	Pre-processing	Segmentation labels of glioma sub-regions	Computer-aided Segmentation Approach	doi:10.7937/K9/TCIA.2017.GJQ7R0EF	Cancer Imaging Archive	doi:10.7937/K9/TCIA.2017.GJQ7R0EF	TCGA-LGG
TCGA-CS-5397	Magnetic Resonance Imaging	Achieva	Philips Medical Systems	3	tesla	UO	UO:0000228	T2-weighted image flair	11000	millisecond	UO	UO:0000028	125	millisecond	UO	UO:0000028	IR	90	degree	UO	UO:0000185	2850	millisecond	UO	UO:0000028	28	TCGA-CS-5397/1.3.6.1.4.1.14519.5.2.1.1188.4001.157283642653722420546464271991/1.3.6.1.4.1.14519.5.2.1.1188.4001.186076363067152633547598779834	doi:10.7937/K9/TCIA.2016.L4LTD3TK	Cancer Imaging Archive	doi:10.7937/K9/TCIA.2016.L4LTD3TK	http://doi.org/10.7937/K9/TCIA.2016.L4LTD3TK	Pre-processing	Segmentation labels of glioma sub-regions	Computer-aided Segmentation Approach	doi:10.7937/K9/TCIA.2017.GJQ7R0EF	Cancer Imaging Archive	doi:10.7937/K9/TCIA.2017.GJQ7R0EF	TCGA-LGG
TCGA-CS-5397	Magnetic Resonance Imaging	Achieva	Philips Medical Systems	3	tesla	UO	UO:0000228	T1-weighted post-contrast	8.369099617	millisecond	UO	UO:0000028	4.133500099	millisecond	UO	UO:0000028	GR	8	degree	UO	UO:0000185					120	TCGA-CS-5397/1.3.6.1.4.1.14519.5.2.1.1188.4001.157283642653722420546464271991/1.3.6.1.4.1.14519.5.2.1.1188.4001.309416896241519723753279836949	doi:10.7937/K9/TCIA.2016.L4LTD3TK	Cancer Imaging Archive	doi:10.7937/K9/TCIA.2016.L4LTD3TK	http://doi.org/10.7937/K9/TCIA.2016.L4LTD3TK	Pre-processing	Segmentation labels of glioma sub-regions	Computer-aided Segmentation Approach	doi:10.7937/K9/TCIA.2017.GJQ7R0EF	Cancer Imaging Archive	doi:10.7937/K9/TCIA.2017.GJQ7R0EF	TCGA-LGG
TCGA-CS-5397	Magnetic Resonance Imaging	Achieva	Philips Medical Systems	3	tesla	UO	UO:0000228	T1-weighted pre-contrast	399.9996033	millisecond	UO	UO:0000028	10	millisecond	UO	UO:0000028	SE	90	degree	UO	UO:0000185					22	TCGA-CS-5397/1.3.6.1.4.1.14519.5.2.1.1188.4001.157283642653722420546464271991/1.3.6.1.4.1.14519.5.2.1.1188.4001.148929021964876442187111599680	doi:10.7937/K9/TCIA.2016.L4LTD3TK	Cancer Imaging Archive	doi:10.7937/K9/TCIA.2016.L4LTD3TK	http://doi.org/10.7937/K9/TCIA.2016.L4LTD3TK	Pre-processing	Segmentation labels of glioma sub-regions	Computer-aided Segmentation Approach	doi:10.7937/K9/TCIA.2017.GJQ7R0EF	Cancer Imaging Archive	doi:10.7937/K9/TCIA.2017.GJQ7R0EF	TCGA-LGG
TCGA-CS-5397	Magnetic Resonance Imaging	Achieva	Philips Medical Systems	3	tesla	UO	UO:0000228	T2-weighted image	3318.263184	millisecond	UO	UO:0000028	105	millisecond	UO	UO:0000028	SE	90	degree	UO	UO:0000185					28	TCGA-CS-5397/1.3.6.1.4.1.14519.5.2.1.1188.4001.157283642653722420546464271991/1.3.6.1.4.1.14519.5.2.1.1188.4001.993332431135153833493944928693	doi:10.7937/K9/TCIA.2016.L4LTD3TK	Cancer Imaging Archive	doi:10.7937/K9/TCIA.2016.L4LTD3TK	http://doi.org/10.7937/K9/TCIA.2016.L4LTD3TK	Pre-processing	Segmentation labels of glioma sub-regions	Computer-aided Segmentation Approach	doi:10.7937/K9/TCIA.2017.GJQ7R0EF	Cancer Imaging Archive	doi:10.7937/K9/TCIA.2017.GJQ7R0EF	TCGA-LGG
[truncated: 400 more rows]
